# Supplementary material for: Characterization of the Asian Citrus Psyllid-‘Candidatus Liberibacter Asiaticus’ Pathosystem in Saudi Arabia Reveals Two Predominant CLas Lineages and One Asian Citrus Psyllid Vector Haplotype
Source: Microorganisms. 2022 Oct 8;10(10):1991. doi: 10.3390/microorganisms10101991 (PMC9610752; doi:10.3390/microorganisms10101991)
Supplement: Supplementary file 1 [file microorganisms-10-01991-s001.zip]

Archive with 5 entries (5 files):
- Supplementary Figure S1.png
- Supplementary File S1.fasta
- Supplementary Table S2.xlsx
- Supplementary Table S3.xlsx
- Table S1.pdf
