# Supplementary material for: Characterization of the Asian Citrus Psyllid-‘Candidatus Liberibacter Asiaticus’ Pathosystem in Saudi Arabia Reveals Two Predominant CLas Lineages and One Asian Citrus Psyllid Vector Haplotype
Source: Microorganisms. 2022 Oct 8;10(10):1991. doi: 10.3390/microorganisms10101991 (PMC9610752; doi:10.3390/microorganisms10101991)
Supplement: Supplementary file 1 [file microorganisms-10-01991-s001.zip › Supplementary File S1.fasta]

>SACLas10
TATTTCTTCTTCTGGACTATCTTATCTGTATACCAAAAGCCAAGAATACAAGCGATAATCTCCTGTGTGAATGGACTTAACAACGTTAGAGGATCAATACTAAACATTCTCTCTTTTACACTCCACCAGACTAATAACGGATAAACAACAATCCAAAAAAGAGTTGTTAATGGTCGCATTAAAGCGTTAACACCATCGACCCACTTGACACCACTTTTAGCCTTTTGAGATTTTATTCTTGCTAGTCTTATTGGCTTATCTATCTTAAGTTCTTCAATTCCTGCTTTAATTTCTGCTAGATCGAGTTGGGTAGAACTGTCGTTTTTCGCCATCTCCAGCTTCAATTTATTATATTCGATCGATTGTTTCTTCGTTAGATATTCCGACACCGCATCTACTATTCTCTCAAAACTTGAAGGAATAAAACGCAGTAAAAACCTGAATAGTCCTCCCGCTAAAAAAGATTGTATCATTGTTTAAACCATCCTTTAATGTTCAATAGCCCGTAGATGATTGCGGTAAGAGAAGTAACGGCGATTGCTATATTCTTCAAAGCTGAAAAAAGCCATTTCACACTTTTTAGTATGTCTAAAATCTCATTGACACCTTTTTGTTGTTCTCTGTAGTGTTTTTCAAAAAGTTTACAATGAGAGATAAGACAATCCTGTTTAGAATTTGAATTAGTACAGAATTCAATAAATTCCTCTCTTGTAATATAATGATCTTCTTGTCTTTTAGTCATCAAAATTAATAACTTCTTGTAACCAATACAGTGTGATGTAATAACTGTCAGTTTTACCCATAATCCTCCATCTTTTACGTGCGTTTTCTGCACTAACTGCCATTGTGTGTTCTTGAGTAGCACTAACTGATATATAACCACTGCTGTTTTCTGAAGGATAAGCCCAATATTCTATATCACTCCCTGATATTATATCACCAATTGAAGCTCTTACACGTATACGGGCACATCGTGTCGTTGTACGACCTCGGAGCAAACCTAGAAAACGAGGTGTTAGTTGTCGTGCTATTTCATCAAAGATAGAGGTATCAGTTCCCCTAATGAAACACTGACCGTGGATATAGACATCCTTGTCGTCATAGAATTTAACACGATCTACAAGGCTTCCGCTCTTATTCTTTGTTGCTATAGATAGACCCGTAATATCCCCTTTAACCACTCTCGTGATCGAACCACCTAGTACCCCATCTTTATCCTTGAAACGTATAGATGAATCATACCCTCTAGTGTCATCATGTTGAAGCGTAAGCTTATTCGACGTTAACTGCGTTTGTATATCTTGTAGATACTTTCGTGTTTGTGGATCTAAACCTTCTGCTTTAGATGAGGCAATTTGTCCTAGCTTACGACCAACAACTTCCGTTTGAGTAGCTAGATCATTGACTATTCCATCTATGATATTCATCTTTTGTGTTAAAACGGCTATTTCAGATAAATCAATTTGTTCTGCTTTAGATGAGGCAATTTGTCCTAGCTTACGACCAACAACTTCCGTTTGAGTAGCTAGATCATTGACTATTCCATCTATGATATTCATCTTTTGTGTTAAAACGGCTATTTCAGATAAATCAATTTCTTCTAGTTTAGATAAATCAATTTGTTCTAGTTTAGACAAATCTGATCTAGTTTAGATAAATCAATTTGTTCTAGTTTACGACCAACATCTTCCGTTTGAATAGCTAGATCATTGACTATCCCATCTATGGTATTCATCTTTTGCATTAAAACGGCTATTTCAGATAAATCAATTTGTTCTAGTTTAGATAAATCAATTTGTTCTAGTTTACGACCAACATCTTCCGTTTGAATAGCTAGATCATTGACTATCCCATCTATGGTATTCATCTTTTGCATTAAAACGGCTATTTCAGATAAATCAATTTGTTCTAGTTTATTCTAGTTTAGATAAATCAATTTGTTCTAGCTTACGACCAACAACTTCCGTTTGAGTAGCTAGATCATTGACTATTCCATCTATGATATTCATCTTTTGTGTTAAAACGGCTATTTCAGATAAATCAATTTCTTCTAGTTTAGATAAATCAATTTGTTCTAGTTTACGACCAACATCTTTCGTTTGAATAGCTAGATCATTGACTTTTTCATCGATGATATTCGTCTTTTGTGTTAAAACGGCTATTTCAGATAAATCAATTTCTTCTAGTTTAGATACATCAATTTGTTCTAGTTTACGACCAACATCTTTCGTTTGAATAGCTAGATCATTGACTTTTTCATCGATGATATTCGTCTTTTGTGTTAAAACGTCGATTTGTTCTAGTTCTTGGATCCTGTTTTTCATATTGTTAAGATCAGAAACGATAGTTTCAACACCATATAATCGGGTACGCACAGGATGCAAATCTGATTCCTTAACAAGATTATGAGGAGCTCTGGGGCTATCAGAGTTATATTCTTTAAAAGTTTGTTTCTCACCTTCGAAAATACGGATAAAATCCCCTTCTCTATTGTTGACAGTTAGCCAAGCGTTTAACCCATCGACATCAAAATCTTGGGATATTGCTAGTTCTTGAACTCTTCCATCGGAATATCCAACTTCAGCATGAATCCTACTTGGATCTTTAATATCCCAAGGAATGACAAACTTTGATCCTACAGCCCAATAGGTAACCGATTTAGTTTGTTCGAAGTTTAGTTTTTCCATGATTACTTTTCTATTCATTGTTTTTTAATCCTCTCCAAAGGGGAAGGGCAACCGATGTGGCAATCCCTCATCCATATTTTGAAACAATTCGATACCTTTCTTCTTTTTTTTGCTTTGTTTCCTATCAAGGTATCCCGGATTGAGCTCCTCAAGAATCTGATTAAGGATAAGATGATCAAAAGAGTTCTTGAGATACCACATGTTCATAAAAGGGAGGGTTTTACGAATGGCTTTCGTTGCTTTAACCTTGGAGTTCTCGTTGTCTTTAGGCGCAAGCTCAACGGCTGAAGAAGCTAGATTAGTAACCATCGAGGGCGCGGGACCAAATAAGCCTCCAATCGTTGCCCTATCGCCTTTTGAGACTAGTTTGGTGAGACGATCCACATAAGGCAATAACGCCCCGTTTGCCAATGTTCCCTCATAGATAACCTCAGGTAAACTAGGATCTTCCCCTCTTAAGAGAGCTTTGATACTCGCCGCACCTATACCCGCAAGAGCCATTGTTGCAATGTATTTAGTCCATACATTAGATAGCTCCATAGATGCACCTTTTGGCATCTTGGCCGAATTGTATAAATCAATAGTATTGAGAAGCATCCCTGTAGGAGTCGTGGTAAATTGTTGCAATATCCGCAACGCCTCACCCGCTCTCGTTCCCCTTTTGTAAGTCAAAAGCCCTAAACGTTGGCGATCAAAAAGCGATGTGTGCATTGCTCCTCTGACAGAGGTTTGGACATTATCCAGAACAAGAGCGTGCATTTTATTGGACACCTTATCTTTGAGTATGTTGATTTCTTTACGTTTAAGATCCGTGATTTGTTGTTGCAACTCTTGTCGTTGCTCAGGTGATAGTGTCTTAGAATTCTTCAGTTTTTTACGGTGGTACGCGGTTTTATCCGACATTCTTGCGAGATCGCGTAGATCGGCATCTTTAAGGTTTTTTATCGTGCTTGGAGTTCTAGCGTGTAGATATCCATCGGGGCTACTCATCGCCTTGGCCCTTTTGATAACGGTAAAATCGGTATCATCCAACTGCTTAAAAAACGCCTTAATCGAGGGATCAAGTCGGGGATCAGCCTTAAGATCTTTGAGTGAGGCGTACGTATCGACCATTCTGCCAATCTGATTGTAAACAATCAAAGCATGAGAGCTTATGCGTCTCTTATCCAAATATTCAGACCCCGACCACTTATGCATCTTAGAGTGAAGTTTGTGACCAATTTGAAAGGCATCAGAACCCTCCATCATATTCCGCCCATGAGCCACAACACCCTCTGCATAAAGCCCGACGTCGCTCAGCAACTCCATTCGCTCCCTGAGAGGCATTGTATTGATTCGTTGGATTGCTTCCTTATCAATCCCAATACGAGAGAGCATTTGCCTGCTGATAAAGCCGTCTTCCAATAAAGCACCGATCGGATGTTGTCCTAGCATGCTGGCTGCCGCAGCCGATCGAAGCCCTGCCATCCAATTCGCCCAACCCGCGTTTTCCACGGTCTCGCCATGCCTCATAACATCCCACATCTGGAGCATTGCTTCTTGCCGAACTTCTAATTTGTTCCGTCCTAACCAATCTTTGAGGGCTTTGTTTCCCGCGGATGCTTCCTGATCGTCCGCAATCGCCTGCGCAATCGTCTGTTTAACAAAAGAATCCGCATTCGGCCCTAACTCACGGGCAATGACAATATCCTTTGACAGCGAGGCCAGTTCGGAAGTGAGGATGGTGTTAACGTTGGTGCTCACCCCAAAGTGCTCCATATAATCCATATGAGATTGGCTGTCTTTAAAGTGGAAGACCCGTTCAAACTCCCGTTTCACACCCACTTCGCTAGAGGGAATAGATGGATCTTTAAAGGATGTGGATCGTACTCTCTCCTTAAAAACCTCACCAACGAAAGACGCTATTTCAGAACGGGAAAGCGGTGTTCCGTCGATATCCTTGTAGCGGGATAAATCAAGCCAATCTAACATGGATCGGACGAAATCGTCTTTTTTAGTCGCACGGAGCTTATCAACACTCATCGGCTGAGGTATACGATTTTTAAAGAATTTGTAGTCAAGACCAGCCTCACGAGCTTGCGAGTGCAGTTCTCTCTGAGTTTCAAAATACTGCTTAACCAAATGTGAAGCCTGTTCGTTTTGAGTCTTCTTACCCACCATTTCATCAAAAACATCCAGTCCAAATTGCTTATCAAGCGTAAAACCGAGGTTTATCGAACCGACTTCGGCGTATTCGTTAAACTTTGAGAGAACTTGCGTTTCAGCGGCTTTAATCTTCATCTCGAGCGGCACTTCCGCCGATCCTGCCTTAAAAAACAACTTGTTAAATAACGCTTGCGATTTCCCATAAACCCCTGCTTGCACCCGATCGAGATCTGAGCGAAGTTGATGCCGTTTATACGCCTCGTCAATAGCGTCGTTTACCGATCGTATGAGTTCTTTTTGGAAGTCCTCTTCAGCTTTAAGCCCCGCTAATCGGTAGCGCTCGGCTTTCGATAAACCTTTTCCGTCAAGACTCACATACGCTCGGACAATTCCATCCTCTAACCGCCTTAACTCCTTCTTCGACAGCTCCCTACCCGCCGCCTTATTCAAAACCTGTATGCATTCTGGCTTCATAAAGATCCTCCTGTTCGTAAGAAGCAGTTGATTGCCTCTTTAATAAGGCTTTTCGTTTTAATTTCTTTAGTCCCCTGCAGTTTCTCTTGTAAACCCTCAAGAACCTCACGAGCCTCTACAGGGTGTCTTTCCTTTAACTCTGAAAAACGATGCATGGTTTGTTCGTCAACATGGGGTAGAGACTCCGTAAACGTTGTCGCATCGAACTTAGCGTGTGGAGCATCCGTAAAATCCGCGCCCCGCATTGGATCAAGCTTTTGATTCCGTTCACCCTTAAAAGGGGAATGATCGGGAGACCCTTCATCGAAAAACTTCCGTGCTGATGATTCTTTCTTAGCTCCTTCTATCTCAGAAAGTTCTCGCTCAACTTCTTTTCTTTTGGGGTGAGGGTGCTCGGCTAGGGGCTCACTTGGTTTTTGTCTATCGGAATGCTCTTTGTACTGCGGTAGTGGCTCGGGTTCAGGTAAATGAGGTTTAAAATGAGGATCTTCAAGGGTGTTGTCGGCTATGGTTTGAAGCTTTTCTTGATCAAAATGTGGATACTCACCCCTAACCAAGCTATCAACCCCATGAGCTAAAGTATCCGTATGAGCCTCATAAGCATCAAAATTGGTATGCAAACCAGGGCTGGAAGATTTAACCGCATGTTTATACGGTAATCTCTCCGTAATACCCTCTTTCAAATCGTTAATAAGACGCAAGGACATATTTTGTACTTGCTTTGAATGCATTCCGCCGAAGAACGCACCGATCAGACCATCCGTTATCAGAGATTCCATATCAAAAATGCGGTAATGCTGTGCCATCTCCGAATATCCATGATCTTCTAAAACTTTGGACGACCAACCACGTTCAACCATACCAAAAGGAACATTCAACACCGCCCCACTTGCGACGGTCTTCGCTATAGATTGAGAAGCAATGGCTGCAGGGGCGAGCAACGCAGACGTATGCACTATCGCCTCCCGCCACGATAAAGCATCGGCGGTCTCTTTATCCAATCCTTCTGTTTGATGCAGCATTGAACTCTCGGCTTTATGGGATAAGTAAGCATACAATGCTCCTACTGCTGGTGGAGCGTATCGTAAAACAATCCCCGCTAATTTGGTCACGGGTGTCGGCATAAGGCTTAACGCGCCCCCCACAAGAGCTGCTCCAGCAGCATAAGGAGCAAGGCTTGTTAATCCTTCAACAAGATGCGCCCCAGTCCCTACAGAATGAGGATCCGTACGGGAACCCCTGTAATAATTGGGTTGGTCGTGCGTCTCTTCCCGAAAGGGAGCAACAAGCTTATCAAAAGACCGTGAAGGTATGTTTAAAATCTCATCCCCTAAACCCGTGTACCATTTAATATCAGGGGAAACACGCGGTCTTTCCGCCCATTCCTTAATATTATCCCTTATATTTTCATCGCTCACTGCGTTGAAATACATGCGTCGTCCTTTCTGTTTTACGGTGCGTGTTCGTTAAAAATTTGGTGTTCATAGTACATTATATTTCTCGACCTGCGTTCATCCAGCTTTACATCTTCCACGTTAATAATGATGGTTTTCCCTTCTTTATCAACTTTCTGATTGCCATTCTTTATGATCATGTATTTCCCAGATCCAACGTTCATGTACTTAGCCTTATAGGGATCATACTCCCCCGTATCTTTCGTCGCATACCATAAACAATCCAAAAAATTATCTTTGTTCATACCACGAGGAGGCATAAGCGTTGATCCGTTAATGCTAACGGGAAGTTTTTCATATCACCAAGTATATAAAGCTTGATGGCTTCCTTATCTTTGATAAAATCACCGCCAACGGTGCTTCGTTCAAGATTAGTGAGAGGTTTATTGATATAAGAGGCATACAAGGTATCAAATTTATTGGATTTATGATCGGTGTTGTATCGGGTTTCTATATCTTTCTTGTGTTTCATCCCATCGAGAACCACCATTGATGCATTCTTCGCATCATCGGAAAACTCCGAACTTAACCGAACAACTGCGGATAAACCGTTATCCTCAATATGGGCAAAAGACGAACGGACGCCCTCCTTGTCACTATCCGAAAGCGTGTTGTACGCCCCTCGGATCAAATCCACCGCCTCCGAAGTTGGACGCTTCACCAGCTGCGTCCTCAATTGATTCTCTTCTGTCTTGTTAAAATGCGAGGTTGTAAGGTTATGGTCATCTTTGATCTTCTTAACAAACCCAGCACGTTGACTAAGGGAGTCGGCAAAACTTTCCTCCGTATCAAAACGAAGCGGGTCGATCTGCTTATGCTTAATACCCCAGCTAATAGCATCTTGATTAAGTTCCTTCATCGATTGCCTGTGGGATTTTTCCAACATTTCCTTGTATTTAGTAGCCATTATCGTAGACGCTAACGATAGCGATGGGTTGGAAGCATAATCATCATCGACCTTTTGAAAAAACTCCTTCGCCTCTGAGGTCGACATCAGCTTAATACGGGCTACATCAGGGGCGGCAGCGAATTTAAGTTGCTGTAAGTTGTAGAGTTCCGTCCCTTGGTCAACCCCGTAAGCTTGCGTATAATCCTCAAGCGAGATTAACTCCGATGGTTTCACCGTGATTCCTTGATTAAGTTGGGCATCGATCCGACGAGCCTGAGCTTGTGTTTTTGTTCTTAGTTTGGTATTAAGGGCGTTATCTCTGCTTAATAGATGTTCGAGAAGATGACGTCGCTTTGTGTCGTCAAGTCGATCCCAACCCGCCAGACCTATTGATTTGCTCACATCCTCAACAATCTCAAGACTACGTTCTCGTGCTGAGGAGGAAACATCGGATAACGAGGTTGAATCCTTCGGTGTGTGGCCTTTTTTGTAAAAAGCACGTATAAAGTTTTCGAAGACCCGAGGATCCCTCGCATGCGCACCGATAATCTGATTGGTGTTTAGCTTCTCTTGGGCCTCGCTGAGCAATTTGTGTTTTAACTTGAGGTTAATCGGAAGAGAATTGATGTGATCGGTTATGCTTTGGACCCGTTGAAAATAATTCTCATTGGAAGGATCGTGCAAAACGTGAGCTGCTGCGAGACCCACCGTCATATTCAAGTTATCCTCTTGGGCTCGTTGGGTCGCTCCTATTTGAATATCTACACCTTTTGTATGATAATCGCGTATATCGTGTTCTACCTGAGCTTGAAACTTCTTACGAACATCCCTATGAGAAATGCTCGAAAGGAACCGATCATATGCCGACCGTATCCTCCCGTCTACATACTCCTTGATCTTATCCCCCGCTTGAAGGCTGTCTCTGGTATCCAAACTGTTGGTAAAATCGTGAAAGTCTTGAACAGCTTTAAACGAAAGTTCCGTGTATCGGGTGTTGGCAGTCGCAAAAGCGTTGTCTCGGCGTATCCCTTCTAAGAATTGAGTGGCTTTCCCAAGAGCGTCCCCGAGATCAAGCAACCCCGCTTGAGGATTGACGGAGTCCCTCACTGCGTCTTGATTCGGAGTAACCGCCTCCACTAAGGGTTTGTTGGTCGTGATCTCAATCATGAAGCGCCCTTTCCTTTTACGTTATAACGTCTAAACATCTTCATACCCGCCGATGACGCCGACTCTACCATAGGAGGACCGGCGATTGCGGCAACGGACGCCCATCTATTATTTTCAACCGCTTCCTTATTAGCTCTGTGCCATCCTGCTTCTTTAGCAAACCGAGCAACCGTTTTTTCTCTCGCTGTTCGAGCGGTGTTGATACCTTTATAGGCGTTGCGGGTGTTTTGCCCGACCAACCGATCCAAACTCGCCCCCGATAAACCCGATAACACCGCTTTCATACGGAAGACACCCGTGTCCATTATCCCTTCTCTGCGGGCTTGGTCTTCCCTATCCAAATAGAGAACATCCGCCCTAAGAGCGTTTTCTTCCGCTAGTAATGATCGATATTCGTGGTCTCTAATCGACGACCTGTGCGAAGCAAGCGTCGAAGAAATACGAAGCCCAGCTCCAACAAGGGGTGACGCAAGTGATAATCCATATAAGAGGTCATCCATGCCTATGCTCATATCGCTCTCCTTCAAATTGCGTGTGTGCGGTGATGGAAGTAAGACAGAAATAACCTCCGGTCTTTTGGCGGATGATTATTTCAGGGTTAAGCGACGCATCGGACGGGACTAAAACCTCAAATTCGCCCGTCTTCGGTTTGCCTCGTAACTCCTCCACAGGGACAATAGGAAAACCTAATATCCCAACTTCAAGATCAGCGGTGTTGATAACTCGAACCGCTACCTTGAATATACGACGCTTCTTACCCATTGTGCTGTTGAAGGACTCACTCGTATCCATACTGGGAATACAAACATACCGCTCGTTCGCACCTCCTTCATATTCATCCTCTTTTGATCCATCATCTTTTGCCAACCTTGGAAGTGTAGCATCTCGTTCTACCTCAATTCTTGGTTCATCTTCCCAAGAGCTTAAAGACCGTTTAAACTCCTCAAAATAGATGTCCGATTCAGTATCCGCATGCATGCGTTTAGGGTTTACGTAACTACTTACCTCAAAGGAGGGAGTACTTATCTTGGGTGCAGGAGTAAGTTGATGCCAACCCTTCCAACTCAATAAAGCCTTAAATCGTTTAGCGAGCTCGGCAGGTAAATCAGCCACTTCATCGCTGGGTTCAACCTTCTCGTAGTCCATCATCAAAGACGGATCACCGCCCGCTTTCTGAGTCGTTGCAGAGACTGAAGAAATAGGATGAAGGCGGCCCATATCCTTCATAGCACCTAAAATAGCCGGCTCATAAGTACCCAAGGGGTATTCAAAGCTCGCCTTAAAATCCTCCTTATACTCATTCCACAAGCCATATGCATTATCTATGTTGAGTTCTTTTAAACGGCTGGATAATTGTGCAACCAATTTCTCTCGGGTTTTCTGTAGCTTTTTTTGATTTTTATTCGGGTTCGGGTTTTCCTTCGCATCGGCTTCAATCACCGATTTCAACTCTTTTATCTCTCTCTCAAACTCGGATCGAATAAAAGAGACAATCCGTTCATCATTACTCTCTTTATACTTTTTCGCCCTACTTAATTGGGTTTGCAACTCTTTTAAATCGGCGGTAGGATCAGAAGGTTGCTGGGCTAACCCAGATAAACGCTCCACTTCCGCATTGAGGTGGGCTTGATTTTTAAGCGAACGCTCAAAGGCGTAGATAGTCCAATACCGTTCTTCCTTTATGGCGTTGTTTGTCCAATCGCCATAAAAAATCTCAAATAATTTAGAATAACTTGAATCAAACTTCGATTGCACATCCAAAGACGAAAGAGGCGGAAACGTGTAATCCCCTTGAAGGATTTTTTCACTCCCCGAAATAATAGTGTATAATGGCGGTTGCTCTTGCGGAATGTCTTGAAATATCCCGTAAAGACGTAGCTTAATCCGAATGTCCATAACCGTCTTATTAACTTTCTGCAGTTCCGATCGAATGTCACTAAGATAAGACTCTGATTTCCCTCGTTTAGGGTCTTCTTTAACCAGCCTCCTCGTATGGTGCGTAATCTCTTTGATAAAGTTGTTAACTGCGATCACGCTCTTTTGATGTTTACTTGATAACACTTCAAAACTGTGTTTCCGAACAGAGCTTTCCCCCGCCTCCACGGCTTTAGACATTGCGTCTACAGCGTTCTTATTCGCCCTCAAGTTTTCAATACAGTGGCGAAAAAGGACATCCAATTTCTGATATACCGCCTCAACCCCGTGAAGTTCATCCTTTTCATACATAAGTCCTAAAGGACTCCACTGAGATAAAAAATTATGAATGCGGTAATAACCAAAATCGTTATCAAGGAAATGATTAATCGCTTTATCGGACTCCTGTGTCCCTTTGTAAGATCCGTCTACAGGACTGTACGAACGGTAGAACACCTTCGCATACTTCTGAAAACGTTGCTTTATCTCATCCGGGGATAAGGATTTCCATTCTTTATAGGAATCCCAAGCCTTCTCTTGCAAATCCTCGCTTTGCATTCTAGATTGCTGAATAATCTCAGCTACTCGGAGGTTTTCCTCTTGTTCTTGGAGTTCCTTCTCTTTTTTGGTTAGTTTAATACCAGCATAGTCGCTTTCCCCAACGCCTATATCAGAAGCCAATGGCTTCTCTCTTTGATCCTGAGGTTTCTTATCCTGGATACCCTTGTGAGCTTGAGCCGGTGGGGCTTTGGCAGTAGGAATGGCTGGAGTCTCATTCTTAGTATGGGTCTTCCCAGCCAATAACGAGTTGTCAAGGATATCTTGATTCTTTCTTTCAGTTTCCTCTCTATCGTCCGTCTCTGTTGTACCGGGTTCTTTCCCTTTTTTACCCTCGTCTTTAACCTCTTCAAGCTCTTCTTCTTTAGGCGGAAGTTTAACAGAATGAGTCGGGACGGAAGGGAGCCCTAAACCAAAATCATCCCCCTCCGCTTTTATAGGTGTCTTCTCTTGTAGTTCCTTATCCGCTTTCTCTCTGTCGGCTTTTTCTTTAGCTTCCTTATCCGCTTTCTCTCTGTCGGCTTTTTCTTTAGCTTCCTGTTCTCTTCTTTGTTTTTCTTCTTGTGCGTTAGCCCGGGCCAGCACCGTAGCCTGTCTAAGTTCACTCGTAAAATTGGCGGCGTTGGCTATTGTCGAATACGCAAGCCTAGTTTCCGCTTTAAATCGATTACCATGTCTTATTTCCGCCCAGTGATAGTCAGCCTTAACCTTAGAAGCTAAGTCTCTCAGTTGCTTTATTTGATCGTAGGTTACGCCGCCTAACCCCTCGGTTCTCGTTATCCTCCCAATCCAACTAGCAATGTTGGTGCTCGTTCGGGCCCACTCATCCGACTTATCCCCCACTCTTCCGTTTACCCAGTCGTTAGCGAGATCCCAATAAATGTGGGCGTACGCAGCATGATAACGGGCTTTGGATGATCCTTTTTCGGATTCATCGTATTCCTTTTGATGGTTTTTTATTTCTTTTAAAAACTGGTTCAGTTTATCGTTGAAATAAGTATGATCAAAAGCAAGCCCTCTTAACTTCCTATGCCCTAACTCTGCGTTTACATGCTTTTTTACCACCTCCTTAATCTTGGTAAACACCACATCTTGCATATTATTCGATTTCAATAATACTTTAGAAATCGATGTAAAAGTATTCGGTGGAGTGTTTTCTTTCAGCTTTGTGCCCACATCAATCGCTTCAATAATATGACTATCCGCTGTTTCCTTTGATTTCTGAGCCAATTCTAGAAATCTAAAAGCGTCTTTCATATTATTGTTGATTAAGGCAGATTCAACCTTTCTAATATTTTCTTGTGTGGACTCCAAATCAAATCCTGCGGATTCTAATGCGTCTCGAACCTGGTTGTTTATTTTATGCTCATCCTCAGTCTCGACCATATCCATAAACCGATACAAAAGACGGTCGCTTTTGTCCGATAAAATCACCTCACCGGTTTCAGCAAGTCTCTTAAGTGTGTCCCCTACTTCCTTAAGATCTTTGAGACCTGCTTCGATCACCAAGGTTAAATCTCGGCTTACAACTCGTTCATAACGCTCAGAGACTTTTTTCAACCGTTGTTCAATCGGGCCTACGATATAATCGTAACGGTCTTTATGGGGATTGAGATCAGATGACCATGCAATGATGAATTCTCTCAAATGTTTAATATTATCTTGGATAGACGTAATGGTCTTAGCTACATCTTCGGAAGGTATTTTATCCTGATCAAGATTATTGGTTTGATAGTCAATCGAGGTGGCTAACTCATTCATCACTCTAAGTCGTTCTAAAACCTCTGGATCTTTTGATATCAGTAGTTTTTCTGTCTCTTCTTTAATCCTTTTTTCAGAAGCTTTTTTTTCCTCTTCTTCCTGTTCTCCCATTTTGTGCATAGCCAAATCACTAGCCCCGGCACCAACCACTGCAGCACCCACACCCGCCACAGCTGCTCCGACCCAACCTATAGGAGTTGCCAGAGCCGCTGCGGTAGCCACCGTGCCAACAACCGCACCAACTGTAGCCGCAATCGATGTAATTGAATTCCAAAATCCCATTAGAACCACACTCCTTATAAAACTTTATTTAAAATCATCCAATAGCTTCAAACGAACGGTGAAGGAACGTTCCTCGCCAGCCGACAGTGCGACCAACATCCAAAGTGATGTTCCCCCACGATTATCATTCGGAAAAGAGGCGGCGGATAAAACATAATGTTTATCGCTAATCATGTGGGTATGCCACGCAAAATCCCCTTCCCCCTCAGCCGAAAATCGGCAACCTAGCAAGCGAGGAAAAGAGTTATCCTTAGGTTCCAGCACCACCCAAACGATCGAATGCGGCTCTTCTTGATACACCAACTGCAGTATACGCTGATTGAACAAATGATCAGCGAGTTGCGTTATTTCATTGAATCGAAACCCTTGTTCGGTGCTCCCTGATATATATTTAATCCGTCGCCCCACCCCACAAACAAAGACCAGACAATCACCAACGCTCACAGGAGGACAAGCGTACACTCCTGATCCCGATACCCGTCGAAAATCAATAGATAATCCCTTAGAAAGGCTGATGGACAAAAGCCATAAAGATGTATCACACCCAACCAACACCCCTTCCCCGAACGGATGCATCCAATGAATGGTGCTCGCAGAAAAGTCCGTAACCGCTGTCGTTAACGCTTTCGTAGGATCGTAACTCCCGTATTCCCCATCAAGAGAAAAATCGTAAAAAGCCCCAAAACTCGATAAATAAACCGAAAGTTCATCGCCCTTACTGCCAGAGAACAGCAATCGATTATTATGAAACGTTACATGTGACGGATAACCCTCTTGCTCGCCCCACGCACTCATAAACCACGAAACAACAGAGACTCCTGCTTGAAAAAGGGTCTGCGACTGAGGAGCTACGGATATTGAACGCCCATCTTTCGAAACGTCTTTTATATCCCCCCATACATAATACGGATCTACAGCCCCTGAAGCCGATTCCCGGGAGGTTTTAGAAGAAAGATTGAGGACGGTTATCCAAGTTATATTATTGTCCTTAACGTACGTTGCTCCTTTTGAAGAACCAAAACGATCCCCCGATCGACCCGTGGTAAGACTTCGGTAGACTTTATCATCCGCAACGATATAAGCACCTATAGAATAATTTGTGTTCTTAGCCCACTCTGGCGGATGACATCCTAAACAAATACTCCTTCCCTTATCGAGGGGTTTAAAGATCTTCATATCCGATGTAATACGGGCAGTACTGGTGTCCGCTTGAGATATCGACAGCTTTGCGTTCGACTTAACCCCTGAAATCATGCCGTCCCTCAGCCAAGGAGGAGGGAGAAACTTAATCTGCTCAAACACAAACGAGATTTTATCCCCGTCTTGGATGTAAAGAAGGTGGTGGGGTGGATGATCCTTATGGACAAAAACCGCAGTTGATCCAAAAACCGCATATTCTAAGCTCGTATTATCCTTAAAAGTATAGGGGGTTTTATACGTTTTCCCGAAAAGAGCCGGAGACCACTTCGTAGAAGATCTTACAACGACGATCTGTAGTTTTTTATCTCCAAAAACCAGTAACGCATAACCACCGTCTGGGATGCTAAAAGAAAACACACGGTTTGATCTTGGATCTAAACGACAATCTCTGTACTCTTGCATAAGAGGCATAGAAACCAGGGGTCCATATCTTAAAGGGATAAGATTGCGGCTCTTCGCAACCCCTTGAGCGTGCAGAGACAAGTCTTTACGGGACTGAAGAAGACGTGGCGACAGCTCGCCAGCGGAAAAAGAATGCTTTGTCCACGTCGTATTAACCATTGTGATACCCCCTGTCTTCAGGAATTTCTACACCATCCATGTCCATAGCAACCGCTAAAACTCGCTCGCTTTCACCTTTCAAATAGGATCGCATTTGATCATCCGAGATTAAAGGAGGACACAGTTCTCCTGCCAGTTTTAAAGCAAACGCCTCTTGATAGAGGGGATCACAATCCGATAGGGGAACTTCCCCAATATACTTAAGAGAAAGCGGGCGGGGGGTATCACCACGAGCTACAATATATCTGCCCCTTAACTGAGTTTCCTCACTCGTATTTAAAACTTTAAGACATTTTAAGGGAATATAATATTTTAACTCCCCGTTATATGTAAAATATAAAGGTGATAAGTCCATCGACTGCGTCGCAAAACTCCATGAAAAAGAACGCAATAGACCCTTATGAATTGGAGGTAACAAAAGACGGCAATAGTCCGCTTTGAGACTCCTTTCGTTCCAGTTCTCGAGGGGGCGTTGCCCTAACTTCAACAACGCCCAATTGCAAACCTCTAAATCAGTCATCATGCAGCCTTAGTTCCTTTTAGCACTGGCACACCTTTCAAGGAATCTTTCGATATCTCAATCCCTAATATCTTATCTGGTTCTATTCTCGTTGCTCCAAAAGATGAGGTTAAAGTGATTTGAGGGGCATGCCATTTACCAGGATCTTTAGAATGTTGTACATCAATGGCTTTTCTTTGTGTGAAAACCACCGCCGATTTGCAATAAATTGGAAGAACATACTTAATCTTAGTATCTTCAAATTTTGCAGAAGATTTCACGGTAGGTTTGCCATTAGGGTATTCAACCTTTCCGTCAATCAGTCCGGGGAATTTTGTTCCAGCAGGAAACAAATCATTACCTGGAACTTTTTCCATGTTGATAAACCAAACACCCGCAAACGCTTCAATTTTACCCGCTTGCAAAGCAGCAGTGTTGATATAATCCTTGGAAGTAGCCCTTTCTAAGGCAAATAGCGATGCCCATACATCACTAGGAACTAGAACATAAACTTGCTCAGAATCAACATCAATATAGCGTTTTCGAAATATCGATTTGGCAGTAATCAATTGTCCTATAAAGGTTTTGAAAAAATCATCCCCTTCAACCGCAGATAGTATATTTTCTTTAGAAAAAAACTCAGTTTCCGCCCCTATCTTACCTTTCTTATTAACTCCAAGCATACCTTTTAGTATCGCTTCATCCTGCTTACGATGCATCGCTGCTGTCGCTAACGATGCATATGGCAATAACGGATTAATACCTGAATCAAGGGTTGCAAACGGATCAATGCGTTCTGCCCAACCGAATTGGCTATGACCAACCCAACGTCTATCTTGATCCGTCGCATTATAGATTGTATCAGGCATATCCCCGACAATCTCATGAGCTTCTGTAGGTTTAAACACTTCAACCAGTGCCGATGCTTCCCCTTCCGTTGCTTGTTCTGTTACCGTTGGGCGAAGTTTCGATTTAGTCTCTTGAAGTGCTAACTCAACACGTTTCTTAAATTCATATATATTAGCAGTTGCTAATTGTTCTTTTGTAGCCATTTTTTTATTCCTTTATTGATTAAGTGTTGCTTGCTTTTCGGCCCATTGCCGAAGGGTCTTTGTCGCCTCCATATCCCCAGACAAAACCCTTGATCCGAAATCGGGGGTATTAAAAACCTTATCAAAATCTCTATCAGCCTCTTGGGATCCCTCCGATCGGACAAATGTGTCTCCTGTTGAGGATTCTTTGTTCTGCTGGGCGTAACGGTCAAAAAAATTAAACGTCTTCTCAAACCCCCAAGCGGAAATAAGAGATTGAACATCATTGTCGGGTATTTTCTCTTTACGAAAATAACGGGCTATATCCTTTTCCCTTGTCTCGTAATCCGACCCTAATTTCGTTTGTAAAAGCTTTCTCTCTTCCTCCAAAGACGCACCAAATTGTTCACCGATCTTCCGTCCATGATCAACAAGCTTGTCAACCACTTTCTGTGCCACCCTCGCATCAACGCCCGCTTCCTTAAAAGCCTCAATATGAGCGGTAACCTCTGCCTCGGGGACATAATCAGGACAACTTAAAGTGTAGTCTTCGATCGGCGGTTTAGGTTCCCCAGCTTCTTCAGTTGATGATGAACTAGAGGAAGGATTACGACCTTGCGGGTCAATCTGTACCGCTTCTTCCTTCAAAGGTGGTGGATTAGACCGTTGCGAACGCTCGCATTCGACCACGGGTGGTGTTGAAGGTAGGGGAGTTAACTGATCAGTCTCATCACTCATTATTTACTCCTTAGTATCGTGGGTTATCAGAATACATTTGTACAATTCGTTCAAAACTAAGCCCACAATTGGAAGCTATGTGGACCGCTAAACTTCTCTTTCCCTCCAAAAGGGCAAGTTGGTGGGCAGAATCATTTGAAACTGATGATAAAAGCCCGCCTTCAACCATCAAATCTGTCAAGACGAAACGACCTTCAGGAGTGGAATAAACATGTTTGTAGTGACGAATTCTTCGCTCGTCTTCTTCCAGTTGTCTCGCTAAAGCATCGGAATCAACCGTATAGCCATGGGATAACACTTTGCTTTTAATCATATCCGCAAGTTTTCTAAAATTAACCATAGCTGTTCTCCATCATATCGTGGGTAAGTTTCTTCTCCATTGCTCTTCCTGCGGCTTTAGCCCCTATATCCTGGCTTGTTTGTTGTAACTGTTGTTGAAGGTGTTGTTCCTCCATCACCCTCCTTTGAACTTCCCTCTGTTGGCGAATATCCTCCACTTCGGCGGTATCGCGGATAAGAACGGCAGGGGTGTTGGTCGCCCATAAAGAAAAACGGGAAACCCTATCCGTATCCATATGATCCATACAGCTTGGATCACCCGTTTTAACTCCCAATTCAACAACAGTGTTAACCCCTTGAAGAGCACTCGCAACACTCTCAGCTTGCTGGTATTTGAATAAAGGTGATGTATATTCCACCTTTAATAATGAAACAGGAGGATTATCAGCCCCTTCACACTCGGGAAGATTGCCTTGTGAATCCAGAATATCCAACTCACGACTAATCATCGCCCCAATAAATTCCGATTGGAGCCCACCTATAAGAGGACCTACAAACGCCCCTTTCTCACGGGTCTTTTCCATCGATTCCGCAGCAGAACGTGACGCTTTATCATCAAGAACCTGAAACAAATCGAGCAGAAACAAACTGCGGATCGACTCTTTTAATCGATTAAGCTCCTCGTGGTAAGGAAGAGGATTGCCGAATTGCACAGGTTGAAACAACGATCTTCCTTCTCTGCTTAAAGCACCTATGTTCATATAACCTGGCTTCAGATCAAAATTTCGTTGCTTCGCTTCCGAAACCGCAATTGTCGGCGGGTGCAGAGAAAGACGCCCAAACTGAGCCAATTCGTTAACCGTCTCATTCAAACGCCGAATCGTAGGCAACGCTTCCATAGCAGGGGACCGCCCGTATATCTCATCAGCCCGCACTCGGTAGCGTCCAACAATATAAGGAAACGTAGCAATCTGCTTCTCTTCAAAAAAACGGTTCTCATCAACACTGACAAACTTCGAATGAAAACCCTTGTTGCCTTTGTCTTTCTTCTTATCTGTAAGACTTTTAGGATAAACCGCATGGATAATCGTAAACCGCTCGTTTTCATTCCTAGCCAAAGCCGATTTCATTTTAGATGATAAAACCTTATCACCCCATTTGCTGACAATCTGATCCACCGTAAACGTAAATTCTCGATAAACACTGTCCACAACGTTTTGGTGGTTAACGCTCATATAAACGTTGGATAAAGGCACCGAAATATAGCGTATACCCTCTTCCAATCCCTTCTCATCAACGTCCGCTTCCATGTAAAAACACCCCGTGCCAAACTCAACAACACTGGTGTAAAAAGACTGCAAACAACCAACAAAACCCGAACGAGAACGCTCCCTAAATCCAAAAAGAGTATCCGTTACTTGATCACACCACTCTCTCACCTTCTTCGATCTGGCGTCCTCCTTATAGAGAAAAGCTTGATAAGCCGAAAAAGACTCCGCTAAACCATGCCACTTCTGCCCGGGAGGCGTAATCAGAGACGAAAGCAACGAAGATAGCTTAATACACGCCTCAGAACCTGTCGTATCCCACATACGCAATTGGGCGTTATTCTTATAAGGATATAAAAACCCCGTTAACTCCTCCATCCAATAATTTAATTCCCCTCTTTGATTCTTCAAATAATTAAACCGATCCTGTATATCTTTGGCAGATCTTTGATTCATCGTACATGCACCCCTGATAAAAGACTCGATGAGGTAAAACGCCGAGCAGGAATGGGTATTCTATTCATCTCGTAAGCACGTAAAATTTCCTGGCGTCTCACTTCAGCCAATTCATCCCCTTCCAAGGGGCGAACACCCTCTTCTTCTTTTTTTCCTTCTTTCTGAGAACTACCGAAAAATCCACCAATGGTATCCCATTCACTATATAAACCTGCTGCTCCGCCCATTAACCCGCCTATAACACCCCCAACAGGGCCAAATATGGACCCTAGCTTAAAACCACTGGATAGCGATGAACCGAATTTTACACTCGAATCTAAGAAACCCATCCGATAAACTCCAAAAAAAACGAGAAATAAGCGGTTGTGACAGCCAACGGAAAAAAGAAAAGGCGGGTCGATTATCAGTTGGAGTCATATTCAAACCTCCGCTCAATCAATAAATCAACCCCTTCATACTGGTAAGATGGGCACCGACCAAAGTCCATATCACTGCGTGGTGGATTTTCCGCAAAGGTATACATAAGCCCGTCCGAATAATCGGTGCTTTTAGCTCCTTTAACCCTTTTAGATTCAATGGCTAATTCGCCCGTATTCGGAACGATAAAAGACTTTAAGGATTTTAGGTTTTGAATTAATCCACTGTGGTTGATAAGGCTCGCAAACTCCAGCCAATCAGCCATCTTAACATGTAGCTCCGTGCGTCGGTTTCGACAAAATTCAAGATCAACAGCACGCTTCTGACCGAGCACTCTGTATACGTGATAACCCAACATTTCCAAATAATCACAAGTCCTTGCACCAGTGTTATTTGCGTCAATAATAATCGCATCAGGGCGGTATTTCTCAACTAAACCAGAAATCTTGTTATTCGTCGTCCTCAAATCCGTTTTTGACCAATCAAATAGGTGCTCAATAACAGGACCTCTACGCAGAACAACAACGGTATTATCGCCACCCTCCTCTGCTATATCACAACCCATAATAAGAGGGGCGTAAGGATCAGGACAAGGCTCTCTGTTCAGGGCTTCTTCAATTATATTAAGTGGTATAAAACTATCGATGTCCTGTTGTGGAAATTGTCCACATACCTCAACCCGGGTAACATCAGAATCCAAGCCATAACGAGCTATGATCCCTTCATGAAAACTCGGATCAATGCCTTCAACCGTTCGTGTGTCAATCTGAAATCGCTTCCATTCGTTGAGTGGCTTGTTAAATATATCGTAAAATTTGCCACTTAAACGACGAGGATTAGACGTCATAATCCAGAAACGATTAGCGTTCTGCTCCGTTAAAAATCCAAGAATGCCTAAGTTAATAACATCAGGAGTGCCCGATGCTTCATCGTTAATTATCGCCATTCCATAGGTGTTATGATGACCAACAAAAGTATCAGGACGCTCTTCCGAATACGTCCTACACATCGTCGAATAATGTTTAGAATCAATCCCAAGACTACATTGTAAAACATCAGAATACCAAGGAGCTGGATGCAAAGATAACGATTGCATCTCAAACCAATGTTTGTTCGGTAACAGGGATAGCCACTTACTCACTTCCGCCCATAAAGTCGTTTTAAGCTGAGTCTCAGAGTTCGCAAGACAAATAATAGACATACCAGGTCTTGTTGACATCAGCCATAAAACTAACCAAGCGTTTAACGTCGTCTTTCCAATACCACGACCTGCCGATATAGCCCCTTTAAATACTTCAGGATTGGGGTTATTAACACTGTTAAGACAATGAGCGTCAACCACTTCCATGAACTCTAGTTGCCAGCTCCTAGGAGCAGAAAAACCTTCAAGCGGTGTGCCTTTTTCACCCCAAGGAAAAAAATGCAATACAAAATTGCTAAAACTCAGCTTTATCTCATCAGACCACATCAGATCAAAAAGCTTTTGCTCCGTTTCTGGATTTGTTGGAAGTTCTCGGCTCAATAAAACCCTTCTTCAATAAAATTCAAGTATAACACACTAAAGAGAGAAGAGAGATCCATAAATTGAATCGCTCTGCAAGCTAAAAACGTCAGAAACACCTTTTAATTTAGTTTTTTTTCGATTTTGTAATAAATACAGGTGTTATACTCTCTTTCGTCGCTGATAGTAGGTTTCTGAGCTTAAGAAGCATTGTTGTGTAAAATAGCTGAAGACTCTTCAATATTCCAAAATTTTATAAAAATTGTCGGAGGGGTGCCTATATATCCTTTAAAATTAGTCTCTGGGGGCCTCCCCACCCTCTAAATTCCCTAAACTCCTTCAGCTCTTTAACTTTTTATTAACTATTTAAACTCCTAAGCTCTTTAAGTTTTTATTAACTCCTTAAACCTCCGAAGCTCCTTAAACTCCATAAACCAACAGAAATAATCCTTAATCTTCTTTTGTGGTATTGATGGTAGATTAGTCATGTTTAGTTAACTTCGGAAGCTCAAGAGGCTTTTCTGTTTGTTTATCTAATGCTTTAACAGGCTTTAATCCCTTGCTTTGAATGCTATGCTGTACTCTATCCATCAACGGCTTTAAATCTATCGTATGCTTCTGCTCAACCGATACATGATTACCGTATACATGCCTATATCTCTTCTCTAATTCCCATTGCAGACGTTTCATACGGAGTTCTCGTAACTTGATTGCTTGAGGATGATCTCTTTCTTCTTCAGTAAGTGGAGCTTCAACAACAGAGGCAAGATTTTCGCTCAAATGCTCCATGTGGCTCTGTTTAGCTTGCTCATAACGCTTTTCTAAATCTTCTCGATCTTGTTTTACCCAACCGTGAAAAGAAACCACAGTTACACCGTGCTTCTTACAGGATTGTGATAATGACAAACCACCACTAAAAGAAGCTAAAATATTATCAATTCTTTCTTTTGTGTATTTGTGAGCGTACATAATAAAGGTAAAGTAGCATAAAATCAAATAAATAGCAAGCTTTTTACAAAGTTTTATAAGCTTTAAAAGCTTTAAGGTTTTAGAAGTTGTAAGGTGCGCGACAATTTAAAAGTTTGAGGGGCTTAAGGAGCCTTCTTAAGCTATGAAGCTACTAAAGTTATGGAAGTTATAAAGCTCAGTAAGAAAGTAAAGTATTTTCAATAACTTAAGGTAGGTATTAACTACTCATCACGCTCATCACGCTTGTTTACAAACTTTTGCTTATGTAAGAAAGTATTATTATTGGATTATAGGGACTACAGCTCACTGTATATACGTATATAGTAGAGGAGTTTGGCGCTGAGAAGCGTGATGAGCGTGATGAATATGCTATAAGTCTTTGAAAGTACTTAGTTTTTACTGGTCACGTTTCTTTTTTTAATGTGTGATGAAGTGTGATGAGTATTACCATGAATACCGTGCTAAATCCTTGTAATAACGGCTGTTTTAGGTATTTTATTCTGTATTATAGATACGTGATGAGTTTTTATAAATAAGGTCTTTTTGGGGCTTTTCTAAGGTTTTTTTATTTTTAGAAGACGTGAAAATTTGTCATCGTTTTTAAAATTTAAAAAAAAACGACTACTATGGCTCATCGTTTTTAAAATTTAAAAAAAAACGACGATAGAAAGGATAATTCGGCTGAAGGGGCACTAAGTTTCTTGGTGCGACCGAGATAAACCAATCATCGCTATCCTCCCGAGGTGTAGCTTATGGTTATCAAGCGTCCACAATATCGTTTAGTACACGTAAAGCCGTGACGAAAGTTTTAGAGGGTCTCTTGACGTTCTTGCTACTAGTAATCGTCGGCTGTCCTCCCGAGGTGCAACCTATAGTTTTCACATACTCCCAATATCGTCCTCTAAAAACTCCGTTGCTCTTTATTAAGAGCGTTAAGAATTTCTGTTTACAATAACATCTCTCAAAGTATTGTGTCAAGGGTTTGAAGACCTTTTATCTTTCTTAGACTTTTTCGAACTTTGATTGCTTTTTGCTCTTTTGATGCTTTTAGGTATGATAATTTCATCACCAAAGTAAATCCAATCAAGAGGTTTATGAGTTTACTTAAAAGCTTTCCGAATTCTATTTGAGACATTCCTTTATCTTTGTGAATAGATTTAAGCCTTGCACCAATGACGTATGGGTCTAGTCTTTTCTTGTTAGTGACACCTTCATGTCGTCTATCTTATCACTTCCCCGTCATAGATCCAATCAAAACTGATTTCGTATTCATTACGTAGATATAAGGCGTACCTAATGCTTGTAGAGCACATGCCATTTTCAAACAGATTGACGGCGCTTTCAAGTTGGTTAGCCCCTATAGCCATTTCTTATACGTGTTCCGACGTCTTTCCAATATTGGCGTATTTCTGGCGTGATGATCAAAGTGTACTCTTGCAATGATTTTAACGAAGTTTCTAAAAATGGATTTAAAAACATAACATCCAAGCCTTTAACCAACTGTAAACACGACCTTAGTGTGAATAATAGCTATAATTTAAACATTTTACTTGACTAAGTAGAAATTATGTTAAATAATACCATAAAATAAACAAGAAGTCATCCGTTAAATGGAACGAATTGATTTAAGAAATTTAAGGAGTAACTGATGGAAATAGATTTACAAAAGCAGTTTAAGAACTACCTACATGAAGATGTTAAATTCTATTTAGATACGTGGCATAAAACGTTGTATTCCCCTGAAACCTACCCGAACATGTATAGAGAGCAGAAGCTTCTTGATGAAATTATCGAATTAAGGTAAACCCCAGCGAAGCTGAACTTCTTGAAAAAGTAGCTTAACCCAACCTACAACCACCCTTTTAAAGGGGTGGTGTAGACGAAGTACGGAGACCTAGAAAATGGGACAATTAAAGCGACCTTACCTCGAAGCGATGGAAGCCAACTACGGGTTTTTAAGTGCTGTAAACCCTCGGATGGGCATTGAGCCTGAATCTAACTATGAAGTAGAGGTAATTGAGAAGCTTGAAAGTGCTTTAAAGACCTCTAAGAAGTTAATTCATTTTCGGGACCGTACAATACGGACGCATACACTAGAGGATTTAATCGAGGAAGTCAACCGGATTATTGTTTTAGCTGAGGCTCATAAACGGCGTTTAGAACTCAAGATATTCGAAGATAATGAGGTTTGGAGGTTATTAGATGAAGCCCGTGAAGATTGTGAAGATTGTGAAAACTGTAGTGAGCATCCTGATCAAGAGCATAAAGAAGATTATTACGCCAGTCAGATTTAAGAGATACCCTGTAAAGGGTTCGGGGGTGGATGTTTATACCTCCGTGATTGATCCACCCCTGTATAAAAACCACTAACACCCCTTTAGAGGTTTAACGAGCCGAAAGGCGAATGACAATGAAAGGAAATACCATTATGACTATTAAGAAAGTACTAATTGCTTCAACTTTATTATCCCTCTGTGGCTGTGGTTTAGCGGATGAACCAAAGAAGCTGAATCCTGACCAACTCTGTGATGCCATTTGTAAGCTTACTTTAAAAGAACAGGAAGAGTTACAAGTGAAGGTCAATCAGAAGTATGAAGACCACCTTACAAAGGGTGTGAAACTATCGAGTGATTAAAGTGGAAGAGCCCCTTGAGCATACTGTCAAGGGGCTTTTTTAACAAAGTTTAACCAACAGATAAGAAAGAATTGACGATGCAAGAGTTAGTGGCAATGCGTCAGGTTCTCGTTTTGCACAAGTTAAAAGTAAGGCAGAAGTTAGTGATAATACAGATGTTAGAGATAATGCGAAGGTTGGAGGTTATGCAAAAGTTAGCGGTAATGCAAGTGGTGAGGTTAATGCTCATTGCTATGGGGCGGTAAAACACCGCCCCATCTCTGACACTTGGAAGTTAGCGAGCTCAAATTTGAGCTGGCTGATATGGAGGGAAACCATGAAAAAACATTCTTTAACACGCTTAGAGAAGCTGAAGATAGCGTTTAATGCCCTACTCTTTTTCGGGTTTGTTGGCATGATGTGCTGGTGGAAATGGGGGTAAAATGGCGTAAAGGAGGTTATTGATTAATGGCTAGATAGTTTTAACAGTATTCCTATAGTAGACACGAGTACAGAGACTATTATCCCCATAAACCACTTTGTTTGACTGTTAATAGCGTCTTTAAGTTCTGACTTAGTACAAGCTAATTCTGTTCTAACATCAGCTATATCTTGTTTAAGCTCTGTTCTAACATCAGCTAGATCCTCTTTAAGTTCTGACTTAGTATTAGCTATATCCTGCTTAAGCTCTGTTCTAACGTTAGCTATATCTTGTTTAAGCTCTGTTCTAACATCAGCTAGATCCGCTTTAGTTGCAAGATATGGTAAAGCTGTTTCCAACTTCGTAAAGCGGATTTCAACACTATCTCTTTGAACTTTTTGTTTTACGGCTGTCTTTTCCATAAGTCCTATTATACACCTTCGATGTTAACAGAGTCAATTAGTTATACCTATCTCTTAAAATCTATAATATTGTTATTATCATCCACTGATTCAAAGGCGGGTTTAAGTTTTAATCCTTTGATTACTCTTAGATTTTTTCACATTTATACCCTCCTTTAAATCCTTTTTGTTTAAGATTGAGCGTAACCGTTCTCGTTGATATGCGTTTTCTATCGTAGTTTAGCTCTTGTTCTCGGTATTCACTGTAGCTTTTTGCTAAACTGTGGCTCTCTTCCCATAGATTTTCACCAATATCACAACAATCATCAATCCACGCTTGGTAAGTATCTGTTCCCTGTCTTTCTTCCTCTTTGGCTTTTAAACATACTTCAGGTATATCGACGTCTAGCCCCTTGCTGATGTAGGCTTTAACTCCTTTTAGAAACCATTTCTTCGCTTCTAAGGCGTATTTGGTTTCTAGTTTTTGGGCAAAGGATGCATCTCTATTTGCTATTGGTTTATCGAAAGGGATTACGATGTATCGCCTCCACCATGCATCATCAGGATTTCTAACGAACAGATGTTTGTTAGAGACGATGAAAGGAGTAAAACTAGCGGGTGATTCACTGTAGGTATTACCGTAATTGAGGCGTGCTGTCATGCAATCACCTCCTGTCATTTGTTTTATTTTAGCGGCGTTTATCTCATCATTTTCATTAGTTTCGCTGATAATAACAATTCTAGATCCCATGAGTCTGATAAGGCTAGGGTTTGCTTTACCTGCTTCTGGGGGACGGTTTTGCATAATGTCGCTTGCCTCGGCATTAATGACGTATTGGTTTCCGAAAGCGTATTTAATAAGGTTCATGAGGGTGCTTTTACCGCTTCCTCCAACACCTCGAATATGAATAAATCGTTGAGCTTTATTCCCTCCTAACAACGCCATTCCAACACAACGGGTGAAGTAGTCCATCACTTCTTCGCTTTCGAAGTATCCTGACACTAGATCAAGAAACTCTTGCGATGGCTCACCCTCAACAAAAGGAGTTCCTGTTGATTTGGTAATATATAATTCTTCGGTTGGTTTGACTTTTTGTCCTGTTTCTAAATCCAGAATCCCGTCTTTTTCCCCAAGAAATCGGAAGAAACATCGCTTTGTTGTAAGCGTCGCTAAACCGAGAAGATAAAAGACCATCAGGGATTAATTTTCTATGATGATAAAACAGAGACGCAAAAGTAGAACGCTTTTTCGTTGTATCGCCATCCTCTTCACAGTCGAAGGTGTCCCATTTATAATTAAAATTCTCTTCATCATAGGTAGATCCCTGCTTACTCCACCGTTTAGCAAGTTCTTTACCCGCAGGTGATCCTTGTGTTTCGTGATGAACAGCCATAACAACGGGTATCCATTCATCGTGAGAACCGTTGTAAAATTCTTCGCCAAAACAAGATAAAAAGGCGGTTATTTCTCTATTGGTGTACTGTCTATTATTGTTGTTAGCCCACGTTTTACAGGGTATAATCGATTAGGCAACGAAGTATTGACCACAACCCAAAATATCAAGATGCCCTAGGGTACAATCAGTCATTTTCTTCTTCTTAATCTCTTCTTTATTCATTCGCCCACGAATAAGACTTTTGGTCTTTTGCACTATTCTTACTATCTGCTTTCGGAAGTTTGTCGATTTTCTCACTTGAAAGTAGTTGTTCTTCCCACTTACACAATCGCTGTGGTCTTTTATCCCCTAAACGTAAAGGTATGAGAACAAACCCATTATGAATGGCTTGTTTCGCCTGTTCCTTCCATTGCATTACTGGCATTTAAGCTCTCTTATAAATTAGTTCTTCTATAGGTTTAGCTTTCAGTCTTGCAATTTTCTCTTCTAATGCGTCTATTTCTTTTTGTGTCATATCCATCGGCTCTTCTGGTTTGTCTTGTTTTTGAGGTAGTATTGCTGTTGGGATTCTCGTCTACGTAACGTCCTTTCCTCAACGGTTAAAACTTTTCTTTCCATAGTGACGCACTCTCTTTTTAACTGATCGCTTTAGCGAAAGCACTAATCACGAATTCTTTATACTCTCTGAGCTTTTCTTCGTCTGTTGTTTCCCCAGCAACCGAGACCACAACCGAAAGACGGGCGGTATTGTCTTCCTTCATCCAGCCATCCGCTCGAATTTCGGTGGTGCGTCCTCTTTTTCGGGTATCGAAGTGTTTAACCCCTAATTTAACTGTGTTCATTGACACACCTCACACACATCGTCATCAGGATTATCGCTTTGACGCCATTTATTTCTTTCACCTTTCACCAGCTCATCTATGATTTTCCTCAAGGGCTTTAAAAGCTCATTAGCACTGTCTTTAGCCTCTAATTCAATGTGTCTTAAAATGTCTTCCGATACCGTCCCTAAACCAAGACGGAGAATTAAGACGCTATCCCGATCCGCAATACGACGGGTTAAAACGTCGAATTTAGTTCCATTCCATGGTGTATTTGTCATCTTAAAACACTCCTTATTCTTTGGTTGTGTTTGATGATCCTTTTATAGCATAGGCTGCTAAAGGTGTCTAGAAAAATAATAGCTATATTTTAAAATTTTTTCTTGACTAAGTAGAAATTATGTTAAATAATACCATAACATAAAATAAAATTCAATTAGGCTTAAATCGCAAACCAGGGAGCGTACCGATGGGAGCATTAAAGAATCATTTTCATGACGAGATTAACGAGAACTTTTACTTTCATAGTCATCCGAACGCAGATCCAGATATAAGTATTGAGATGCAGATTAGCGAGAATCAGCGGTATTTGGATGAAGAGATATCGCAGTGCAATGCGGTAGTTGATGTTTTTAAAAGGTCTGATTCCACCATTTTAGACAAGCTAGATGCGATGGATGACCTAAAAACTTACATTTCTCTTCTGCAAGCTACGGCTAAAAATCTCGAGTCATTGCTTAAGGAATATTGGGAAGAGTCTTTGGACGGAGAGGACGACGAAGAGATTTATGAGCATCCTGATCAAGAGCATAGAGAAGATTATTATGCCAATCAGATTTAAGAGATCCCCAGTGATGGGTTCAGGGGGTGGATGTTTATACCTCCGTCCATCCCCAACAAATAAAAGTATAAGAGCGGGAGCGAGTGAAGATGAGCGTACATTTTATTGAAGAGGCGGTTAAAGCCAAGGACATACCACAGTTGTTAACTTTTCTTTCTTTGATCACTCAAGGGTTGCAGGAGGCTTTAATCACCCAAGATGTTAAAGCCGTTGAAGCGGTGGATCCAGACCTCAAGAAGAGAGTCACGTTTTTAGCTATATCCTACATGAAGAGATATGGTGATAAGGGGAAATCGCAGTTTTTATCCGAGATTTTGGTCCCTGCTTTAGGAACGCATAAAACTTTTGTCGATTGCACAGATGAGGATTTTAGATTGGTGGAAGCGAAGTTATTGGAGCAAAGCGATGCATGATTGCTTTTTCACCATTGGGGTTCTGATTTTTATTGTCGTTATGGTTTATTTTTCAATTCCCAAAGATCCTGACGATACCACCCCCGCTTAAACGAGAGTTGAATAGATTTAAGAGAGTGAAGATTAATGGCACACCATGCATTTTTATCGGCTTCAAGCAGTCATCGTTGGCTAAAATGTCCTATAGCCCCGACGCTTGAGAGCAAAATACCTCAAACAACAAGTATATACGCCTCTGAAGGCACTTTTGCCCATAATCTTTTAGCGCATTGCCTCGAACAAGGCGTTGATGCAGAGACAGTTTCTCATCAAAAGCTGACTTTTGAGAACGATACCCGCATTGTTGATACGGAAATGGCGTCTAGTGTCTCGATGGTTTTAGCGTATGTCCGCACTTTTTCTGGACCATTTTTATCGGAAACCGAAGTTCCCCTTGAGCCTTTTACAACGGAACCAGGGGCAACCGGCACTGCGGATATCCTTATTTTTAATAATGCCCAGTGGATCATTGCCGATTTTAAATATGGGGCTGGCGTTCCTGTTAATGCTGAGAACAACCCCCAATTGATGTTGTATGCCTGTGGTGCATTGCACAGTACCTATGGTGTGAATGAGGATTCTTGTCGATTTTGCCGAGCTAAAGTTCGTTGTCCTGCATTGAGTAGACATGTGTTGTTAGAAGCGACAAAAGACCCATCGACCAACACAACTGTTGAATTATCGAAAGCCTATTCCTCGATTTCGTTGATCAAGAGTTATGTGAAGGCGTGTGAAGATGAGATGTTTAAACGGTTGAATGCTGGGGATGAAATACAAGGGTATCAATTAATTGAGGGTCGGAAAGGCAATCGAATTTTTAAGGATATTAACCGAGCGCAAGAGCTGTTGACATCAGTTTTAGGGGAAGAAGCGTTTAAGCGAATTCTCAAAACTCCTAAAGAATTGGAGCAATTATATAAGGAGCAAAAGGTTTCTGATGAATTTTGGGAAGAGTTGCAAGAGTTGATCACGAGAGGCGACGGCAAACCTGTCATCGCCCCCCGAGATATACCAACAAACAAACAAACCCAAAAATCGCAATTAAGCGAGTTTGAGGTAATAACATAGAAAGGATCGAACTATTAGCAATACAACACCTTTAGAAAAGTATAGAAAGGATCAAACAATGAGTACTATAACCCCTTTTGAATTCGAAAGCAACCAGATCCGTACTATTGTGGATAAAGACCAGAATATATGGTTTGTGGCTAAAGATGTCGCTGTAGCATTGGGGTATGAAAATTCAAATGAAGCAATAAACGCTCATTGCTATGGGGTAGCAAAACGCTACCCCCTTAAGACTGAAGGCGGAACTCAAAAAGTCCGTATCATAGCAGAACCTGATGTTTACAGGTTACTAGTTAAAAGCAAATTAGATTCGGCGCAGAAGTTTGAACGTTGGGTATTTGAGGAGGTGTTACCTACTCTTCGCAAAACAGGCAGTTATTCGGTTGAAGCACCGAAGCTTAGAGCCACTTCAGCGAGTACAGTTTTAAGAGTTCACAAACATCTTGAAGAACTAGCCAAGCAAGCAGGATTAAAAGACAATCAACTTTTGTTGAAGGTTAACCGAGGCGTTACGAAGATAACAGGTGTTGATCAGTTAGAGGCTATGGATATCAAACACCTACCCTCTTCCGATAACGACGAATATTTAACAATTACCCAAATAGGGGAAAGGCTTAACCCACCTCAGAGAGCGAGATTTTTAAACAAACTTCTTCTTAAGCGAGGACTGCAAGTTAGCAAGGTCCCAGGTGGCTATATACCGACACCTAAAGGCGAAGAGTATGGAGGTAAGATGTGTGATGTGCCAATGCAGCATGTTGAAGGCTCAACCCAGCAATTAAAATGGAATTCGAATTTACTCGTTTCGTTTCTTCAAAACGAATTAATTAACACACCACGCCTATAATAGAAAGGAATTTAATAATGCAAAAACTAACTGTAAAAGGACGTCTATCATACCCTGCTCTTGATACGAAGGTGAGTATGAAGCTCCCTGATGGCTCAAGTGTTGAGCACTACGGCTGTGATATCGTCTTTCCGAAAACGGATACGAAGCAGATTAACGCTGTTGAGGCGTGTTTAAAGACCGCTGTTACCGAGATATTTCCGAATGTCTCTCCGGATGCGTTTTTGTCGGCGGTTCGAAGCAAATCGGAATCCCGTGGGGTTTTGAGGGACGGCGATGCGAAGATCGCTTCTTCTCACAAGCCTGAGAATTACACACAAACATACACAGACAGCGTGTATATCTCGGCGAAGAACAAATATGTTCAACCGTTACTCGTGGATCGTCAAGCGCAACCTGTGAGCAATCCGAGGGAGGTTTTTTATCCGGGGTGTTGGGTCATTGCGAAGCTTAACATCGGGGCGTATGAGCTTGATCCGTACAAAACCAAGGGTTTCAGTTGCACGCTAACGGGCGTTCAGTTCTTCAAGCATGATGAGCGTTGGGGTGCTTCCCCGAAATCGGACACTTCGGAGTTTAAGGATTACGGCGAAGAGCAAGACTCCGATACCTCGGTCTCAAACTTTGCCTCAGCGGAGATGGAACCTGACGCTCTGCCATGGACCTGATCAATGCCAAAGCTGTTTATCGACATTGAAACCCGCAGTCCTAAACCCTTGCCTAAGGTAGGGGTTTGGGCTTATGCGGAGCAGGCGGTTATCATTTTATGTGCGTATGCATGGGACGATGAACCTGTGAAGTTGTGGGATAGGACTGAACAATCTGCTATGCCATCGGATCTTCTGCAGTATTTAAGAGATGAAACGGTGATGTGTGTTGCACACAATAGTCTGTTTGAACGGATACTGTTTAAGAAGACATTAGGTATTGATATTCCATCTAAACGTTGGATTTGTACGAGTGTTTTAGCCCGCACGAATGGTTTACCCTCTTCGTTGAAAAACGCTTGTTTAGCACTAAATTTTTCTGAACATTTAACCAAAATGGAAGAAGGAAAAGCTCTTATCGCTCGTTTTTGCAATGGATCGATTGATTCCCCTCCGTATGACTGTACTCGTGCTAATCACGTTCAAGCATGGCAGTTATTTGGGGAGTACTGCAAACGAGACGTTGAAGCCACTAGAGAGTTATTTAAGCGACTTATTCCTTTATCTGATGGGGAAAGGGATTTATGGCTTTTAGATCAAACGATTAATGATCGGGGCTACAGGATAGACTTAGATTTAGTTTTGAAGCTTCAAGAGCTCATAGCCCAAGAGCGTAAGAAGTTAGATGAAGATATCGTTAAATTGACAGATGGTATTATACGCTCTTCTCGTCAAACGTATACTTTAAGGATGTACCTATTTCTTATAACGGGAATAGATTTGGTTGATATGTCGGAGGGTACTTTAAAGTCTATTCTGTCTCATTCTAACATCACTCAATTGGCTAAAGACCTGATTTTGAACCGCTTAGCATCATCGGGATCAGCAATTTTAAAACTCAACACTTTATCTGAGGCTGTTAGTTCTGATGGGCGTCTTCGAGGGACTTTACAGTTTTATGGTGCGAGCAGAACGGGTCGATGGTCTGGATGTGTGTTTCAACCTCAGAATCTTCCTCGTCAAGAGCGATCGGAGGAAATATTGACACAAACACTTCAAGCTTTAAATCGAGGGGAAACTATTGCAGATCCGTTAGGTTTGGCTAGTGATTGTGTCCGTTCTTGCATCATAGCCTCAAATGGCAAAAAGCTTGTTGTTGCGGATTTAGCAGGGATTGAAGCCCGGGTTTTGGCATGGATTGCTGGTGAAGACTGGAAAATCAAAGCTTTTGCAAATGGTGAAGACATCTATGTTACAACTTATGCTAAAGCGTTTAACACCCCCATTGACAAAGTGAGTAAAGAACAAAGAGCTATTGGGAAAGTTATGGAATTAGCCTTAGGGTATCAAGGTGGGGCTAAGGTGTTTAAGACAATGGCATCTCATTGTGGATTAGATCTACAACAGTTTAGTCAGAATGTCAAAAGCACCTCAACTTTTGAAGATTGGGAACAAGCGGAGTCTCATCATCTTTGGATGCAAGATCAATATCCCGAATTTGCGGTGAAGGATAAATTGATAGGCACGGCTTGTGAACTTGTTAAAAAGGCTTGGCGGGCTAAACATCAAGGTGTTCTTCAACTATGGAAGGACTTAACCGAGGGTTTTGCATGTGTAGTGCAAGAAGGAGGTTCAATATCTGCTCGAAGGGTTGCGAATGTTCCCCGTCTTGTGATGAGGAGGCACAAACGAGACGTTCACATTGTTTTACCTTCATCAAGAAGGCTTGTTTACAGTGATGTAAAGGGCGATTGTTCTTATCTCAATACTGCCACTTCACAGCTCATGAGAGAGAGAACGTATGGTGGCAAGCTAACAGAGAATATTGTTCAAGCCATCAGTAGGGATATCCTTTGCGAGGGCATGAAAAACGCTACTAAAAATGGCTATGACATAGTTTTAACGGTTCATGATGAGATTGTTAGTGAAACTCCTGATACTCCTTACTTTAGCGTTGGGACCTTATGTTCTTTGATGACAAAAAATCCCAGTTGGGCAAAAGGTTTGCCCCTCAAAGCAGAAGGTTATGAAGCGAAAAGGTATCGCAAATGAGTTTTTATTCTTTCCATTATCAGACAGAAAAAGACGTGGAAAAGCGTTTAGTGACAGGGGCAGAGAAACTTGATTGTTGGGTTCGTAAAGCATCGTTTGTAGGACGTAGAGGTTGTCCAGATAGATTAATCATCACCCCTAATGGGCGTTTATGGTGGATTGAAGTCAAAAAGCCAACAGGGATATTATCACACCAGCAGCTGAGTGAAATAGAAGAACTACGACGGCGAGGACAGCGGGTTAAAGTTCTGGTCTCTATGGAGGAAGTAGATAACTTTTTGGAAGAATTAGCATGCACCTCGTATTGAAACCCCATCAAATTGTAATGGTTAATTGGCTCTTAAGTCATGACAGATGTGCTTTGTGGGCTTCGATGGGTTCGGGAAAGACGGTAAGTGTCTTATTCGCCTTATCCACTATTAAAATACTTGATCCTCGTCCTGTCCTTATTATTGCACCCTTACGAGTTGCCCAATCTGTTTGGAAGGATGAGGTGGAACGCTGGTCAGCATTTAGTGATATGACTGTTTCATCTCTTATTGGATCGGAACGACAAAGAATAAAGGCTCTCAATACTCCTGCTCACCTTTACATTATTAATTTTGAGAATATCCCTTGGTTAGTCAAAATGAAGCTTGATCATTGGGATTTTGCAACGATTGTTGTTGATGAAAGCACAAAGTTGAAATCTTTTAGAACCCATCAAGGAACAAAGCAAACGAGAGCTTTAGGGAAAGTAGCTTTTAGCAAAGTTGAACGTTTTATTGAGCTCACAGGGACCCCTTCGCCTAATGGCTTAATCGACTTATGGGGTCAAATCTGGTTTTTGGATAAAGGGAAACGTTTAGGTCTAGTCTTCAAAAGTTTTGTTGAGAGATGGTTTCATACGCAACAAGTGGGATCTCATATTGGAGCGGTCAAACACATCCCGAAAGCCAATGCTCAAAAAGAAATAGAAGAGAAACTATCCGATTGTTGTTTATCGCTCAATATCGCTGATTATCAAAATATTGATAAACCTATTCTCATCACTAAAAAAGTCCCATTACCCCAACCGGTGATGAAGCAATATCACAAGTTTCAACGAGAGTTGTATTGCGATCTTCAAGGAGAGAATATTGAAGCGTTTAATTCCGCTTCTAAAACTGTCAAGTGTCTCCAATTAGCCAATGGTGCGGTGTACTACGACGAAGAAAAACATTGGAAAGAAGTCCATGATGAAAAGATCAAAGCGTTAGAAGTCATCATTGAAAAAGCCAATGCCGCCCCTATTATCGTTGCTTATCATTTTAATAGTGATCTTGCTCGATTGCAAAAAGCATTTCCCCAAGGCCGAAAATTAGATCAAAACCCTCAAACTATTCAAGACTGGAATGAGGGGAAAATTCCTTTGTTGTTCGCTCATCCTGCATCTTGTGGACATGGCTTAAATCTCCAATATGGCGGGAACATTTTAGTCTTTTTCTCCTTGTGGTGGGATTTAGAAGAACACCAACAGATGATTGAACGCATTGGGGTCACGCGTCAACGACAAGCGGGATTCAAAAGAGCGGTTTTTGTCTATTATTTAATTGCCCAGAACACCATAGATGAGTTGGTTTTGAGGCGTTTGCAAACCAAAGCCACTGTTCAAGATTTGTTGTTAGAAGCTATGAAAAAGGAGACTATCCATGTATAATTTTGACAGAGTTTTTAGATCTAGTAAATTTGAAAACGAGCATAATATTACTCCTGCCCAATGGAAAAAGCTTTTAACGCTTGAAGCAAAGTTTCTTCCAAATAAGCGCGCCCTAGAATCATGGCTCGACAAAGCAAAAAAGGTCACATCGCTGTCGAAGGGAGAAGCGATGATTGAAGTTGAGTATCTGGTTAAAATCGCTCTCCATCATCAGAAGTGGTATTATCGGTTGGACGACCCTCTATTTACTGATGGGTTATATGATCGCGTATCAGAGCGACTCGACGCATTACAAGAGCAATTCCCTGAGCTTTTTGATGAGGATCATCCATGGAACACCGTGGGGTATTAACATGGCTCATATCTTTGTTTTGATTGGGGCATCAGGAGTTGGGAAAACCACCATCGCTAAACAGGTGGTTCTGAACTCTGAATATCTGGTGATGCCTGTCGGGGTCACGACCCGACGACCCCGCGTCGATGAAAAGCAATACATCGATTATCGCTTTATCTCTCAACCCCAGTTTAAAGGATGGAAACATACCGGACTTTTTATAGAAACAACGAAGGTACGAGATGAATACTACGGATATCTCAAAGAAGATATTAATAATCCGATGGAACATGGATATGACATTCTCCTCATTCTCACTCATCAAGGACTAGCACCTCTCAAGAAACTCTATGAGGATCAAGTAACTTCAATCTTCATTGCCCCTCCTTCGGAAGCGGAATTAATTCAACGGCGTATAAAGAGACGGGAAGATACCCCTTTCAACCTAGATCCTGATCTTTTTGGAAAGAACCATTCTTATTCCTTCACAATAGTCAATAATCATCTACCAACCGCTTGTCGGCAAGTTGGTTTCATAAGAGAATTCGTGAAACAGCATCGTCGCATAACTCTACTTGAGAAAAATTATGAGAGATTAAGTGATAAAGTTGAGGCAAGCCATACAAAATTAATGGAAGCGATTCTTGGTAATCGTGAAGATATCGCAAATGTACGTATAGAAGTCGCAAATGTACGTATTATAAAGCTCTACCCCCATCTCTTCTGGACTATCTTATCTGTATACCAAAAGCCAAGAATACAAGCGATAATCTCCTGTGTGAATGGACTTAACAACGTTAGAGGATCAATACTAAACATTCTCTCTTTTACACTCCACCAGACTAATAACGGATAAACAACAATCCAAAAAAGAGTCGTTAAAGGTCTAATGAGAGCGTTAAAGCCATTAATCCACTTAATATCAATCTTAACATTTTGAGATTTTACTCTTGCTAATCTGATGGGTTTATCAGCTTTAAGCTCTTCAATACCGTATTTAATTTCTTCAAGGTTAACTTGAGTGGAAGTGTTAATCTTAGCTAATTCAATCTGCATTTTATTGTATTCAAGCGATTGTTTCTTCGTCAGATATTCTGACACCACATCTACTATTCTCTCAAAACTTGAAGGAATAAAACGCAGTAAAAACCTGAATAGTCCTCCTGCTAAAAAAGATTGTGTCATTGTTTAAACCATCCTTTAATGTTCAATAGCCCGTAGATGATTGCGGTAAGAGAAGTAACGGCGATTGCTATATTCTTCAAAGCTGAAAAAAGCCATTTCACACTTTTTAGTATGTCTAAAATCTCATTGACACCTTTTTGTTGTTCTCTGTAGTGTTTTTCAAAAAGTTTACAATGAGAGATAAGACAATCCTGTTTAGAATTTGAATTAGTACAGAATTCAATAAATTCCTCTCTTGTAATATAATGATCTTCTTGTCTTTTAGTCATCAAAATTAATAACTTCTTGTAACCAATACAGTGTGATGTAATAACTGTCAGTTTTACCCATAATCCTCCATCTTTTACGTGCGTTTTCTGCACTAACTGCCATTGTGTGTTCTTGAGTAGCACTAACTGATATATAACCACTGCTGTTTTCTGAAGGATAAGCCCAATATTCTATATCACTCCCTGATATTATATCACCAATTGAAGCTCTTACACGTATACGGGCACATCGTGTCGTTGTACGACCTCGGAGCAAACCTAGAAAACGAGGTGTTAGTTGTCGTGCTATTTCATCAAAGATAGAGGTATCAGTTCCCCTAATGAAACACTGACCGTGGATATAGACATCCTTGTCGTCATAGAATTTAACACGATCTACAAGGCTTCCGCTCTTATTCTTTGTTGCTATAGATAGACCCGTAATATCCCCTTTAACCACTCTCGTGATCGAACCACCTAGTACCCCATCTTTATCCTTGAAACGTATAGATGAATCATACCCTCTAGTGTCATCAACTCTAGTGTCATCATGTTGAAGCGTAAGCTTATTCGACGTTAACTGCGTTTGTATATCTTGTAGATACTTTCGTGTTTGTGGATCTAAACCTTCTGCTTTAGATGAGGCAATTTGTCCTAGCTTACGACCAACAACTTCCGTTTGAGTAGCTAGATCATTGACTATTCCATCTATGATATTCATCTTTTGTGTTAAAACGTTTACCTGATTTACTTTCTTTTGTACCTCTATGTTAAAATCTTTAAAAGTTTGTTTCTCACCTTCGAAAATCCTTAAAGCGTTATTATCGTTAATCCACCTTTTAGAACTTAAAATCAAACTGCTTTCGTCTACATCAACTTTAAAATCTCTTTCAGGACTTAATTCTTCCATGTTGCCATCAGGATATTTAACTTCAGCATGAATCCTACTTGGATCTTTAACAGTCCAAGGAATAACAAAATAAGAGCCAAAAAGACGATAAGACACATCTTTCGATTGTTCGAAGTTATATTGCATCATCCATTCCTTTTCCTTTGTTTTTTATATTTTTGTCTCTGTCTATACACCTCTGCTCGGGCTCTGCCTCCTGGGTTCAGTACATCATCGATAGAATTGCGAACAAAATGGTTAAACGCACCTCTCGCATACCAAAGGTTTTGAAACGGAACAAAAGTGTTTACCAACTCTTTACCAAACTGAGCTTGAGCTTTACCCCGTTGTTTCCGAGTACCTTCATCCCAAACTGCCTCCTTACCTGCAATCGCTAATTTCCCTGCTTGCGATGACCAAGGTCCTAATACATCCCAGCCACTACTGTTGAAGGGCGAAAATCTTTCATAATGCGTTATTCCATTAATAAGAGCTTTGATGTATTCCGTGGGATCACTAAAATCCAATTGTGGCTCTTTCCCAGAAATAAGAGGAACGAGAGTTTTTCTGATTAATTCTTCCCCTAATATACCTATGACTAAAGCTTTGGCTCTGTATACCTGCGACGACACTCCAACTAAGGAACTCGGAATCTCTATAAGATGCATTCTTGACCATGATATCGGCATGACAAGAAACTGTCCCATTAAGCGAGCGAGATTGTTAACACTTCCATCTTTCCCAGTTATCCATCGTTTATCCTGTATGGTAGAACCTACAGAGCCCCTTGCATGTTCTTGCACCGTTGACCAAATAAAAGTTCTGTATTTATTCGCAAGATCACTCTTTAATCTATAAATGTCTTCACCCTTTTTGAGAAACGGAGTTAATTTAGTATCATCAATTCGGTATATGTTTTTATCCGTTAAATAAGTGCCTTTGCCTTTAAAACTTTCTGTATCTGCTAAAGAAAGAAGTTTCAAATCACGTTCATTAAATCTATGTTCGTCAATTATACTTTTAAAAGATTGTTCGCCTATTTTCTTTTTTAATGAATCCATATCTTTAAAATTGCGAGTAAAACCACCGACATAATCTTGTAAGGTGGCAGATAACCCTCGCACCATCATGTTATCTAATGTGGTCAACCCCTGCCAATCCATGGTCTTTTTCGCCATAACCCCGAGAACAGACTGACTATTTGTTTCTAAATCACGGGTAAAACCCGTCGCCATATGTTCTAAACCAACTGTTATACTTTTTATAAATTCTTTTCTCTCTTTGCCTGCCACTGGGGAAGCATTCCAAATATTCGCAATATTCGTTTTCCACGTATATCCCATCCGTTGAGAACCCATAAAAGCACTCTCAATAATTTCTTTAGGTATATACAACGATTGGCTACCCAACTTAGTTATAACCGTCCAAGCTGTCGCAGAATCAACAATTTTATCCATGGTAGAAGGTTGTTTTCTTCCCATTGTCAATCCATCCCAATCCATTTGGACTTGCATCTCTTCCTTTTTCAGCTTATTAAGAGCTTTTGTTTTTTTATCCCCTTCTAAACGACTGTTAATATCTTCTCGATCTCTCTCAAACATACTTGCTAAAACAAAGTTAAAATTCTCATTTGCATTAGCCCCAAACTCACGAGCTATGGCAATATCCCTTATGAGATTATCAAACGAACGACTCATCATTCCTTCAACAGTCAAATCAGAACCAAACTCTTTCATCGCCTCAACCAAACCTTGAGGGGTGTAGTGAAGTTGACGAACTTGACGTAATCGACCTCCAAGAGAAATCCCAGAATGATCCTTCCCTCCTGATGCAATAACCTTGTTACGACCCTCACTTGCTAATGTCTCATAAACATCTTCAACAAATTGACGCAATGATCCTTCATTATCCAGTCCTCTTTTTTGATACTCTGCCCAATCAAGACGAGGAAGGGTGCGATCAACGAATTCATCTTTCGTCACTAACGATATCTTCCGAAAATCCATCGGTTGTGGCGTATAGTTATCCCGAGGATTAAACTTTATACCTACGGCTTTCGCCTCCTTAACAAGAAAATCCATCGTCTCATGAAAGATACTTGCAAGCTTTAATGCCTCGGGATTTACCCCTTTATCACCACGAAGAGCACGAAGAAGCTCAGTATGGGCATTGACATCATTCTTAAAACCAAAAGCCTTCGTCCCATAAGTGTGATAGTCCTTAAACCTATCAAATACCTTTGATCGTAAGCCTTTTATCGACATTTCTATCGAACCGCCAGAAGTGGCATGATGGGCAAGACGATGACCTAACTCTGTAACTTGGTTTTCCCCTTTAAATGTGGATAACAACTCATAAGGCTTATAACGATCGGAATCAGAGAAAAAAGAACTTTTGGCTTTTTTGCTTACCCTCTTAATTTGTTGATCAAGGGGAAGATCTGCAAAACCAGCTTGCTTTACACCTTCTTGCTCCCAAGCTATACGGATATGATGTTCGATATGTTCAATATCCACATCACTTAACTTAAGTTCACCAGCCGCTACACGAACTGCATTAATACATTCCTCTTTCATCATTTCACTCCAAATAAACAGTTAAGAGCCACGGTGAATACATCCTTTTTAGACAATTCAATATCTCTGGTAATATGCTCTTTAATTCCTGGTTCATGAGCAAATTGCTGTTCTAAATCGGTCAATCTACGTTCGTATTCAGGAACTTGAGAAGATAAAGGGTCTTGTTCCTTTAAAGCTTTCGGTTTTGAAACCTCCTGCTGAGCAAGGAAATCCTCCCCTTGTTTTAACTGTTTCTTCAACTCAGGACTGAACTCTACTTCAGGTTTGGTAATCATATCCTTGGTCATTAAATCTATCGACTTTGGATCAACATTAATTTCTTCGCCTCGCCTCATTTTCTCAATAGCTTGTTCTAATGTCTGAGCATGAAGTTCAGCCGATCTAGAGGTAGTCGCAATAGCAGGAGCAGAATGGTATATATCATCAATATCTCTTTTAACCACTTGAGCTATATCAACATCAGAAGGTTTGATATCCGGATGTTTCCCCCCTTTACCATGCAACGCTCCTAATCCCGCACCGATAATAAACTCCGTCGTTGTATGGATACCATCCACTTCCCTATAATGTTGGGCTAAATCCTTGTGACCTTTATAATCTAAATACGCACCTATGCTTTGTCGCTCCCCTAATCCAAAAGCAACATTTGTCGCCCCGCCAGTAACCGCCTTTGACACCAATGATTTACCAATAACACCAGAAACACTACCTCCTGCAAAAGTAGTTCCTGTCGTTATTAAAGCTCCTATCTTGGCAGTCTCATGCGCAACCCCCTCATCCCTTAATTCTTTATATCTTCTCGTCCCTGATGCGGATGATGCAGTCGCTAGTCCTATGAAGGGGGAAGCAAGAGCAGTAACTGGGTTAATAGCGGATAGAATAAAACCTGTCCCAAATGCTGATAAAAAATGACCAATGCCATGAGCGACACCACCCATAACACCCACGTCTTCAACAACATTATACCAAGGTTTACTGGTAATCTTATTATGAGGGGTATAATAGCCAAGAGAAGTAGGGATCGAAGTTATAACATCCACCTGTCCCTCTGCCGTTCCTTTGATAAACTCGCTAGGAATACTAGCAACGTCATTAGTGATATTCGTCCAAAATCCATAGTCTGGTTTCTTTGGTGGATCATACCTATAAAAGCCAGCATCCATAGCATGCTTTATTTGTTGCAGAAGCTTCTCTGTTTCAGAATCACTTCTCAGTAACATGTTGACCCTCCTTAGGATTTTCGAGAATTCGTTTAACGGTCTTGTTCTTCTTTTCCTCCGTTACAGCCGTGCTATCCTTGAGTGTCTTTTGTATCGTCTGCTCATGTTCGATCGAATAAGGTGAAACTTCTATAACTAAAGGCGCTCCCGTTTTGGGATTGTGTATATATTCCCTTCCAAACTTAACGAGATACTGTGCAGATCCATCAGAAGTGGGTCCAATATTCTCATACCCGTATTCCTTTCCAGAAAGCCCAGACTCTTCAAAAACCTGTTGAGCAACAGCGGTAAACTTGTTTGTAAAATCTTCAGAAGACATGCCACGAGGGGGAATAAGAGGTGATTTAAAATCCCCCATCGGAACAGGGATATTACCTACGACAGCTTCAAAAGAATGTTGGAGGTTTTTATCGTATTGGGATGCAGGTTGCCTCAAAACCCACTCTTTTAGCGACTGCGTAGGAGCTTCGTGAAACGAATATGTTTTATCGGATAAAAGCTCCCCTGCGAGATGATAACCGACGAGTTTTGATGCTCTGTCAAATTCAGCATCCCCATAATCCCCAATACTTGCAAAAACATTTCCGTATTTTTCTCTAAATCTTTCCTTAAACCATGCATCAAAACGTTCACCTGTTATATCTCGTATATTCTCACCTCTATTACGAACTCGGTATTTATAACCTCGTAAAACATCAGAGGCTACATCGGGATCATCCTTTAACAGCAATCCCACCTCACCCATAACAGGATGCTCAAGACTTTGCATCGCCTCAATCCAAACAGAATTCTTTAAGCCACCGAGACGTTCAGCATAGTCTTCCAAATGCGAGACAACGTCCTTTGATTCCAATTTGTCCAGATATTGAGTTAGTTTACGACTCTCTTCTTTAGAAATTAACGGACTAGAAACTCCATAAAACCCTTTCAATGTCTGCGAAACTTCCCGTCTATGAACAAAAAAATCCCCCCATTTGGAAGGTTCATCAGGCATCTCTTGGGTTAAACCGTGGGTTATAGCCCATTTAATCGGATGCTCTTTTCTTTCCTTGTCGTTCTTATAAACAGCCTTCACACCATCCGAATACAACTTGTTTTTAAACTCCGCTCCAACTAAGTTTTGAACGTCTGGTTTAAGTTTAGTTAACTCTGTCTCTACTTGATCATTAGGCATCAAAAATATCTGATTAATTTTAGGAGCAAATTCCTTTAAAGTTTGAAGTTGAGAGGATAACATCTGCCCACGAGTATTACCAAACAAATGTCGCAAATTATCCTCAGATAAATCCGCATCTTGAATATTTTTAGGAGTAATACCTCGCTCTAAAAATGATGCTATATTCTTTATCTTCGTTCCTACCCTAGATCTTTCCTCTTGCTTGCCCGTCGTACTCGCATTTGCCACTTCTTTCAAAATCGCTATCTTCTTCTGAGTACTTAAATCTTTCCAACCCTCAAAAGGATTTGTGTTGTCAACAACGGTGTCGTTAACAGAAAACGTATCTAATGGAGTGTTATCAACGATATCCGCTATCGTCGATTTGTCATCAATCTTTGAACCTTGCCCTTCTCGCTTTTGTATAAAAGAGCTGAAAACTTGGGGATTGTCGACCATATACCGTTGTGCCTGTGCTAAAGCGGCGTTCTCCCTCGTTGTTCTACGCCTAGCATCTTTCGTAGTAGGATTAAGCGGAAGTTTGTCAATAGCGTCACTTGCAAACTGTACTTTTTCCCTATAATTACTATCCGAGCCGTCAAGAAGAAGAGAGTTAGATACCGACCTCTCTATTTCTCTTATACCTTCTTCCGTCCGTTGAACCTGAAAGCCCAATTTATACTCATTAGCCTTCAGTTGAAAACGAGCCATTTGTTTATTAGACTGTTGTAATATATGACGTCTTACTTCAGGATAATCTAGCTTCTCATGCATCTTTCCGTATAGGGGCTTAATATCGTTGCTCAGTATACTTTCTAAATTCTTCTTAACCTCTTCCTCATTCCCCCCTTGCAAACCTTGAAGCTTCTCGTTAAATACCTTTTCCGCTTCTACCGTAGTCTGCAAAAACTCACTATCCGCCTTAAACGCCGATTGCCTCCTTACTGTCTCTTCTATTAACTTGGTAGATTGATTTAACTTATTAGCTATATCACGCAATCCCTCATCAGGACTATAACGTTGTTGCACATGCTCTTTAACAGGAGCAAATGGGGTCGCCCTTGATATGTACGGAACGAGCTCTGACACCTTATCCTCCTAAACCTTTAGAAAGCCCAAAAGTAACTAAATCCGCAAACGTGCCAAATGCATGTTTCCAGCCCATATTGCTTCGACTTTTAACCAAATTACTAATGTTCCCACGCAACCAATCAGACTCATCCTCATAGCGCTGAACTTTCTTTTGACCAGAACCTAAAATAGTCTGGATCTCTCGCTCCATCTCCGCTAAAGTCTGTCCTAACCATAGTTCTTGCGTAACAGGGGATAGTCCACGAGCAGACATCTGTGATCGCATCTTAGAACTTAAATAAACATGCTCTTTCCGCTTTTGCGATATTTGATCTAATGTTTCCAAATCCGCAAGATGTGCATTATCCTGTGCAAGCTTCTTACGTTGCTCATCTGTTTCAATTTGTGCTTGAGCTTGCGATACATCCGCTTGATAGTCCAAAATACCTTTAGTGAATCTGGATAGAACTGAAGCCCCAGTTAGAAAGAAAGGTAATAATCCTACCATTTTAGCCCCCTGTACTAAAATGAGTTATGACAGCCGTTATAGCTCCTGTATTCGCTCCTTTTTGACGTAAACATAATCCATCTTGCGAGGTAAAACTTCCTCCAAGCGGACAATTAAATTCACCTGATTTCGCTTCGTCTTTCAGCCCTTTAACGGGATACATCTTGTCAAAAGACGTTCCTACCTCTAACCCTTGAGCGTTTAAAACTCGGACACTACTTGATACAACGCGTCTTTTCCTACCTCCCAACCCATTAAAAGCTTCTCCAGTATCTGTACTAGGAAGTTGTGCTAATGATGTATATGTATAACCAATTCCCTCACCCTCAACTATAGAATCTCCTTGTTTGTAAGGCACTATAGAACCATCTAACGATACCTTGACCATTTCACTTTCTTGTTTCATTACATCAATCGAGGATTGAGAAACAGAAGTGCTCTTAAAAACCTCTCTATCACGATATTTGAGATAAAGCCCTATTTCCCTATCCACTTGATCAACAACCTCTCCAGCTTTCTTGAGACTTGAATCTATCTCCTTTATTTTATCCCACAGGCTACTACCAGTTGAAGTTGGAATTGAAGTTGAAGTTGCTCTCTTCTCTAGATACTGACGGAGCGTACTACCATGATTAGCGATTTTAGCTTCTAAACCTGGCGGAATAGGCCTATTAGGAAAATGGGCATCCAAAGCGTTAATGAAACCTATAGCTCTGTTTTTATATCTTTCGCTTTTTAATGCGAGACGATGTGAGGATAGGTAATTCTTAGCGTCCATCTCTTTTATTGCTTCTTGTAAATAACCTGCTGCTTTATCTAATAACTCAATAGCACGCTTCGTGCCCTCTTCCTGACTTAAAGGAGATGTTTTTAAATACTCAAATTCACTAGGCTCCATAAATTTTACGTTTTCAACATCACCAGTTAGCTTATTCACTTTACTTACATGTATTATTGAGTACTAACGATGGTTAAAATGTCATTAATCTCAAATAATGTATCATAAAACCTTTCTATATGAAGATGCGATAATTCATAATCCTTACGCTTCCGTGCCTCTATGGCGTTCTTAAGTCTTTCCTCAGAATCCTTAATAAAGTTCTCAATTTCCGCAATAGTCTTCTCAATATCTTTATCTCTAACCTGTTTAATCAAAAGCTTTTGTTCTTCCAGCATTCGACGTAAAGAAGAAGTCTTTTCCCATGCGTCCTGTCTAGAAATGGAATCTAGAGCTTTTTCGGAGTCTTGAATACGCGCCTCTTTGTTGGTAGTGTCCATCACTAACTGGTCGTTAAAACGATCAACCGCATTGTTCCAGACCACAGCTAACCCATCCCTAATTTCATTCAAACGGACAGATATACTCTTTGTACTTACCCCACTATTGGCAGGATCAGAAGCAAACAATTCCATCATCTTACGGATTTCTACTTCCTTCACTACCCTAATATATTCCTGCTCGTCTAAAGGAATTAATCCGTTCTTAGCTCGTTCAAGTAGGGTCTCTAAATCCCTTACTTCCCTATCTAGGTATTGCAAAGTAATATTTTGTTTATTATCTGCCATTTTGTTATGTCCTGTTTGTACACTCCTGGTGTTATTGCGTTCTGCGCCTAAATCACATCCAATTAAAAATAGACTTAAAACCGCAATGCTCACTAATCCTTGATTCATACCTTCTCATCCCTTTCTAGAATATCCATCAATCACATCCACAGGTTGATATGTGTTCATTCTACGGAAATTACCCAACTTTTCGAGGGATCTGGTTTTTCTGCCTGTATCATCCAGTCTTTCAACTAAAAGCCACAGATCATCTTGCCCATCTAAAAAACTAGCACAACTGGTTAAGGAATGAATTTGGGTATAAAATCCTCCTAAATCATGTGTGTGCCATGCACATACCTCATTGTCTGGATCAAATGTGCATCCAACTAATCTACCATCTCGTAAAACCACCCAGATAATAGAATATGGACTTTGTTGTAAGACTGCTTCCCAAACCCCTTTAGTTAATATATGTTCTGCAAATAGGTTCAAATCCCTAAAGCGGTATTCAGTCTTAGTATTATCCGCCGATCTATTCCCGACCAAACTGATTAAATCCCTGCCTGTATCTTTAATAAAAACACAATGAGAACCAACTAAAATCGGGGAAACGGCAATACTACCAAAATTACCAATAGACCTAATCGCAACCGTCGCCTTCGATACAACCTCATTTTGACTAGTCTGTGTTATCAACCACAAAGCCGATTCCGTACCTACTAACAAACCACTATCTTTATGGGATAACCACTGAATACCCTGTCTGACATCTGAACCTAATAAAACTGAAAATGAACTTGTTAAATCTGTATTTCCCCCTTGTTCAGATATTTGATTAAAATCAGTAAAATCATCTAATTTTGAGAAATGAACCATTTGCGGATTGTGTTTATCGCCACTTAACACTAAACGATTACCAAAAAAGGTAATACAAGACGGATAGCCCTCTTTCTGTCCCCATTCTCCTAATAACCAATGCTCTGTCGGTAAATCATTTTGCAATGGAAACGCTCCTTTAAGCTCCAACAAAACACATTTAGCCGTTTTAAAACGCTTAATAATACCTGTCACCCAGATCAGTAGGTTTCGGGCATTACCTTTTGTGCTTTCGACTTTTTCCCATAAACAACTTCCATCCTTTTGCTGATGTTCTTTGTCAGAAAACGTCCATTCAGTCGATTGTGATTTGCCTTTATTTATACATTTCAACAATCGGTCATTATGCACAACATAGGAATTATCCAAATACCACGTATCTGGTATCCATCGTTGAGGACGAAATCCAAGATTTAACTCTCTTCCTATATCCATCTCCTTAAACATCTCTCCATCTGCCTCAACCGAAACCATACCCGTTTTACCTGTTTCCGTATTCTCAAATGGAGTTTTTAGGTTTATGCTAACTTTCTTATCATCAATAAACTGTTTCTTAAGTGGAGGAACATGTTTAAATAAAACTTCTTTAAATTCCCAATCTTTGCCTTTTAGCTCCAATTGACAGGGTGGATGTTTTGGATGAACCATCCATAATGTATCAATGTTTTGAGCTACTTCAATCTCATCCACATCTTCCTTTTTATAAGGAACTTCTATAGTTGTAACCTTTGAACAACCACCCATTCGTCGTTCAAATATATGAAGTTTTAAACATCCTAATACTATAATATACGCCGTATACGCATCTTTCACAAAAGAAAAAAGACGTTGTGGTTTATCAACATCATCAAAAACATGATAAATCCGTGTACCTGGTCTTCTCATTAAAGCCCCAGTACGCAATGGTATGTAGTTATGACAATGAGCTAAACAGCTTTGATAAATTTTCAAATTTGAACCTGATTGATGAACAAAGGGTGATACCTCACCAGACGCAAAAGAGTTTTTAAAATGAATCGCTTTAGTCATAATAAATAGGCTCTCCTTGACGTTCTTTACTTGAAGATAATACCGCATTATCCCAAGCTACTTCAAAATCTCGGATTAAAGAATTCTTCAATCCTTCATTCTCTCTGGCTTGTACACAAACCTCCAAAGCCAGTTTACACGCCAAAACTTCACAATATAAAGGATCACAATCTTCTATTTTAACCTTCTTGATAAAGGTTAAAGCTAAAAATTCCTCCATTGAGGAATACAACATCAACCCCCTCAAAAGAGGATTTTGCGGTTTTAATATTCTGAGACAATCTCGGGGAAGAGGATAGATCCATTGACCGTCATCCTCTTGTTCTAAAGGCGAGAGATAATAACAAAAAGTTGCAAAACTCCAATCAAAACGACGTAATAAAGATGAATGAAGAGGTTGCAATTGAGCCTTACAGCTCAAAGCAAGAGAGGAATTATCCTCTAAAGTCTCAACAGGCTCTTCTCCTATTTTGCGTAAAGCCCAATTGCAAACCTCTAAATCAGTCATCATGCAGCCTTAGTTCCTTTTAGCACTGGCACACCTTTCAAGGAATCTTTCGATATCTCAATCCCTAATATCTTATCTGGTTCTATTCTCGTTGCTCCAAAAGATGAGGTTAAAGTGATTTGAGGGGCATGCCATTTACCAGGATCTTTAGAATGTTGTACATCAATGGCTTTTCTTTGTGTGAAAACCACCGCCGATTTGCAATAAATTGGAAGAACATACTTAATCTTAGTATCTTCAAATTTTGCAGAAGATTTCACGGTAGGTTTGCCATTAGGGTATTCAACCTTTCCGTCAATCAGTCCGGGGAATTTTGTTCCAGCAGGAAACAAATCATTACCTGGAACTTTTTCCATGTTGATAAACCAAACACCCGCAAACGCTTCAATTTTACCCGCTTGCAAAGCAGCAGTGTTGATATAATCCTTGGAAGTAGCCCTTTCTAAGGCAAATAGCGATGCCCATACATCACTAGGAACTAGAACATAAACTTGCTCAGAATCAACATCAATATAGCGTTTTCGAAATATCGATTTGGCAGTAATCAATTGTCCTATAAAGGTTTTGAAAAAATCATCCCCTTCAACCGCAGATAGTATATTTTCTTTAGAAAAAAACTCAGTTTCCGCCCCTATCTTACCTTTCTTATTAACTCCAAGCATACCTTTTAGTATCGCTTCATCCTGCTTACGATGCATCGCTGCTGTCGCTAACGATGCATATGGCAATAACGGATTAATACCTGAATCAAGGGTTGCAAACGGATCAATGCGTTCTGCCCAACCGAATTGGCTATGACCAACCCAACGTCTATCTTGATCCGTCGCATTATAGATTGTATCAGGCATATCCCCGACAATCTCATGAGCTTCTGTAGGTTTAAACACTTCAACCAGTGCCGATGCTTCCCCTTCCGTTGCTTGTTCTGTTACCGTTGGGCGAAGTTTCGATTTAGTCTCTTGAAGTGCTAACTCAACACGTTTCTTAAATTCATATATATTAGCAGTTGCTAATTGTTCTTTTGTAGCCATTTTTTTATTCCTTTATTGATTAAGTGTTGCTTGCTTTTCGGCCCATTGCCGAAGGGTCTTTGTCGCCTCCATATCCCCAGACAAAACCCTTGATCCGAAATCGGGGGTATCAAAAACCTTATCAAAATCCCTATCAGCCTCTTGGGAACCTCTTTGCGAAGGTGGTGGAGGTGAATAGCTAGAATCCCGAGTTGAACGTGATAGTTTCTCTAACAGTTTAAAAGCGTTATAGGCTCCAGCAACAGCGATAAAATTATCAAAAGTTTCGCCTGATAATCCCACTTCTTTCACAAAACCTTTGACTTTCTTGTTTAATTGCGAAAATCCCTCCAAACCATATTCTCGCTTTAACTTCAAAATGTCTTCATCAAATATCCTGTTGTGCTTTTCCTCTTGACTCTTTATATGCTCTTGAAACGACTTAGCTAAAGAATCTGTCAATACCTGTGCATCAGCTTTCGAAAGACCATTTTTAACAAAACTCTCTAACGCTTGCTTCTTATCAGCTTCAGAAACACCTTTAGGAAAATCAATCGTATAATCCTTCGGTATATCTACCTTCTCATCACTAAAAAGCTTGTCAGATAAAGATGCTTTCTTTGAGACATCAGGTTTGCTATCGAATTTAGCTTCCGATACCTCCACTTTAGATCCCATCTCTTTCACAGAAGGGTCTGTATTGATTTCTTCGCCTTTTGTAGAAACTGAAGTATCAACAATTCCTTCCTTCAGTTGTATGTTCTCTTGTTCCATGTTCTATTTCCCTATTGTTCCATTTGTTCCAATTCTCTATAAGCGGAAATAAGCTCTTCCGCCTCTAAAGCAATCAAATCCGTAATATAAAGGGCTATTGTTCTTTTCCCTTCACGTCGAGCTAAAGCAATCGGATCATTCGAAAGTTCAGTAGCTAATAAACCCCCTTCTCTCATAATATCCAATAAAACCCAACGACCTTCAAAAGTCGCAAAAACCGATTTGTATCTTCTTACTTGTTCAACTTTCTCAGCTTTCTCTACTTCATCAAATCCCTTAATCATACCTCTCCTTTAGCCCTATCTTGTGCTATCGCTCCTCCTGTCTTAATGGATTCCTCCATCGTTAATTGTTTCATTTGGGAGGCTTCCGCTTGCTTCTGTTTCTCAATAAGTTTTTGTTTCGTATCTTCTTCAGATAAAACAAGAACTTCTGGAACTCCCGAACCATCTGCCGCGTATTTTCCACACAGATAAGGATTAAACATCATCAGTGGAGTCGGATCCCCCGTCATACTAGCTATCTCCGCATTAACTCTTATACCCTGAACAATCCCATTCAACTCTTCTGCCTTTTGGTATTTGTATAATGGAGAAGTGTAAGAAACTTTCAAATCCTTCCCTAAGCCACGAATGTCCCCTTGATCTTGATATAAAATATCTATTTCCCTCTTGACCATCGAACCGACAAATTCTGCTTGTAACCCTCCAACTATCGCAGAGATAAAAATACCTTTCTCTAGGGTCTTCTCCATCGATTCCGTAGCAGACCTACTAGCCCTATCCGCTAACACTTGAAATAAATCCAGAAGGTATAACTCTCGGATCTGCATTTGTAATCTTTGCATCTCTTCATGCGAAGGGCGAGCGTCGCTCCCTGTAAAAAAAGGGACTGCACGAGGTCTCCCTTGACGATCCATCCATCCATGATTCACAGTTTTCGGCTTAGTCGAAAATGTTTTTCCTCTCGTATCTTCTGATGTAAGAACTGCTGGGTTTAACGCCTTTTCCGAATAAAGGGAAACAGAAGCACTCAAAGCGTTTAATCGCCGAATGCTTGGTAATGCTTTATGGGTGGGAGAATACCCAAAAGGGTTACTAGGACTCGCTTCATAGCGACCAACAATATAAGGCATTACCCGATGATAACCTTCTTCAATAATACGGTTCTCATCAATACTGACTATAACCTTTTTATACCCTTCGTAATCATCCTCTTTATCTGGAAAAACCGCTTGAAAAAACTCATACTTCTGAGGATCAGAACGATCTAAATCCTCCTTCATCTTATCCGAAAGAGCATCATATCCCCATTTTTTAGCTACATTCTCAGGGGTTAAAGAAAATTCTTCAAAAACCGTATCAACGACATTCTCGTGATTAGCAGAACAAACAATTGAAGATACCGGTACGGAAATATACCTTAATCCTCCCCCTTCTCGCTCCGAAACGTAAAAACATCCCATCCCAAACAACACAACTTCCGTATAAAAATCCTTCAAACAAAGGTTAAATCCTGATGCAGGAAGTTCCCGTTGAGCAAACAACTCCATCACAAAATGATCACATTGTTCTCGTATCAGTTTGTTCTCCTGTGAGGCAAAAAAAGACCCTGACTGGGGATCAGGAGCTACCAAACCATGCCAACGAGACCCAAAAGGAGTGATAAGATTATGGAGTAAAGAAGCAAGTTTATCACTGGCGGATGTCGCTGTTGTATCCCAGATTTTTTTGTCTTCAGATGCCTTACCTCTATAAGGACAAACTAAATCTATAATCTCCTGACGAATCGGTTCAATCTCAGACCGTTGGGCTTTTAAGCTTTCAAATCGAGCAATTAACTTCTTAATGAACTCTTTATTGTTATTGTCTTCTTTTTTTAATCCCACCTTATCTACCATGCCTACATCCCGTAAGCCTCATAGTTAAAACCAGTGTCCAAAGCCTCATACTCCGATATATCTTGACCTTGATATAAAGGATTGTCTTTCCTCGGAGGATCAACCGCAAAAGTGTAGCATAACGCATCCACGAAATCAGGACTTCTAACTCCGAATTCAGAACGACCTTGACGCTTTTTCTCAATCAATAATCTACCCAAGGTATCAGATATGGATTTGATGGATTTTAACTCGTTAATTAAATCAGGACAGTCATCAGGAAGTTGTAAACCCCCTGTAATCGCTGATCTCATTAAATCATACAACTCCGCCCTTAAATTGTGATACTGTTCAGGTTCGGTACTTCGGCGTTGACCTAATATCACCTCAACCGAAATATGATGCATGTTAAGCAAATAACTGACTACTGTCCCTCCTATCCCATTGCCGTCAATAACAATAGCGTCAGGATTATACCGGTTAATTAAACTCGATATCTTCCGATTCGTTACTTCAATAAGCTCGCCAGACCAATCAAAAATACGCTCAATAATATTGCCTCTTCGCAAAACGACAACGGTTTTGTCCTCCCCTTCTCCTGCTATATCACAACCCATGATTAAAGGAGCATACGGATCTGGAATTGCAACTCGTTCTAATGCTTCAACAATATATTGTTGTGGTATAAAACTATCGATGTCCTGTTGTGGAAATTGTCCACATACCTCAACCCGGGTAACATCAGAATCCAAGCCATAACGAGCTATGATCCCTTCATGAAAACTCGGATCAATGCCTTCAACCGTTCGTGTGTCAATCTGAAATCGCTTCCATTCGTTGAGTGGCTTGTTAAATATATCGTAAAATTTGCCACTTAAACGACGAGGATTAGACGTCATAATCCAGAAACGATTAGCGTTCTGCTCCGTTAAAAATCCAAGAATGCCTAAGTTAATAACATCAGGAGTGCCCGATGCTTCATCGTTAATTATCGCCATTCCATAGGTGTTATGATGACCAACAAAAGTATCAGGACGCTCTTCCGAATACGTCCTACACATCGTCGAATAATGTTTAGAATCAATCCCAAGACTACATTGTAAAACATCAGAATACCAAGGAGCTGGATGCAAAGATAACGATTGCATCTCAAACCAATGTTTGTTCGGTAACAGGGATAGCCACTTACTCACTTCCGCCCATAAAGTCGTTTTAAGCTGAGTCTCAGAGTTCGCAAGACAAATAATAGACATACCAGGTCTTGTTGACATCAGCCATAAAACTAACCAAGCGTTTAACGTCGTCTTTCCAATACCACGACCTGCCGATATAGCCCCTTTAAATACTTCAGGATTGGGGTTATTAACACTGTTAAGACAATGAGCGTCAACCACTTCCATGAACTCTAGTTGCCAGCTCCTAGGAGCAGAAAAACCTTCAAGCGGTGTGCCTTTTTCACCCCAAGGAAAAAAATGCAATACAAAATTGCTAAAACTCAGCTTTATCTCATCAGACCACATCAGATCAAAAAGCTTTTGCTCCGTTTCTGGATTTGTTGGAAGTTCTCGGCTCAATAAAACCCTTCTTCAATAAAATTCAAGTATAACACACTGAAGAAAAAAGACCATAAATTGAATCGCTCTGCAAGCTAAAAACGTCAGAAACACCTTTTAATTTAGTTTTTTTTCGATTTTGTAATAAATACAGGTGTTATACTCTCTTTCGTCGCTGATAGTAGGTTTCTGAGCTTAAGAAGCATTGTTGTGTAAAATAGCTGAAGACTCTTCAATATTCCAAAATTTTATAAAAATTGTCGGAGGGGTGCCTATATATCCTTTAAAATTAGTCTCTGGGGGCCTCCCCACCCTCTAAATTCCCTAAACTCCTTCAGCTCTTTAACTTTTTATTAACTATTTAAACTCCTAAGCTCTTTAAGTTTTTATTAACTCCTTAAACCTCCGAAGCTCCTTAAACTCCATAAACCAACAGAAATAATCCTTAATCTTCTTTTGTGGTATTGATGGTAGATTAGTCATGTTTAGTTAACTTCGGAAGCTCAAGAGGCTTTTCTGTTTGTTTATCTAATGCTTTAACAGGCTTTAATCCCTTGCTTTGAATGCTATGCTGTACTCTATCCATCAACGGCTTTAAATCTATCGTATGCTTCTGCTCAACCGATACATGATTACCGTATACATGCCTATATCTCTTCTCTAATTCCCATTGCAGACGTTTCATACGGAGTTCTCGTAACTTGATTGCTTGAGGATGATCTCTTTCTTCTTCAGTAAGTGGAGCTTCAACAACAGAGGCAAGATTTTCGCTCAAATGCTCCATGTGGCTCTGTTTAGCTTGCTCATAACGCTTTTCTAAATCTTCTCGATCTTGTTTTACCCAACCGTGAAAAGAAACCACAGTTACACCGTGCTTCTTACAGGATTGTGATAATGACAAACCACCACTAAAAGAAGCTAAAATATTATCAATTCTTTCTTTTGTGTATTTGTGAGCGTACATAATAAAGGTAAAGTAGCATAAAATCAAATAAATAGCAAGCTTTTTACAAAGTTTTATAAGCTTTAAAAGCTTTAAGGTTTTAGAAGTTGTAAGGTGCGCGACAATTTAAAAGTTTGAGGGGCTTAAGGAGCCTTCTTAAGCTATGAAGCTACTAAAGTTATGGAAGTTATAAAGCTCAGTAAGCTTCAGCCACTTTGGGGTAGCAGTAGTAGTTCTTTTTAGGTGGTAACCACTGGTAACCACGTGGTAACCACTTCTATTTCACTATGTGGTTACCAGAAAAGTAAAGTAAAATCAAATAGGTAAGAGATAAAAAACCCCTGGTAACCATGGTAACCACATCTTTATAAACTTTTACATACGTGAGAAAAAGTATAGAGGTATACGATCTACTGTGGCTCATCGTTTTTAAAATTTAAAAAAAAACGACGATAGAAAGGATAATTCGGCTGAAGGGGCACTAAGTTTCTTGGTGCGACCGAGATAAACCAATCATCGCTATCCTCCCGAGGTGTAGCTTATGGTTATCAAGCGTCCACAATATCGTTTAGTACACGTAAAGCCGTGACGAAAGTTTTAGAGGGTCTCTTGACGTTCTTGCTACTAGTAATCGTCGGCTGTCCTCCCGAGGTGCAACCTATAGTTTCGCAGACCTTGAGGTTTCTCCAACAGATCACACTATGGGATTCTTCTTAGATTTTTAAGGGAAAAGTTCTTGATATTATTTTTAAGCTGAGCTACAAATCACACTCGAAGCCGTGAACAGATGTATAGCATCACTTCCCTGGTTTGCGATTTAAGCCTAATTGAATTTTATTTTATGTTTTTGTTGGGGGTATTATAAGGAAATGATTTATTAACTGTCAACCCATAAAATAAATATTTTAAATTAACCATCCCCCTACCACCTTAACCCGTTGATTAAAGAATCTTTTAACGACCCGTAGACAGTTGTATATAATACCTACAATCTTGACTTATTCTTTGGCTTTACGAGAAGATTGATTGGCCTTTGCCCGCTTAATACTTTTAGGTATGATAATCTCATCCCCGAAATAAATCCAATCTAATGGCTTGCCTATCGCTTCTTGATATTTTGTGCGGTTGATATACGTGGTGTTCTTTTCCCACTTTCATACATTGAAATTAAAGCACACGGTAAACCTACTAGCTTTCCAAACTCAACTCTATTAAGACCTAGATGCTCTCTTATCTCTTTAAGCCTCAAGCCGATAGCTATAGGATCTAAAACGTTACATCGTAAATCTTTAGGTTTATGAGTCTTAAAGATCGTTTCACCGTCATAGATCCAATCGAAGCTGATTTCGTCTTCATTACTTAGCCCTAAAGCGTAGGAGCACAAGCCGTTTTCGACCTTCCAAATAGTACTCTCCGTGTGATTGGCTTCTTTAGCTATTTCATCTAAGGTTTTGTCCTTTGATTTCCGTATATCTCTAATACGTGTTCCGACGTCTTTCCAATATTGGCGTATTTCTGGCGTGATGATCAAAGTGTACTCTTGCAATGATTTTAACGAAGTTTCTAAAAATGGATTTAAAAACATAACATCCAAGCCTTTAACCAACTGTAAACACGACCTTATGTTAATATTCAATATATTGACCAGTATTTTTAAATTTAGGTATTGACTAACTGAGAATTATGTTAAATAATACCATAAAATAAACAAGAAGTCATCCGTTAAATGGAACGAATTGATTTAAGAAATTTAAGGAGTAACTGATGGAAATAGATTTACAAAAGCAGTTTAAGAACTACCTACATGAAGATGTTAAATTCTATTTAGATACGTGGCATAAAACGTTGTATTCCCCTGAAACCTACCCGAACATGTATAGAGAGCAAGAGCAGAAGCTTCTTGATGAAATTATCGAATTAAGGTGGAAATTTGCCAAGGAAATTAGTTCGAAGACTGCTACGCAGGCGTGCCCTAAACCCCAGTAAAGCCGAACTCATCGAAAAAGTATCTTAACCTACAACCACCCTTTTAAAGGGGTGGTGTAGACGAAGTACGGAGACCTAGAAAATGGGACAATTAAAGCGACCTTACCTCGAAGCGATGGAAGCCAACTACGGGTTTTTAAGTGCTGTAAACCCTCGGATGGGCATTGAGCCTGAATCTAACTATGAAGTAGAGGTAATTGAGAAGCTTGAAAGTGCTTTAAAGACCTCTAAGAAGTTAATTCATTTTCGGGACCGTACAATACGGACGCATACACTAGAGGATTTAATCGAGGAAGTCAACCGGATTATTGTTTTAGCTGAGGCTCATAAACGGCGTTTAGAACTCAAGATATTCGAAGATAATGAGGTTTGGAGGTTATTAGATGAAGCCCGTGAAGATTGTGAAGATTGTGAAAACTGTAGTGAGCATCCTGATCAAGAGCATAAAGAAGATTATTACGCCAGTCAGATTTAAGAGATACCCTGTAAAGGGTTCGGGGGTGGATGTTTATACCTCCGTGATTGATCCACCCCTGTATAAAAACCACTAACACCCCTTTAGAGGTTTAACGAGCCGAAAGGCGAATGACAATGAAAGGAAATACCATTATGACTATTAAGAAAGTACTAATTGCTTCAACTTTATTATCCCTCTGTGGCTGTGGTTTAGCGGATGAACCAAAGAAGCTGAATCCTGACCAACTCTGTGATGCCATTTGTAAGCTTACTTTAAAAGAACAGGAAGAGTTACAAGTGAAGGTCAATCAGAAGTATGAAGACCACCTTACAAAGGGTGTGAAACTATCGAGTGATTAAAGTGGAAGAGCCCCTTGAGCATACTGTCAAGGGGCTTTTTTAACAAAGTTTAACCAACAGATAAGAAAGAATTGACGATGCAAGAGTTAGTGGCAATGCGTCAGGTTCTCGTTTTGCACAAGTTAAAAGTAAGGCAGAAGTTAGTGATAATACAGATGTTAGAGATAATGCGAAGGTTGGAGGTTATGCAAAAGTTAGCGGTAATGCAAGTGGTGAGGTTAATGCTCATTGCTATGGGGCGGTAAAACACCGCCCCATCTCTGACACTTGGAAGTTAGCGAGCTCAAATTTGAGCTGGCTGATATGGAGGGAAACCATGAAAAAACATTCTTTAACACGCTTAGAGAAGCTGAAGATAGCGTTTAATGCCCTACTCTTTTTCGGGTTTGTTGGCATGATGTGCTGGTGGAAATGGGGGTAAAATGGCGTAAAGGAGGTTATTGATTAATGGCTAGATAGTTTTAACAGTATTCCTATAGTAGACACGAGTACAGAGACTATTATCCCCATAAACCACTTTGTTTGACTGTTAATAGCGTCTTTAAGTTCTGACTTAGTACAAGCTAATTCTGTTCTAACATCAGCTATATCTTGTTTAAGCTCTGTTCTAACATCAGCTAGATCCTCTTTAAGTTCTGACTTAGTATTAGCTATATCCTGCTTAAGCTCTGTTCTAACGTTAGCTATATCTTGTTTAAGCTCTGTTCTAACATCAGCTAGATCCGCTTTAGTTGCAAGATATGGTAAAGCTGTTTCCAACTTCGTAAAGCGGATTTCAACACTATCTCTTTGAACTTTTTGTTTTACGGCTGTCTTTTCCATAAGTCCTATTATACACCTTCGATGTTAACAGAGTCAATTAGTTATACCTATCTCTTAAAATCTATAATATTGTTATTATCATCCACTGATTCAAAGGCGGGTTTAAGTTTTAATCCTTTGATTACTCTTAGATTTTTTCACATTTATACCCTCCTTTAAATCCTTTTTGTTTAAGATTGAGCGTAACCGTTCTCGTTGATATGCGTTTTCTATCGTAGTTTAGCTCTTGTTCTCGGTATTCACTGTAGCTTTTTGCTAAACTGTGGCTCTCTTCCCATAGATTTTCACCAATATCACAACAATCATCAATCCACGCTTGGTAAGTATCTGTTCCCTGTCTTTCTTCCTCTTTGGCTTTTAAACATACTTCAGGTATATCGACGTCTAGCCCCTTGCTGATGTAGGCTTTAACTCCTTTTAGAAACCATTTCTTCGCTTCTAAGGCGTATTTGGTTTCTAGTTTTTGGGCAAAGGATGCATCTCTATTTGCTATTGGTTTATCGAAAGGGATTACGATGTATCGCCTCCACCATGCATCATCAGGATTTCTAACGAACAGATGTTTGTTAGAGACGATGAAAGGAGTAAAACTAGCGGGTGATTCACTGTAGGTATTACCGTAATTGAGGCGTGCTGTCATGCAATCACCTCCTGTCATTTGTTTTATTTTAGCGGCGTTTATCTCATCATTTTCATTAGTTTCGCTGATAATAACAATTCTAGATCCCATGAGTCTGATAAGGCTAGGGTTTGCTTTACCTGCTTCTGGGGGACGGTTTTGCATAATGTCGCTTGCCTCGGCATTAATGACGTATTGGTTTCCGAAAGCGTATTTAATAAGGTTCATGAGGGTGCTTTTACCGCTTCCTCCAACACCTCGAATATGAATAAATCGTTGAGCTTTATTCCCTCCTAACAACGCCATTCCAACACAACGGGTGAAGTAGTCCATCACCTCTTCGCTTTCGAAGTATCCTGACACTAGATCAAGAAACTCTTGCGATGGCTCACCCTCAACAAAAGGAGTTCCTGTTGATTTGGTAATATATAATTCTTCGGTTGGGGTAATGCGTTGTCCTGTTTCTAAATCTAATATCCCGTCTTTTTCCCCTATGTACCTAAAGTTAGCATCAAAGAAATCCGATGTTATATGAAATTGGCTTTTAGACTCAAGGGCGTTTGCTGTTGACTTAGACCTTGATTGCTCACAAGCGTTTCTTTTTGCATAAGCCTTAAGATACAAAGATCTCGGGTTCTTCTTAGTACCGTCTTCGTTTTCAAGCTCCTTACAAATATCAAAGGAATCTTTCTTCTGAGCAACAAGAAAATCCATGATATAACCCGCTATTTTAGCATCTGTAATCCTCCATATATAACGGTTGGTCTCGTCCCTTTTATACCATGCTTTAGTATCCGATGCATAAAGGAAGTGCCCTGATTTAGACACACTGAACATGGCTTTATTATAGGCATCACTAAAACGGTCTTCTAAAAGTCCATCAGGGATTAATTTTCTATGATGATAAAACAGAGACGCAAAAGTAGAACGCTTTTTCGTTGTATCGCCATCCTCTTCACAGTCGAAGGTGTCCCATTTATAATTAAAATTCTCTTCATCATAGGTAGATCCCTGCTTACTCCACCGTTTAGCAAGTTCTTGTCCGGAAGTTTGTCGATTTTCTCACTTGAAAGTAGTTGTTCTTCCCACTTACACAATCGCTGTGGTCTTTTATCCCCTAAACGTAAAGGTATGAGAACAAACCCATTATGAATGGCTTGTTTCGCCTGTTCCTTCCATTGCATTACTGGCATTTAAGCTCTCTTATAAATTAGTTCTTCTATAGGTTTAGCTTTCAGTCTTGCAATTTTCTCTTCTAATGCGTCTATTTCTTTTTGTGTCATATCCATCGGCTCTTTTTGTCTTGTTTTTGAGGTAGTATTGCTGTTGGGATTCTCGTCTACGTAACGTCCTTTCCTCAACGGTTAAAACTTTTCTTTCCATAGTGACGCACTCTCTTTTTAACTGATCGCTTTAGCGAAAGCACTAATCACGAATTCTTTATACTCTCTGAGCTTTTCTTCGTCTGTTGTTTCCCCAGCAACCGAGACCACAACCGAAAGACGGGCGGTATTGTCTTCCTTCATCCAGCCATCCGCTCGAATTTCGGTGGTGCGTCCTCTTTTTCGGGTATCGAAGTGTTTAACCCCTAATTTAACTGTGTTCATTGACACACCTCACACACATCGTCATCAGGATTATCGCTTTGACGCCATTTATTTCTTTCACCTTTCACCAGCTCATCTATGATTTTCCTCAAGGGCTTTAAAAGCTCATTAGCACTGTCTTTAGCCTCTAATTCAATGTGTCTTAAAATGTCTTCCGATACCGTCCCTAAACCAAGACGGAGAATTAAGACGCTATCCCGATCCGCAATACGACGGGTTAAAACGTCGAATTTAGTTCCATTCCATGGTGTATTTGTCATCTTAAAACACTCCTTATTCTTTGGTTGTGTTTGATGATCCTTTTATAGCATAGGCTGCTAAAGGTGTCTAGAAAATTATTCAATATATTTACCAGTATTTTTAAATTTAGGTCTTGACTAAGTAGAAATTATGTTAAATAATACCCCCAACAAAAACATAAAATAAAATTCAATTAGGCTTAAATCGCAAACCAGGGAGCGTACCGATGGGAGCATTAAAGAATCATTTTCATGACGAGATTAACGAGAACTTTTACTTTCATAGTCATCCGAACGCAGATCCAGATATAAGTATTGAGATGCAGATTAGCGAGAATCAGCGGTATTTGGATGAAGAGATATCGCAGTGCAATGCGGTAGTTGATGTTTTTAAAAGGTCTGATTCCACCATTTTAGACAAGCTAGATGCGATGGATGACCTAAAAACTTACATTTCTCTTCTGCAAGCTACGGCTAAAAATCTCGAGTCATTGCTTAAGGAATATTGGGAAGAGTCTTTGGACGGAGAGGACGACGAAGAGATTTATGAGCATCCTGATCAAGAGCATAGAGAAGATTATTATGCCAATCAGATTTAAGAGATCCCCAGTGATGGGTTCAGGGGGTGGATGTTTATACCTCCGTCCATCCCCAACAAATAAAAGTATAAGAGCGGGAGCGAGTGAAGATGAGCGTACATTTTATTGAAGAGGCGGTTAAAGCCAAGGACATACCACAGTTGTTAACTTTTCTTTCTTTGATCACTCAAGGGTTGCAGGAGGCTTTAATCACCCAAGATGTTAAAGCCGTTGAAGCGGTGGATCCAGACCTCAAGAAGAGAGTCACGTTTTTAGCTATATCCTACATGAAGAGATATGGTGATAAGGGGAAATCGCAGTTTTTATCCGAGATTTTGGTCCCTGCTTTAGGAACGCATAAAACTTTTGTCGATTGCACAGATGAGGATTTTAGATTGGTGGAAGCGAAGTTATTGGAGCAAAGCGATGCATGATTGCTTTTTCACCATTGGGGTTCTGATTTTTATTGTCGTTATGGTTTATTTTTCAATTCCCAAAGATCCTGACGATACCACCCCCGCTTAAACGAGAGTTGAATAGATTTAAGAGAGTGAAGATTAATGGCACACCATGCATTTTTATCGGCTTCAAGCAGTCATCGTTGGCTAAAATGTCCTATAGCCCCGACGCTTGAGAGCAAAATACCTCAAACAACAAGTATATACGCCTCTGAAGGCACTTTTGCCCATAATCTTTTAGCGCATTGCCTCGAACAAGGCGTTGATGCAGAGACAGTTTCTCATCAAAAGCTGACTTTTGAGAACGATACCCGCATTGTTGATACGGAAATGGCGTCTAGTGTCTCGATGGTTTTAGCGTATGTCCGCACTTTTTCTGGACCATTTTTATCGGAAACCGAAGTTCCCCTTGAGCCTTTTACAACGGAACCAGGGGCAACCGGCACTGCGGATATCCTTATTTTTAATAATGCCCAGTGGATCATTGCCGATTTTAAATATGGGGCTGGCGTTCCTGTTAATGCTGAGAACAACCCCCAATTGATGTTGTATGCCTGTGGTGCATTGCACAGTACCTATGGTGTGAATGAGGATTCTTGTCGATTTTGCCGAGCTAAAGTTCGTTGTCCTGCATTGAGTAGACATGTGTTGTTAGAAGCGACAAAAGACCCATCGACCAACACAACTGTTGAATTATCGAAAGCCTATTCCTCGATTTCGTTGATCAAGAGTTATGTGAAGGCGTGTGAAGATGAGATGTTTAAACGGTTGAATGCTGGGGATGAAATACAAGGGTATCAATTAATTGAGGGTCGGAAAGGCAATCGAATTTTTAAGGATATTAACCGAGCGCAAGAGCTGTTGACATCAGTTTTAGGGGAAGAAGCGTTTAAGCGAATTCTCAAAACTCCTAAAGAATTGGAGCAATTATATAAGGAGCAAAAGGTTTCTGATGAATTTTGGGAAGAGTTGCAAGAGTTGATCACGAGAGGCGACGGCAAACCTGTCATCGCCCCCCGAGATATACCAACAAACAAACAAACCCAAAAATCGCAATTAAGCGAGTTTGAGGTAATAACATAGAAAGGATCGAACTATTAGCAATACAACACCTTTAGAAAAGTATAGAAAGGATCAAACAATGAGTACTATAACCCCTTTTGAATTCGAAAGCAACCAGATCCGTACTATTGTGGATAAAGACCAGAATATATGGTTTGTGGCTAAAGATGTCGCTGTAGCATTGGGGTATGAAAATTCAAATGAAGCAATAAACGCTCATTGCTATGGGGTAGCAAAACGCTACCCCCTTAAGACTGAAGGCGGAACTCAAAAAGTCCGTATCATAGCAGAACCTGATGTTTACAGGTTACTAGTTAAAAGCAAATTAGATTCGGCGCAGAAGTTTGAACGTTGGGTATTTGAGGAGGTGTTACCTACTCTTCGCAAAACAGGCAGTTATTCGGTTGAAGCACCGAAGCTTAGAGCCACTTCAGCGAGTACAGTTTTAAGAGTTCACAAACATCTTGAAGAACTAGCCAAGCAAGCAGGATTAAAAGACAATCAACTTTTGTTGAAGGTTAACCGAGGCGTTACGAAGATAACAGGTGTTGATCAGTTAGAGGCTATGGATATCAAACACCTACCCTCTTCCGATAACGACGAATATTTAACAATTACCCAAATAGGGGAAAGGCTTAACCCACCTCAGAGAGCGAGATTTTTAAACAAACTTCTTCTTAAGCGAGGACTGCAAGTTAGCAAGGTCCCAGGTGGCTATATACCGACACCTAAAGGCGAAGAGTATGGAGGTAAGATGTGTGATGTGCCAATGCAGCATGTTGAAGGCTCAACCCAGCAATTAAAATGGAATTCGAATTTACTCGTTTCGTTTCTTCAAAACGAATTAATTAACACACCACGCCTATAATAGAAAGGAATTTAATAATGCAAAAACTAACTGTAAAAGGACGTCTATCATACCCTGCTCTTGATACGAAGGTGAGTATGAAGCTCCCTGATGGCTCAAGTGTTGAGCACTACGGCTGTGATATCGTCTTTCCGAAAACGGATACGAAGCAGATTAACGCTGTTGAGGCGTGTTTAAAGACCGCTGTTACCGAGATATTTCCGAATGTCTCTCCGGATGCGTTTTTGTCGGCGGTTCGAAGCAAATCGGAATCCCGTGGGGTTTTGAGGGACGGCGATGCGAAGATCGCTTCTTCTCACAAGCCTGAGAATTACACACAAACATACACAGACAGCGTGTATATCTCGGCGAAGAACAAATATGTTCAACCGTTACTCGTGGATCGTCAAGCGCAACCTGTGAGCAATCCGAGGGAGGTTTTTTATCCGGGGTGTTGGGTCATTGCGAAGCTTAACATCGGGGCGTATGAGCTTGATCCGTACAAAACCAAGGGTTTCAGTTGCACGCTAACGGGCGTTCAGTTCTTCAAGCATGATGAGCGTTGGGGTGCTTCCCCGAAATCGGACACTTCGGAGTTTAAGGATTACGGCGAAGAGCAAGACTCCGATACCTCGGTCTCAAACTTTGCCTCAGCGGAGATGGAACCTGACGCTCTGCCATGGACCTGATCAATGCCAAAGCTGTTTATCGACATTGAAACCCGCAGTCCTAAACCCTTGCCTAAGGTAGGGGTTTGGGCTTATGCGGAGCAGGCGGTTATCATTTTATGTGCGTATGCATGGGACGATGAACCTGTGAAGTTGTGGGATAGGACTGAACAATCTGCTATGCCATCGGATCTTCTGCAGTATTTAAGAGATGAAACGGTGATGTGTGTTGCACACAATAGTCTGTTTGAACGGATACTGTTTAAGAAGACATTAGGTATTGATATTCCATCTAAACGTTGGATTTGTACGAGTGTTTTAGCCCGCACGAATGGTTTACCCTCTTCGTTGAAAAACGCTTGTTTAGCACTAAATTTTTCTGAACATTTAACCAAAATGGAAGAAGGAAAAGCTCTTATCGCTCGTTTTTGCAATGGATCGATTGATTCCCCTCCGTATGACTGTACTCGTGCTAATCACGTTCAAGCATGGCAGTTATTTGGGGAGTACTGCAAACGAGACGTTGAAGCCACTAGAGAGTTATTTAAGCGACTTATTCCTTTATCTGATGGGGAAAGGGATTTATGGCTTTTAGATCAAACGATTAATGATCGGGGCTACAGGATAGACTTAGATTTAGTTTTGAAGCTTCAAGAGCTCATAGCCCAAGAGCGTAAGAAGTTAGATGAAGATATCGTTAAATTGACAGATGGTATTATACGCTCTTCTCGTCAAACGTATACTTTAAGGATGTACCTATTTCTTATAACGGGAATAGATTTGGTTGATATGTCGGAGGGTACTTTAAAGTCTATTCTGTCTCATTCTAACATCACTCAATTGGCTAAAGACCTGATTTTGAACCGCTTAGCATCATCGGGATCAGCAATTTTAAAACTCAACACTTTATCTGAGGCTGTTAGTTCTGATGGGCGTCTTCGAGGGACTTTACAGTTTTATGGTGCGAGCAGAACGGGTCGATGGTCTGGATGTGTGTTTCAACCTCAGAATCTTCCTCGTCAAGAGCGATCGGAGGAAATATTGACACAAACACTTCAAGCTTTAAATCGAGGGGAAACTATTGCAGATCCGTTAGGTTTGGCTAGTGATTGTGTCCGTTCTTGCATCATAGCCTCAAATGGCAAAAAGCTTGTTGTTGCGGATTTAGCAGGGATTGAAGCCCGGGTTTTGGCATGGATTGCTGGTGAAGACTGGAAAATCAAAGCTTTTGCAAATGGTGAAGACATCTATGTTACAACTTATGCTAAAGCGTTTAACACCCCCATTGACAAAGTGAGTAAAGAACAAAGAGCTATTGGGAAAGTTATGGAATTAGCCTTAGGGTATCAAGGTGGGGCTAAGGTGTTTAAGACAATGGCATCTCATTGTGGATTAGATCTACAACAGTTTAGTCAGAATGTCAAAAGCACCTCAACTTTTGAAGATTGGGAACAAGCGGAGTCTCATCATCTTTGGATGCAAGATCAATATCCCGAATTTGCGGTGAAGGATAAATTGATAGGCACGGCTTGTGAACTTGTTAAAAAGGCTTGGCGGGCTAAACATCAAGGTGTTCTTCAACTATGGAAGGACTTAACCGAGGGTTTTGCATGTGTAGTGCAAGAAGGAGGTTCAATATCTGCTCGAAGGGTTGCGAATGTTCCCCGTCTTGTGATGAGGAGGCACAAACGAGACGTTCACATTGTTTTACCTTCATCAAGAAGGCTTGTTTACAGTGATGTAAAGGGCGATTGTTCTTATCTCAATACTGCCACTTCACAGCTCATGAGAGAGAGAACGTATGGTGGCAAGCTAACAGAGAATATTGTTCAAGCCATCAGTAGGGATATCCTTTGCGAGGGCATGAAAAACGCTACTAAAAATGGCTATGACATAGTTTTAACGGTTCATGATGAGATTGTTAGTGAAACTCCTGATACTCCTTACTTTAGCGTTGGGACCTTATGTTCTTTGATGACAAAAAATCCCAGTTGGGCAAAAGGTTTGCCCCTCAAAGCAGAAGGTTATGAAGCGAAAAGGTATCGCAAATGAGTTTTTATTCTTTCCATTATCAGACAGAAAAAGACGTGGAAAAGCGTTTAGTGACAGGGGCAGAGAAACTTGATTGTTGGGTTCGTAAAGCATCGTTTGTAGGACGTAGAGGTTGTCCAGATAGATTAATCATCACCCCTAATGGGCGTTTATGGTGGATTGAAGTCAAAAAGCCAACAGGGATATTATCACACCAGCAGCTGAGTGAAATAGAAGAACTACGACGGCGAGGACAGCGGGTTAAAGTTCTGGTCTCTATGGAGGAAGTAGATAACTTTTTGGAAGAATTAGCATGCACCTCGTATTGAAACCCCATCAAATTGTAATGGTTAATTGGCTCTTAAGTCATGACAGATGTGCTTTGTGGGCTTCGATGGGTTCGGGAAAGACGGTAAGTGTCTTATTCGCCTTATCCACTATTAAAATACTTGATCCTCGTCCTGTCCTTATTATTGCACCCTTACGAGTTGCCCAATCTGTTTGGAAGGATGAGGTGGAACGCTGGTCAGCATTTAGTGATATGACTGTTTCATCTCTTATTGGATCGGAACGACAAAGAATAAAGGCTCTCAATACTCCTGCTCACCTTTACATTATTAATTTTGAGAATATCCCTTGGTTAGTCAAAATGAAGCTTGATCATTGGGATTTTGCAACGATTGTTGTTGATGAAAGCACAAAGTTGAAATCTTTTAGAACCCATCAAGGAACAAAGCAAACGAGAGCTTTAGGGAAAGTAGCTTTTAGCAAAGTTGAACGTTTTATTGAGCTCACAGGGACCCCTTCGCCTAATGGCTTAATCGACTTATGGGGTCAAATCTGGTTTTTGGATAAAGGGAAACGTTTAGGTCTAGTCTTCAAAAGTTTTGTTGAGAGATGGTTTCATACGCAACAAGTGGGATCTCATATTGGAGCGGTCAAACACATCCCGAAAGCCAATGCTCAAAAAGAAATAGAAGAGAAACTATCCGATTGTTGTTTATCGCTCAATATCGCTGATTATCAAAATATTGATAAACCTATTCTCATCACTAAAAAAGTCCCATTACCCCAACCGGTGATGAAGCAATATCACAAGTTTCAACGAGAGTTGTATTGCGATCTTCAAGGAGAGAATATTGAAGCGTTTAATTCCGCTTCTAAAACTGTCAAGTGTCTCCAATTAGCCAATGGTGCGGTGTACTACGACGAAGAAAAACATTGGAAAGAAGTCCATGATGAAAAGATCAAAGCGTTAGAAGTCATCATTGAAAAAGCCAATGCCGCCCCTATTATCGTTGCTTATCATTTTAATAGTGATCTTGCTCGATTGCAAAAAGCATTTCCCCAAGGCCGAAAATTAGATCAAAACCCTCAAACTATTCAAGACTGGAATGAGGGGAAAATTCCTTTGTTGTTCGCTCATCCTGCATCTTGTGGACATGGCTTAAATCTCCAATATGGCGGGAACATTTTAGTCTTTTTCTCCTTGTGGTGGGATTTAGAAGAACACCAACAGATGATTGAACGCATTGGGGTCACGCGTCAACGACAAGCGGGATTCAAAAGAGCGGTTTTTGTCTATTATTTAATTGCCCAGAACACCATAGATGAGTTGGTTTTGAGGCGTTTGCAAACCAAAGCCACTGTTCAAGATTTGTTGTTAGAAGCTATGAAAAAGGAGACTATCCATGTATAATTTTGACAGAGTTTTTAGATCTAGTAAATTTGAAAACGAGCATAATATTACTCCTGCCCAATGGAAAAAGCTTTTAACGCTTGAAGCAAAGTTTCTTCCAAATAAGCGCGCCCTAGAATCATGGCTCGACAAAGCAAAAAAGGTCACATCGCTGTCGAAGGGAGAAGCGATGATTGAAGTTGAGTATCTGGTTAAAATCGCTCTCCATCATCAGAAGTGGTATTATCGGTTGGACGACCCTCTATTTACTGATGGGTTATATGATCGCGTATCAGAGCGACTCGACGCATTACAAGAGCAATTCCCTGAGCTTTTTGATGAGGATCATCCATGGAACACCGTGGGGTATTAACATGGCTCATATCTTTGTTTTGATTGGGGCATCAGGAGTTGGGAAAACCACACTGGCTCGATCAGTGATCAAAGCGGTTGATAAACTTATCATGCCTGTGGGGATTACAACAAGACTTCCAAGAAAAGACGAACAAAACGGTATTGATTATCGTTTTTTGTCTCATAAGAAATTCCAACAATGGATACAAGAAGGCAAGTTCATAGAAACAGCTTTCTGTCGAAATGAACAGTACGGTTTGCTTAAAGACGACATCCTAAACCCTTTAGATAACGGGTTTGATATCTTAACTATTCTGACCAATGAAGGGTTGAAAGAATTCGAAAAGCTTTTTGATCAACAGATCGTATCCTTATTCATAGCCCCTCCCTCAGTTCAAGTCTTAAAGAAAAGAAGACGTCAAAGGGGAAATTGGAAAGTAATAACTGAAGAAGACGATATCTTCGGAAGAAATAGAGCTTATGACTTCAAAATTATCAATGATCATCTAGGTATTGCCTGTCAGAAGATATGTCAAATTAGAGAGTGGGTGAAAACTAAAAACCATTCAGATATCCCGAGTTTGATCCCATAATAGATATAGAGCCCCCTGAAGAATCTGAACCCTTTGATGACTTTGTGATTTATACCAGAGAGAAAAGAGGGATGTTTTTTCTTGCACCTATTCGACTTTTTAATTACAATACACCTATGACAAACGTAGCAGAAAAAGAAAAAACACATAAAACATCTTCTCAACCTCTTACCGAGTACCGCTTGACTCTGCTTGAGAAAAATTATGATAGACTCGAAAATAAGGTCGATAGGCTATCCGATAAGATGGATGCACGCTTTGACTTCCTCATCGATAAAATGGATAAAGAGTCTAAAAGAGTCGATGCACGTTTTGAATTCCTTATAGATAAAATGGATAAAGAGTCTAAAAGATGGATGCACGCTTTGACTTCCTCATCGATAAAATGGATAAAGAGTCTAAAAAGTCGATGCACGCATGGAAAGAGATTTCAGATTGACTTTTGGAGCTTTAATAGCCCTTGCTCTAGGACTAGCAACTATGATGGCTAAAGGGTTTCACTGGCTTTAAACCTTCTACACCTTCTTCACCTCGTAAACACCTATTTCCTTCAACTTTCTTAACTAAAAAAGCTTTGGTGTTATCTTGACTCCCGCAATTTATGGTGTTATTGGACACAAAGTTGCATTCAATGGTATTACAATTAGTAGATTGACTCCCTATTATGTATCATTTAAAAAAATCTGGCGTTGTTTTATATAAATTCTGAGAGAGGGTTAAATGGATATCAAGAAAATATTATTAGCATCTTTATTGTCATCAACTGCTATAGTAGGAGGTTGTGATCTTTCTGGCAAAAATACTACAACAGCCAAGGACCTCAAGGACCTCAAGGACCTCAAGGACAGACAGGAGAACAAGGACCTCAAGGACCTCAAGGACCTCAAGGACAGACAGGAGAACAAGGACCTCAAGGACCTCAAGGACCTCAAGACAGACAGGAGAACAAGGACCTCAAGGACCTCAAGGACTTAGTCGTCTCTTCTGGACTATCTTATCTGTAGAAGCTAAGGATACAAGCGATAATTTCCTGTTCAAAAGGGCTTAAGATCGAAAGGGGGCTTTTATCAAAAATGCCCTCTTTCACACTCCACCATACCATCATCGGATAAACAATAATCCAAAAAAGAGTTGTTAAGGGTCTGATCCGCTAGATCGAGTTGGGTAGAACTGTCGTTTTTCGCCATCTCCAGCTTCAATTTATTATATTCGATCGATTGTTTCTTCGTTAGATATTCCGACACCGCATCTACTATTCTCTCAAAACTTGAAGGAATAAAACGCAGTAAAAACCTGAATAGTCCTCCCGCTAAAAAAGATTGTATCATTGTTTAAACCATCCTTTAATGTTCAATAGCCCGTAGATGATTGCGGTAAGAGAAGTAACGGCGATTGCTGTATTCTTCAAAGCTGAAAAAAGCCATTTCACACTTTTTAGTATGTCTAAAATCTCATTGACACCTTTTTGTTGTTCTCTGTAGTGTTTTTCAAAAAGTTTACAATGAGAGATAAGACAATCCTGTTTAGAATTTGAATTAGTACAGAATTCAATAAACTCCTCTCTTGTAATATAATAATCTTCTTGTCTTTTAGCCATTATAGTTCTTCCTGTAAGTAATATGTATCTTTCTCTCCAGGGCTTGCAGCTGACCAATCAGATTTACCCCAAACTCGCCATTTTTTGTTACGGTTCTAATGTTTTCAACCTCTGTTCAAGATCATCAATTCTTTTCTGCAATTGTGCGTTTTTGCTTTCGATCTTCTCTAGTTCTTGGATCCTGTTTTTCATATTGTTAAGATCAGAAACGATAGTTTCAACACCATCTAATCTAGTATGCAAAGGATACAAATCCGCTTCTTTAACAAGATTATGAGGAGCTTTAGGAATATTATAATTAACGCCTATATTGTAAGTACTTGATTATACTCATCTTTTTTCCGTATTTTTCATACCTTTTAACGGGGTGTGAGATTTGCTATATTTCCGCTAGCAGGTTTTACCACAGATCTTTCCCCCCTCCATCCCCTTAACCAAATCAATTAAAAGCTGTGGAATGCTATTGACTCTCACAATCTGTAGTTTTTTTTTGTAATATAAAGGAAAACGCCAAAGTATAGAAGAAACAAAAGGACAAATATTCTAAGAGTGGGGGAAAGGAATAACATGGATAGAGTAGAAATAATTGCAGGGATTATTACAATAGTGCTCTTTTTTGCGGTAATAGCAGGAGTAAGCCATGAGTTTTTTCATTTGGTTCTTATGGCTTCTTCTTCCGTTTTTGTCTTCTGCTTTGTTAAAAGAAAGTGTGAAAGTTTTTCTGATGGTTCCGTTATAATACCAATAACTCTTAAAATGGCGCTGTATACTGCGGCGTTCATAGCGTATTACTTCAACATTAGCTCAGCAGATGAGGATGATGATTATATTCCTATGTATGTGCCATTTCTTACGCTAGCTGTAATGATGACGGGCTTCTGTATCTTAGAGGCCTCTGGTTCTTTTGATTGGGAAAAATCGATATTACTTTTAGTGGAAAGGATATGGAAAAAGGAAATCAGCTCAATGCTTTATCGTGCGTATTGCACTCGGACTTTTATCATATATTATAGTATACTTCTTATACTTCTAGCCTACACGATTGCGGCGAAGATCAAGGATAGTCCTTTTGCGATGCCCATACTTTTTATATTTAGCAGTTTGATCACATGTAGGTTAGCGATTCTCATTTGTATTTTGTCGGGGTTTTTGGCACTTGCAATTGCAAATATGGGTATCCTATGGGTTATATCCGTTCCGCATCTATTGAAAGCCATATACCGTATAGTTTATCCAGATAGATGTAACCTACCCAAATACGATAGCCAGCAGATACGATCTGAAACAACAGAAACTCTAGATCGTATACGCCAAGAAAAAGCCCGTAAATTTAGACAGGCACATGCTAAATTTA
>SACLas4
TATTTCTTCTTCTGGACTATCTTATCTGTATACCAAAAGCCAAGAATACAAGCGATAATCTCCTGTGTGAATGGACTTAACAACGTTAGAGGATCAATACTAAACATTCTCTCTTTTACACTCCACCAGACTAATAACGGATAAACAACAATCCAAAAAAGAGTTGTTAATGGTCGCATTAAAGCGTTAACACCATCGACCCACTTGACACCACTTTTAGCCTTTTGAGATTTTATTCTTGCTAGTCTTATTGGCTTATCTATCTTAAGTTCTTCAATTCCTGCTTTAATTTCTGCTAGATCGAGTTGGGTAGAACTGTCGTTTTTCGCCATCTCCAGCTTCAATTTATTATATTCGATCGATTGTTTCTTCGTTAGATATTCCGACACCGCATCTACTATTCTCTCAAAACTTGAAGGAATAAAACGCAGTAAAAACCTGAATAGTCCTCCCGCTAAAAAAGATTGTATCATTGTTTAAACCATCCTTTAATGTTCAATAGCCCGTAGATGATTGCGGTAAGAGAAGTAACGGCGATTGCTATATTCTTCAAAGCTGAAAAAAGCCATTTCACACTTTTTAGTATGTCTAAAATCTCATTGACACCTTTTTGTTGTTCTCTGTAGTGTTTTTCAAAAAGTTTACAATGAGAGATAAGACAATCCTGTTTAGAATTTGAATTAGTACAGAATTCAATAAATTCCTCTCTTGTAATATAATGATCTTCTTGTCTTTTAGTCATCAAAATTAATAACTTCTTGTAACCAATACAGTGTGATGTAATAACTGTCAGTTTTACCCATAATCCTCCATCTTTTACGTGCGTTTTCTGCACTAACTGCCATTGTGTGTTCTTGAGTAGCACTAACTGATATATAACCACTGCTGTTTTCTGAAGGATAAGCCCAATATTCTATATCACTCCCTGATATTATATCACCAATTGAAGCTCTTACACGTATACGGGCACATCGTGTCGTTGTACGACCTCGGAGCAAACCTAGAAAACGAGGTGTTAGTTGTCGTGCTATTTCATCAAAGATAGAGGTATCAGTTCCCCTAATGAAACACTGACCGTGGATATAGACATCCTTGTCGTCATAGAATTTAACACGATCTACAAGGCTTCCGCTCTTATTCTTTGTTGCTATAGATAGACCCGTAATATCCCCTTTAACCACTCTCGTGATCGAACCACCTAGTACCCCATCTTTATCCTTGAAACGTATAGATGAATCATACCCTCTAGTGTCATCATGTTGAAGCGTAAGCTTATTCGACGTTAACTGCGTTTGTATATCTTGTAGATACTTTCGTGTTTGTGGATCTAAACCTTCTGCTTTAGATGAGGCAATTTGTCCTAGCTTACGACCAACAACTTCCGTTTGAGTAGCTAGATCATTGACTATTCCATCTATGATATTCATCTTTTGTGTTAAAACGGCCATTTCAGATAAATCAATGTGTTCTGCTTTAGATGAGGCAATTTGTCCTAGCTTACGACCAACAACTTCCGTTTGAGTAGCTAGATCATTGACTATTCCATCTATGATATTCATCTTTTGTGTTAAAACGGCTATTTCAGATAAATCAATTTCTTCTAGTTTAGATAAATCAATTTGTTCTAGTTTAGATTTTGTTCTAGTTTACGACCAACATCTTCCGTTTGAATAGCTAGATCATTGACTATCCCAACTATGGTATTCATCTTTTGCATTAAAACGGCTATTTCAGATAAATCAATTTGTTCTAGTTTATCTAGTTTAGATAAATCAATTTGTCCTAGCTTACGACCAACAACTTCCGTTTGAGTAGCTAGATCATTGACTATTCCATCTATGATATTCATCTTTTGTGTTAAAACGGCTATTTCAGATAAATCAATTTCTTCTAGTTTAGATAAATCAATTTGTTCTAGTTTACGACCAACATCTTTCGTTTGAATAGCTAGATCATTGACTTTTTCATCGATGATATTCGTCTTTTGTGTTAAAACGGCTATTTCAGATAAATCAATTTCTTCTAGTTTAGATACATCAATTTGTTCTAGTTTACGACCAACATCTTTCGTTTGAATAGTCAATTTGTCTCTAGTTCTTGGATCCTGTTTTTCATATTGTTAAGATCAGAAACGATAGTTTCAACACCATATAATCGGGTACGCACAGGATGCAAATCTGATTCCTTAACAAGATTATGAGGAGCTCTGGGGCTATCAGAGTTATATTCTTTAAAAGTTTGTTTCTCACCTTCGAAAATACGGATAAAATCCCCTTCTCTATTGTTGACAGTTAGCCAAGCGTTTAACCCATCGACATCAAAATCTTGGGATATTGCTAGTTCTTGAACTCTTCCATCGGAATATCCAACTTCAGCATGAATCCTACTTGGATCTTTAATATCCCAAGGAATGACAAACTTTGATCCTACAGCCCAATAGGTAACCGATTTAGTTTGTTCGAAGTTTAGTTTTTCCATGATTACTTTTCTATTCATTGTTTTTTAATCCTCTCCAAAGGGGAAGGGCAACCGATGTGGCAATCCCTCATCCATATTTTGAAACAATTCGATACCTTTCTTCTTTTTTTTGCTTTGTTTCCTATCAAGGTATCCCGGATTGAGCTCCTCAAGAATCTGATTAAGGATAAGATGATCAAAAGAGTTCTTGAGATACCACATGTTCATAAAAGGGAGGGTTTTACGAATGGCTTTCGTTGCTTTAACCTTGGGGTTCTCGTTGTCTTTAGTCGCAGGCTCAACGGCTGAAGAAGCTAGATTAGTAACCATCGAGGGCGCGGGACCAAATAAGCCTCCAATCGTTGCCCTATCGCCTTTTGAGACTAGTTTGGTGAGACGATCCACATAAGGCAATAACGCCCCGTTTGCCAATGTTCCCTCATAGATAACCTCAGGTAAACTAGGATCTTCCCCTCTTAAGAGAGCTTTGATACTCGCCGCACCTATACCCGCAAGAGCCATTGTTGCAATGTATTTAGTCCATACATTAGATAGCTCCATAGATGCACCTTTTGGCATCTTGGCCGAATTGTATAAATCAATAGTATTGAGAAGCATCCCTGTAGGAGTCGTGGTAAATTGTTGAAACATCCGCAACGCCTCACCCGCTCTCGTTCCCCTTTTGTAAGTCAAAAGCCCTAAACGTTGGCGATCAAAAAGCGATGTGTGCATTGCTCCTCTGACAGAGGTTTGGACAGTATCCAGAACAAGAGCGTGCATTTTATTGGACACCTTATCTTTGAGTATGTTGATTTCTTTACGTTTAAGATCCGTGATTTGTTGTTGCAACTCTTGTCGTTGCTCAGGTGATAGTGTCTTAGAATTCTTCAGTTTTTTACGGTGGTACGCGGTTTTATCCGACATTCTTGCGAGATCGCGTAGATCGGCATCTTTAAGGTTTTTTATCGTGCTTGGAGTTCTAGCGGATAGATATCCATCGGGGCTACTCATCGCCTTGGCCCTTTTGATAACGGTAAAATCGGTATCATCCAACTGCTTAAAAAACGCCTTAATCGAGGGATCAAGTCGGGGATCAGCCTTAAGATCTTTGAGTGAGGCGTACGTATCGACCATTCTGCCAATCTGATTGTAAACAATCAAAGCATGAGAGCTTATGCGTCTCTTATCCAAATATTCAGACCCCGACCACTTATGCATCTTAGAGTGAAGTTTGTGACCAATTTGAAAGGCATCAGAACCCTCCATCATATTCCGCCCATGAGCCACAACACCCTCTGCATAAAGCCCGACGTCGCTCAGCAACTCCATTCGCTCCCTGAGAGGCATTGTATTGATTCGTTGGATTGCTTCCTTATCAATCCCAATACGAGAGAGCATTTGCCTGCTGATAAAGCCGTCTTCCAATAAAGCACCGATCGGATGTTGTCCTAGCATGCTGGCTGCCGCAGCCGATCGAAACCCTGCCATCCAATTCGCCCAACCCGCGTTTTCCACGGTCTCGCCATGCCTCATAACATCCCACATCTGGAGCATTGCTTCTTGCCGAACTTCTAATTTGTTCCGTCCTAACCAATCTTTGAGGGCTTTGTTTCCCGCGGATGCTTCCTGATCGTCCGCAATCGCCTGCGCAATCGTCTGTTTAACAAAAGAATCCGCATTCGGCCCTAACTCACGGGCAATGACAATATCCTTTGACAGCGAGGCCAGTTCGGAAGTGAGGATGGTGTTAACGTTGGTGCTCACCCCAAAGTGCTCCATATAATCCATATGAGATTGGCTGTCTTTAAAGTGGAAGACCCGTTCAAACTCCCGTTTCACACCCACTTCGCTAGAGGGAATAGATGGATCTTTAAAGGATGTGGATCGTACTCTCTCCTTAAAAACCTCACCAACGAAAGACGCTATTTCAGAACGGGAAAGCGGTGTTCCGTCGATATCCTTGTAGCGGGATAAATCAAGCCAATCTAACATGGATCGGACGAAATCGTCTTTTTTAGTCGCACGGAGCTTATCAACACTCATCGGCTGAGGTATACGATTTTTAAAGAATTTGTAGTCAAGACCAGCCTCACGAGCTTGCGAGTGCAGTTCTCTCTGAGTTTCAAAATACTGCTTAACCAAATGTGAAGCCTGTTCGTTTTGAGTCTTCTTACCCACCATTTCATCAAAAACATCCAGTCCAAATTGCTTATCAAGCGTAAAACCGAGGTTTATCGAACCGACTTCGGCGTATTCGTTAAACTTTGAGAGAACTTTCGTTTCAGCGGCTTTAATCTTCATCTCGAGCGGCACTTCCGCCGATCCTGCCTTAAAAAACAACTTGTTAAATAACGCTTGCGATTTCCCATAAACCCCTGCTTGCACCCGATCGAGATCTGAGCGAAGTTGATGCCGTTTATACGCCTCGTCAATAGCGTCGTTTACCGATCGTATGAGTTCTTTTTGGAAGTCCTCTTCAGCTTTAAGTCCCGCTAATCGGTAGCGCTCGGCTTTCGATAAACCTTTTCCGTCAAGACTCACATACGCTCGGACAATTCCATCCTCTAACCGCCTTAACTCCTTCTTCGACAGCTCCCTACCCGCCGCCTTATTCAAAACCTGTATGCATTCTGGCTTCATAAAGATCCTCCTGTTCGTAAGAAGCAGTTGATTGCCTCTTTAATAAGGCTTTTCGTTTTAATTTCTTTAGTCCCCTGCAGTTTCTCTTGTAAACCCTCAAGAACCTCACGAGCCTCTACAGGGTGTCTTTCCTTTAACTCTGAAAAACGATGCATGGTTTGTTCGTCAACATGGGGTAGAGACTCCGTAAACGTTGTCGCATCGAACTTAGCGTGTGGAGCATCCGTAAAATCCGCGCCCCGCATTGGATCAAGCTTTTGATTCCGTTCACCCTTAAAAGGGGAATGATCGGGAGACCCTTCATCGAAAAACTTCCGTGCTGATGATTCTTTCTTAGCTCCTTCTATCTCAGAAAGTTCTCGCTCAACTTCTTTTCTTTTGGGGTGAGGGTGCTCGGCTAGGGGCTCACTTGGTTTTTGTCTATCGGAATGCTCTTTGTACTGCGGTAGTGGCTCGGGTTCAGGTAAATGAGGTTTAAAATGAGGATCTTCAAGGGTGTTGTCGGCTATGGTTTGAAGCTTTTCTTGATCAAAATGTGGATACTCACCCCTAACCAAGCTATCAACCCCATGAGCTAAAGTATCCGTATGAGCCTCATAAGCATCAAAATTGGTATGCAAACCAGGGCTGGAAGATTTAACCGCATGTTTATACGGTAATCTCTCCGTAATACCCTCTTTCAAATCGTTAATAAGACGCAAGGACATATTTTGTACTTGCTTTGAATGCATTCCGCCGAAGAACGCACCGATCAGACCATCCGTTATCAGAGATTCCATATCAAAAATGCGGTAATGCTGTGCCATCTCCGAATATCCATGATCTTCTAAAACTTTGGACGACCAACCACGTTCAACCATACCAAAAGGAACATTCAACACCGCCCCACTTGCGACGGTCTTCGCTATAGATTGAGAAGCAATGGCTGCAGGGGCGAGCAACGCAGACGTATGCACTATCGCCTCCCGCCACGATAAAGCATCGGCGGTCTCTTTATCCAATCCTTCTGTTTGATGCAGCATTGAACTCTCGGCTTTATGGGATAAGTAAGCATACAATGCTCCTACTGCTTGTGGAGCGTATCGTAAAACAATCCCCGCTAATTTGGTCACGGGTGTCGGCATAAGGCTTAACGCGCCCCCCACAAGAGCTGCTCCAGCAGCATAAGGAGCAAGGCTTGTTAATCCTTCAACAAGATGCGCCCCAGTCCCTACAGAATGAGGATCCGTACGGGAACCCCTGTAATAATTGGGTTGGTCGTGCGTCTCTTCCCGAAAGGGAGCAACAAGCTTATCAAAAGACCGTGAAGGTATGTTTAAAATCTCATCCCCTAAACCCGTGTACCATTTAATATCAGGGGAAACACGCGGTCTTTCCGCCCATTCCTTAATATTATCCCTTATATTTTCATCGCTCACTGCGTTGAAATACATGCGTCGTCCTTTCTGTTTTACGGTGCGTGTTCGTTAAAAATTTGGTGTTCATAGTACATTATATTTCTCGACCTGCGTTCATCCAGCTTTACATCTTCCACGTTAATAATGATGGTTTTCCCTTCTTTATCAACTTTCTGATTGCCATTCTTTATGATCATGTATTTCCCAGATCCAACGTTCATGTACTTAGCCTTATAGGGATCATACTCCCCCGTATCTTTCGTCGCATACCATAAACAATCCAAAAAATTATCTTTGTTCATACCACGAGGAGGCATAAGCGTTGATCCGTTAAAACTAACGGGACTGGTCTTTCATATCACCAAGTATATAAAGCTTGATGGCTTCCTTATCTTTGATAAAATCACCGCCAACGGTGCTTCGTTCAAGATTAGTGAGAGGTTTATTGATATAAGAGGCATACAAGGTATCAAATTTATTGGATTTATGATCGGTGTTGTATCGGGTTTCTATATCTTTCTTGTGTTTCATCCCATCGAGAACCACCATTGATGCATTCTTCGCATCATCGGAAAACTCCGAACTTAACCGAACAACTGCGGATAAACCGTTATCCTCAATATGGGCAAAAGACGAACGGACGCCCTCCTTGTCACTATCCGAAAGCGTGTTGTACGCCCCTCGGATCAAATCCACCGCCTCCGAAGTTGGACGCTTCACCAGCTGCGTCCTCAATTGATTCTCTTCTGTCTTGTTAAAATGCGAGGTTGTAAGGTTATGGTCATCTTTGATCTTCTTAACAAACCCAGCACGTTGACTAAGGGAGTCGGCAAAACTTTCCTCCGTATCAAAACGAAGCGGGTCGATCTGCTTATGCTTAATACCCCAGCTAATAGCATCTTGATTAAGTTCCTTCATCGATTGCCTGTGGGATTTTTCCAACATTTCCTTGTATTTAGTAGCCATTATCGTAGACGCTAACGATAGCGATGGGTTGGAAGCATAATCATCATCGACCTTTTGAAAAAACTCCTTCGCCTCTGAGGTCGACATCAGCTTAATACGGGCTACATCAGGGGCGGCAGCGAATTTAAGTTGCTGTAAGTTGTAGAGTTCCGTCCCTTGGTCAACCCCGTAAGCTTGCGTATAATCCTCAAGCGAGATTAACTCCGATGGTTTCACCGTGATTCCTTGATTAAGTTGGGCATCGATCCGACGAGCCTGAGCTTGTGTTTTTGTTCTTAGTTTGGTATTAAGGGCGTTATCTCTGCTTAATAGATGTTCGAGAAGATGACGTCGCTTTGTGTCGTCAAGTCGATCCCAACCCGCCAGACCTATTGATTTGCTCACATCCTCAACAATCTCAAGACTACGTTCTCGTGCTGAGGAGGAAACATCGGATAACGAGGTTGAATCCTTCGGTGTGTGGCCTTTTTTGTAAAAAGCACGTATAAAGTTTTCGAAGACCCGAGGATCCCTCGCATGCGCACCGATAATCTGATTGGTGTTTAGCTTCTCTTGGGCCTCGCTGAGCAATTTGTGTTTTAACTTGAGGTTAATCGGAAGAGAATTGATGTGATCGGTTATGCTTTGGACCCGTTGAAAATAATTCTCATTGGAAGGATCGTGCAAAACGTGAGCTGCTGCGAGACCCACCGTCATATTCAAGTTATCCTCTTGGGCTCGTTGGGTCGCTCCTATTTGAATATCTACACCTTTTGTATGATAATCGCGTATATCGTGTTCTACCTGAGCTTGAAACTTCTTACGAACATCCCTATGAGAAATGCTCGAAAGGAACCGATCATATGCCGACCGTATCCTCCCGTCTACATACTCCTTGATCTTATCCCCCGCTTGAAGGCTGTCTCTGGTATCCAAACTGTTGGTAAAATCGTGAAAGTCTTGAACAGCTTTAAACGAAAGTTCCGTGTATCGGGTGTTGGCAGTCGCAAAAGCGTTGTCTCGGCGTATCCCTTCTAAGAATTGAGTGGCTTTCCCAAGAGCGTCCCCGAGATCAAGCAACCCCGCTTGAGGATTGACGGAGTCCCTCACTGCGTCTTGATTCGGAGTAACCGCCTCCACTAAGGGTTTGTTGGTCGTGATCTCAATCATGAAGCGTCCTTTCCTTTTACGTTATAACGTCTAAACATCTTCATACCCGCCGATGACGCCGACTCTACCATAGGAGGACCGGCGATTGCGGCAACGGACGCCCATCTATTATTTTCAACCGCTTCCTTATTAGCTCTGTGCCATCCTGCTTCTTTAGCAAACCGAGCAACCGTTTTTTCTCTCGCTGTTCGAGCGGTGTTGATACCTTTATAGGCGTTGCGGGTGTTTTGCCCGACCAACAGATCCAAACTCGCCCCCGATAAACCCGATAACACCGCTTTCATACGGAAGACACCCGTGTCCATTATCCCTTCTCTGCGGGCTTGGTCTTCCCTATCCAAATAGAGAACATCCGCCCTAAGAGCGTTTTCTTCCGCTAGTAATGATCGATATTCGTGGTCTCTAATCGACGACCTGTGCGAAGCAAGCGTCGAAGAAATACGAAGCCCAGCTCCAACAAGGGGTGACGCAAGTGATAATCCATATAAGAGGTCATCCATGCCTATGCTCATATCGCTCTCCTTCAAATTGCGTGTGTGCGGTGATGGAAGTAAGACAGAAATAACCTCCGGTCTTTTGGCGGATGATTATTTCAGGGTTAAGCGACGCATCGGACGGGACTAAAACCTCAAATTCGCCCGTCTTCGGTTTGCCTCGTAACTCCTCCACAGGGACAATAGGAAAACCTAATATCCCAACTTCAAGATCAGCGGTGTTGATAACTCGAACCGCTACCTTGAATATACGACGCTTCTTACCCATTGTGCTGTTGAAGGACTCACTCGTATCCATACTGGGAATACAAACATACCGCTCGTTCGCACCTCCTTCATATTCATCCTCTTTTGATCCATCATCTTTTGCCAACCTTGGAAGTGTAGCATCTCGTTCTACCTCAATTCTTGGTTCATCTTCCCAAGAGCTTAAAGACCGTTTAAACTCCTCAAAATAGATGTCCGATTCAGTATCCGCATGCATGCGTTTAGGGTTTACGTAACTACTTACCTCAAAGGAGGGAGTACTTATCTTGGGTGCAGGAGTAAGTTGATGCCAACCCTTCCAACTCAATAAAGCCTTAAATCGTTTAGCGAGCTCGGCAGGTAAATCAGCCACTTCATCGCTGGGTTCAACCTTCTCGTAGTCCATCATCAAAGACGGATCACCGCCCGCTTTCTGAGTCGTTGCAGAGACTGAAGAAATAGGATGAAGGCGGCCCATATCCTTCATAGCACCTAAAATAGCCGGCTCATAAGTACCCAAGGGGTATTCAAAGCTCGCCTTAAAATCCTCCTTATACTCATTCCACAAGCCATATGCATTATCTATGTTGAGTTCTTTTAAACGGCTGGATAATTGTGCAACCAATTTCTCTCGGGTTTTCTGTAGCTTTTTTTGATTTTTATTCGGGTTCGGGTTTTCCTTCGCATCGGCTTCAATCACCGATTTCAACTCTTTTATCTCTCTCTCAAACTCGGATCGAATAAAAGAGACAATCCGTTCATCATTACTCTCTTTATACTTTTTCGCCCTACTTAATTGGGTTTGCAACTCTTTTAAATCGGCGGTAGGATCAGAAGGTTGCTGGGCTAACCCAGATAAACGCTCCACTTCCGCATTGAGGTGGGCTTGATTTTTAAGCGAACGCTCAAAGGCGTAGATAGTCCAATACCGTTCTTCCTTTATGGCGTTGTTTGTCCAATCGCCATAAAAAATCTCAAATAATTTAGAATAACTTGAATCAAACTTCGATTGCACATCCAAAGACGAAAGAGGCGGAAACGTGTAATCCCCTTGAAGGATTTTTTCACTCCCCGAAATAATAGTGTATAATGGCGGTTGCTCTTGCGGAATGTCTTGAAATATCCCGTAAAGACGTAGCTTAATCCGAATGTCCATAACCGTCTTATTAACTTTCTGCAGTTCCGATCGAATGTCACTAAGATAAGACTCTGATTTCCCTCGTTTAGGGTCTTCTTTAACCAGCCTCCTCGTATGGTGCGTAATCTCTTTGATAAAGTTGTTAACTGCGATCACGCTCTTTTGATGTTTACTTGATAACACTTCAAAACTGTGTTTCCGAACAGAGCTTTCCCCCGCCTCCACGGCTTTAGACATTGCGTCTACAGCGTTCTTATTCGCCCTCAAGTTTTCAATACAGTGGCGAAAAAGGACATCCAATTTCTGATATACCGCCTCAACCCCGTGAAGTTCATCCTTTTCATACATAAGTCCTAAAGGACTCCACTGAGATAAAAAATTATGAATGCGGTAATAACCAAAATCGTTATCAAGGAAATGATTAATCGCTTTATCGGACTCCTGTGTCCCTTTGTAAGATCCGTCTACAGGACTGTACGAACGGTAGAACACCTTCGCATACTTCTGAAAACGTTGCTTTATCTCATCCGGGGATAAGGATTTCCATTCTTTATAGGAATCCCAAGCCTTCTCTTGCAAATCCTCGCTTTGCATTCTAGATTGCTGAATAATCTCAGCTACTCGGAGGTTTTCCTCTTGTTCTTGGAGTTCCTTCTCTTTTTTGGTTAGTTTAATACCAGCATAGTCGCTTTCCCCAACGCCTATATCAGAAGCCAATGGCTTCTCTCTTTGATCCTGAGGTTTCTTATCCTGGATACCCTTGTGAGCTTGAGCCGGTGGGGCTTTGGCAGTAGGAATGGCTGGAGTCTCATTCTTAGTATGGGTCTTCCCAGCCAATAACGAGTTGTCAAGGATATCTTGATTCTTTCTTTCAGTTTCCTCTCTATCGTCCGTCTCTGTTGTACCGGGTTCTTTCCCTTTTTTACCCTCGTCTTTAACCTCTTCAAGCTCTTCTTCTTTAGGCGGAAGTTTAACAGAATGAGTCGGGACGGAAGGGAGCCCTAAACCAAAATCATCCCCCTCCGCTTTTATAGGTGTCTTCTCTTGTAGTTCCTTATCCGCTTTCTCTCTGTCGGCTTTTTCTTTAGTTCCTTATCCGCTTTCTCTCTGTCGGCTTTTTCTTTAGCTTCCTGTTCTCTTCTTTGTTTTTCTTCTTGTGCGTTAGCCCGGGCCAGCACCGTAGCCTGTCTAAGTTCACTCGTAAAATTGGCGACGTTGGCTATTGTCGAATACGCAAGCCTAGTTTCCGCTTTAAATCGATTACCATGTCTTATTTCCGCCCAGTGATAGTCAGCCTTAACCTTAGAAGCTAAGTCTCTCAGTTGCTTTATTTGATCGTAGGTTACGCCGCCTAACCCCTCGGTTCTCGTTATCCTCCCAATCCAACTAGCAATGTTGGTGCTCGTTCGGGCCCACTCATCCGACTTATCCCCCACTCTTCCGTTTACCCAGTCGTTAGCGAGATCCCAATAAATGTGGGCGTACGCAGCATGATAACGGGCTTTGGATGATCCTTTTTCGGATTCATCGTATTCCTTTTGATGGTTTTTTATTTCTTTTAAAAACTGGTTCAGTTTATCGTTGAAATAAGTATGATCAAAAGCAAGCCCTCTTAACTTCCTATGCCCTAACTCTGCGTTTACATGCTTTTTTACCACCTCCTTAATCTTGGTAAACACCACATCTTGCATATTATTCGATTTCAATAATACTTTAGAAATCGATGTAAAAGTATTCGGTGGAGTGTTTTCTTTCAGCTTTGTGCCCACATCAATCGCTTCAATAATATGACTATCCGCTGTTTCCTTTGATTTCTGAGCCAATTCTAGAAATCTAAAAGCGTCTTTCATATTATTGTTGATTAAGGCAGATTCAACCTTTCTAATATTTTCTTGTGTGGACTCCAAATCAAATCCTGCGGATTCTAATGCGTCTCGAACCTGGTTGTTTATTTTATGCTCATCCTCAGTCTCGACCATATCCATAAACCGATACAAAAGACGGTCGCTTTTGTCCGATAAAATCACCTCACCGGTTTCAGCAAGTCTCTTAAGTGTGGCCCCTACTTCCTTAAGATCTTTGAGACCTGCTTCGATCACCAAGGTTAAATCTCGGCTTACAACTCGTTCATAACGCTCAGAGACTTTTTTCAACCGTTGTTCAATCGGGCCTACGATATAATCGTAACGGTCTTTATGGGGATTGAGATCAGATGACCATGCAATGATGAATTCTCTCAAATGTTTAATATTATCTTGGATAGACGTAATGGTCTTAGCTACATCTTCGGAAGGTATTTTATCCTGATCAAGATTATTGGTTTGATAGTCAATCGAGGTGGCTAACTCATTCATCACTCTAAGTCGTTCTAAAACCTCTGGATCTTTTGATATCAGTAGTTTTTCTGTCTCTTCTTTAATCCTTTTTTCAGAAGCTTTTTTTTCCTCTTCTTCCTGTTCTCCCATTTTGTGCATAGCCAAATCACTAGCCCCGGCACCAACCACTGCAGCACCCACACCCGCCACAGCTGCTCCGACCCAACCTATAGGAGTTGCCAGAGCCGCTGCGGTAGCCACCGTGCCAACAACCGCACCAACTGTAGCCGCAATCGATGTAATTGAATTCCAAAATCCCATTAGAACCACACTCCTTATAAAACTTTATTTAAAATCATCCAATAGCTTCAAACGAACGGTGAAGGAACGTTCCTCGCCAGCCGACAGTGCGACCAACATCCAAAGTGATGTTCCCCCACGATTATCATTCGGAAAAGAGGCGGCGGATAAAACATAATGTTTATCGCTAATCATGTGGGTATGCCACGCAAAATCCCCTTCCCCCTCAGCCGAAAATCGGCAACCTAGCAAGCGAGGAAAAGAGTTATCCTTAGGTTCCAGCACCACCCAAACGATCGAATGCGGCTCTTCTTGATACACCAACTGCAGTATACGCTGATTGAACAAATGATCAGCGAGTTGCGTTATTTCATTGAATCGAAACCCTTGTTCGGTGCTCCCTGATATATATTTAATCCGTCGCCCCACCCCACAAACAAAGACCAGACAATCACCAACGCTCACAGGAGGACAAGCGTACACTCCTGATCCCGATACCCGTCGAAAATCAATAGATAATCCCTTAGAAAGGCTGATGGACAAAAGCCATAAAGATGTATCACACCCAACCAACACCCCTTCCCCGAACGGATGCATCCAATGAATGGTGCTCGCAGAAAAGTCCGTAACCGCTGTCGTTAACGCTTTCGTAGGATCGTAACACCCGTATTCCCCATCAAGAGAAAAATCGTAAAAAGCCCCAAAACTCGATAAATAAACCGAAAGTTCATCGCCCTTACTGCCAGAGAACAGCAATCGATTATTATGAAACGTTACATGTGACGGATAACCCTCTTGCTCGCCCCACGCACTCATAAACCACGAAACAACAGAGACTCCTGCTTGAAAAAGGGTCTGCGACTGAGGAGCTACGGATATTGAACGCCCATCTTTCGAAACGTCTTTTATATCCCCCCATACATAATACGGATCTACAGCCCCTGAAGCCGATTCCCGGGAGGTTTTAGAAGAAAGATTGCGGACGGTTATCCAAGTTATATTATTGTCCTTAACGTACGTTGCTCCTTTTGAATAACCAAAACGATCCCCCGATCGACCCGTGGTAAGACTTCGGTAGACTTTATCATCCGCAACGATATAAGCACCTATAGAATAATTTGTGTTCTTAGCCCACTCTGGCGGATGACATCCTAAACAAATACTCCTTCCCTTATCGAGGGGTTTAAAGATCTTCATATCCGATGTAATACGGGCAGTACTGGTGTCCGCTTGAGATATCGACAGCTTTGCGTTCGACTTAACCCCTGAAATCATGCCGTCCCTCAGCCAAGGAGGAGGGAGAAACTTAATCTGCTCAAACACAAACGAGATTTTATCCCCGTCTTGGATGTAAAGAAGGTGGTGGGGTGGATGATCCTTATGGACAAAAACCGCAGTTGATCCAAAAACCGCATATTCTAAGCTCGTATTATCCTTAAAAGTATAGGGGGTTTTATACGTTTTCCCGAAAAGAGCCGGAGACCACTTCGTAGAAGATCTTACAACGACGATCTGTAGTTTTTTATCTCCAAAAACCAGTAACGCATAACCACCGTCTGGGATGCTAAAAGAAAACACACGGTTTGATCTTGGATCTAAACGACAATCTCTGTACTCTTGCATAAGAGGCATAGAAACCAGGGGTCCATATCTTAAAGGGATAAGATTGCGGCTCTTCGCAACCCCTTGAGCGTGCAGAGACAAGTCTTTACGGGACTGAAGAAGACGTGGCGACAGCTCGCCAGCGGAAAAAGAATGCTTTGTCCACGTCGTATTAACCATTGTGATACCCCCTGTCTTCAGGAATTTCTACACCATCCATGTCCATAGCAACCGCTAAAACTCGCTCGCTTTCACCTTTCAAATAGGATCGCATTTGATCATCCGAGATTAAAGGAGGACACAGTTCTCCTGCCAGTTTTAAAGCAAACGCCTCTTGATAGAGGGGATCACAATCCGATAGGGGAACTTCCCCAATATACTTAAGAGAAAGCGGGCGGGGGGTATCACCACGAGCTACAATATATCTGCCCCTTAACTGAGTTTCCTCACTCGTATTTAAAACTTTAAGACATTTTAAGGGAATATAATATTTTAACTCCCCGTTATATGTAAAATATAAAGGTGATAAGTCCATCGACTGCGTCGCAAAACTCCATGAAAAAGAACGCAATAGACCCTTATGAATTGGAGGTAACAAAAGACGGCAATAGTCCGCTTTGAGACTCCTTTCGTTCCAGTTCTCGAGGGGGCGTTGCCCTAACTTCAACAACGCCCAATTACAGATCTCAAGTTCCGTCATTATGCAGCCTTAGTTCCTTTTAGCACTGGCACACCTTTCAAGGAATCTTTCGATATCTCAATCCCTAATATCTTATCTGGTTCTACTCTCGTTGCTCCAAAAGATGAGGTTAAAGTGATTTGAGGGGCATGCCATTTACCAGGATCTTTAGAATGTTGTACATCAATGGCTTTTCTTTGTGTGAAAACCACCGCCGATTTGCAATAAATTGGAAGAACATACTTAATCTTAGTATCTTCAAATTTTGCAGAAGATTTCACGGTAGGTTTGCCATTAGGGTATTCAACCTTTCCGTCAATCAGTCCGGGGAATTTTGTTCCAGCAGGAAACAAATCATTACCTGGAACTTTTTCCATGTTGATAAACCAAACACCCGCAAACGCTTCAATTTTACCCGCTTGCAAAGCAGCAGTGTTGATATAATCCTTGGAAGTAGCCCTTTCTAAGGCAAATAGCGATGCCCATACATCACTAGGAACTAGAACATAAACTTGCTCAGAATCAACATCAATATAGCGTTTTCGGAATATCGATTTGGCAGTAATCAATTGTCCTATAAAGGTTTTGAAAAAATCATCCCCTTCAACCGCAGATAGTATATTTTCTTTAGAAAAAAACTCAGTTTCCGCCCCTATCTTACCTTTCTTATTAACTCCAAGCATACCTTTTAGTATCGCTTCATCCTGCTTACGATGCATCGCTGCTGTCGCTAACGATGCATATGGCAATAACGGATTAATACCTGAATCAAGGGTTGCAAACGGATCAATGCGTTCTGCCCAACCGAATTGGCTATGACCAACCCAACGTCTATCTTGATCCGTCGCATTATAGATTGTATCAGGCATATCCCCGACAATCTCATGAGCTTCTGTAGGTTTAAACACTTCAACCAGTGCCGATGCTTCCCCTTCCGTTGCTTGTTCTGTTACCGTTGGGCGAAGTTTCGATTTAGTCTCTTGAAGTGCTAACTCAACATGTTTCTTAAATTCATATATATTAGCAGTTGCTAATTGTTCTTTTGTAGCCATTTTTTTATTCCTTTATTGATTAAGTGTTGCTTGCTTTTCGGCCCATTGCCGAAGGGTCTTTGTCGCCTCCATATCCCCAGACAAAACCCTTGATCCGAAATCGGGGGTATTAAAAACCTTATCAAAATCTCTATCAGCCTCTTGGGATCCCTCCGATCGGACAAATGTGTCTCCTGTTGAGGATTCTTTGTTCTGCTGGGCGTAACGGTCAAAAAAATTAAACGTCTTCTCAAACCCCCAAGCGGAAATAAGAGATTGAACATCATTGTCGGGTATTTTCTCTTTACGAAAATAACGGGCTATATCCTTTTCCCTTGTCTCGTAATCCGACCCTAATTTCGTTTGTAAAAGCTTTCTCTCTTCCTCCAAAGACGCACCAAATTGTTCACCGATCTTCCGTCCATGATCAACAAGCTTGTCAACCACTTTCTGTGCCACCCTCGCATCAACGCCCGCTTCCTTAAAAGCCTCAATATGAGCGGTAACCTCTGCCTCGGGGACATAATCAGGACAACTTAAAGTGTAGTCTTCGATCGGCGGTTTAGGTTCCCCAGCTTCTTCAGTTGATGATGAACTAGAGGAAGGATTACGACCTTGCGGGTCAATCTGTACCGCTTCTTCCTTCAAAGGTGGTGGATTAGACCGTTGCGAACGCTCGCATTCGACCACGGGTGGTGTTGAAGGTAGGGGAGTTAACTGATCAGTCTCATCACTCATTATTTACTCCTTAGTATCGTGGGTTATCAGAATACATTTGTACAATTCGTTCAAAACTAAGCCCACAATTGGAAGCTATGTGGACCGCTAAACTTCTCTTTCCCTCCAAAAGGGCAAGTTGGTGGGCAGAATCATTTGAAACTGATGATAAAAGCCCGCCTTCAACCATCAAATCTGTCAAGACGAAACGACCTTCAGGAGTGGAATAAACATGTTTGTAGTGACGAATTCTTCGCTCGTCTTCTTCCAGTTGTCTCGCTAAAGCATCGGAATCAACCGTATAGCCATGGGATAACACTTTGCTTTTAATCATATCCGCAAGTTTTCTAAAATTAACCATAGCTGTTCTCCATCATATCGTGGGTAAGTTTCTTCTCCATTGCTCTTCCTGCGGCTTTAGCCCCTATATCCTGGCTTGTTTGTTGTAACTGTTGTTGAAGGTGTTGTTCCTCCATCACCCTCCTTTGAACTTCCCTCTGTTGGCGAATATCCTCCACTTCGGCGGTATCGCGGATAAGAACGGCAGGGGTGTTGGTCGCCCATAAAGAAAAACGGGAAACCCTATCCGTATCCATATGATCCATACAGCTTGGATCACCCGTTTTAACTCCCAATTCAACAACAGTGTTAACCCCTTGAAGAGCACTCGCAACACTCTCAGCTTGCTGGTATTTGAATAAAGGTGATGTATATTCCACCTTTAATAATGAAACAGGAGGATTATCAGCCCCTTCACACTCGGGAAGATTGCCTTGTGAATCCAGAATATCCAACTCACGACTAATCATCGCCCCAATAAATTCCGATTGGAGCCCACCTATAAGAGGACCTACAAACGCCCCTTTCTCACGGGTCTTTTCCATCGATTCCGCAGCAGAACGTGACGCTTTATCATCAAGAACCTGAAACAAATCGAGCAGAAACAAACTGCGGATCGACTCTTTTAATCGATTAAGCTCCTCGTGGTAAGGAAGAGGATTGCCGAATTGCACAGGTTGAAACAACGATCTTCCTTCTCTGCTTAAAGCACCTATGTTCATATAACCTGGCTTCAGATCAAAATTTCGTTGCTTCGCTTCCGAAACCGCAATTGTCGGCGGGTGCAGAGAAAGACGCCCAAACTGAGCCAATTCGTTAACCGTCTCATTCAAACGCCGAATCGTAGGCAACGCTTCCATAGCAGGGGACCGCCCGTATATCTCATCAGCCCGCACTCGGTAGCGTCCAACAATATAAGGAAACGTAGCAATCTGCTTCTCTTCAAAAAAACGGTTCTCATCAACACTGACAAACTTCGAATGAAAACCCTTGTTGCCTTTGTCTTTCTTCTTATCTGTAAGACTTTTAGGATAAACCGCATGGATAATCGTAAACCGCTCGTTTTCATTCCTAGCCAAAGCCGATTTCATTTTAGATGATAAAACCTTATCACCCCATTTGCTGACAATCTGATCCACCGTAAACGTAAATTCTCGATAAACACTGTCCACAACGTTTTGGTGGTTAACGCTCATATAAACGTTGGATAAAGGCACCGAAATATAGCGTATACCCTCTTCCAATCCCTTCTCATCAACGTCCGCTTCCATGTAAAAACACCCCGTGCCAAACTCAACAACACTGGTGTAAAAAGACTGCAAACAACCAACAAAACCCGAACGAGAACGCTCCCTAAATCCAAAAAGAGTATCCGTTACTTGATCACACCACTCTCTCACCTTCTTCGATCTGGCGTCCTCCTTATAGAGAAAAGCTTGATAAGCCGAAAAAGACTCCGCTAAACCATGCCACTTCTGCCCGGGAGGCGTAATCAGAGACGAAAGCAACGAAGATAGCTTAATACACGCCTCAGAACCTGTCGTATCCCACATACGCAATTGGGCGTTATTCTTATAAGGATATAAAAACCCCGTTAACTCCTCCATCCAATAATTTAATTCCCCTCTTTGATTCTTCAAATAATTAAACCGATCCTGTATATCTTTGGCAGATCTTTGATTCATCGTACATGCACCCCTGATAAAAGACTCGATGAGGTAAAACGCCGAGCAGGAATGGGTATTCTATTCATCTCGTAAGCACGTAAAATTTCCTGGCGTCTCACTTCAGCCAATTCATCCCCTTCCAAGGGGCGAACACCCTCTTCTTCTTTTTTTCCTTCTTTCTGAGAACTACCGAAAAATCCACCAATGGTATCCCATTCACTATATAAACCTGCTGCTCCGCCCATTAACCCGCCTATAACACCCCCAACAGGGCCAAATATGGACCCTAGCTTAAAACCACTGGATAGCGATGAACCGAATTTTACACTCGAATCTAAGAAACCCATCCGATAAACTCCAAAAAAAACGAGAAATAAGCGGTTGTGACAGCCAACGGAAAAAAGAAAAGGCGGGTCGATTATCAGTTGGAGTCATATTCAAACCTCCGCTCAATCAATAAATCAACCCCTTCATACTGGTAAGATGGGCACCGACCAAAGTCCATATCACTGCGTGGTGGATTTTCCGCAAAGGTATACATAAGCCCGTCCGAATAATCGGTGCTTTTAGCTCCTTTAACCCTTTTAGATTCAATGGCTAATTCGCCCGTATTCGGAACGATAAAAGACTTTAAGGATTTTAGGTTTTGAATTAATCCACTGTGGTTGATAAGGCTCGCAAACTCCAGCCAATCAGCCATCTTAACATGTAGCTCCGTGCGTCGGTTTCGACAAAATTCAAGATCAACAGCACGCTTCTGACCGAGCACTCTGTATACGTGATAACCCAACATTTCCAAATAATCACAAGTCCTTGCACCAGTGTTATTTGCGTCAATAATAATCGCATCAGGGCGGTATTTCTCAACTAAACCAGAAATCTTGTTATTCGTCGTCCTCAAATCCGTTTTTGACCAATCAAATAGGTGCTCAATAACAGGACCTCTACGCAGAACAACAACGGTATTATCGCCACCCTCCTCTGCTATATCACAACCCATAATAAGAGGGGCGTAAGGATCAGGACAAGGCTCTCTGTTCAGGGCTTCTTCAATTATATTAAGTGGTATAAAACTATCGATGTCCTGTTGTGGAAATTGTCCACATACCTCAACCCGGGTAACATCAGAATCCAAGCCATAACGAGCTATGATCCCTTCATGAAAACTCGGATCAATGCCTTCAACCGTTCGTGTGTCAATCTGAAATCGCTTCCATTCGTTGAGTGGCTTGTTAAATATATCGTAAAATTTGCCACTTAAACGACGAGGATTAGACGTCATAATCCAGAAACGATTAGCGTTCTGCTCCGTTAAAAATCCAAGAATGCCTAAGTTAATAACATCAGGAGTGCCCGATGCTTCATCGTTAATTATCGCCATTCCATAGGTGTTATGATGACCAACAAAAGTATCAGGACGCTCTTCCGAATACGTCCTACACATCGTCGAATAATGTTTAGAATCAATCCCAAGACTACATTGTAAAACATCAGAATACCAAGGAGCTGGATGCAAAGATAACGATTGCATCTCAAACCAATGTTTGTTCGGTAACAGGGATAGCCACTTACTCACCTCCGCCCATAACGTCGTCTTCAGTTGAGTCTCAGAGTTCGCAAGACAAATAACCGATATCCCTGGTCGAGTCGACATCAGCCATAAAACTAACCAAGCGTTTAACGTCGTCTTTCCAATACCACGACCTGCCGATATAGCCCCTTTAAATACTTCAGGATTGGGGTTATTAACACTGTTAAGACAATGAGCGTCAACCACTTCCATGAACTCTAGTTGCCAGCTCCTAGGAGCAGAAAAACCTTCAAGCGGTGTGCCTTTTTCACCCCAAGGAAAAAAATGCAATACAAAATTGCTAAAACTCAGCTTTATCTCATCAGACCACATCAGATCAAAAAGCTTTTGCTCCGTTTCTGGATTTGTTGGAAGTTCTCGGCTCAATAAAACCCTTCTTCAATAAAATTCAAGTATAACACACCTTAACAAAGAAGAGGATCCTTAACAAAGGTTACACTACCATAAATTGAATCGCTCTGCAAGCTAAAAACGTCAGAAACACCTTTTAATTTAGTTTTTTTTCGATTTTGTAATAAATACAGGTGTTATACTCTCTTTCGTCGCTGATAGTAGGTTTCTGAGCTTAAGAAGCATTGTTGTGTAAAATAGCTGAAGACTCTTCAATATTCCAAAATTTTATAAAAATTGTCGGAGGGGTGCCTATATATCCTTTAAAATTAGTCTCTGGGGGCCTCCCCACCCTCTAAATTCCCTAAACTCCTTCAGCTCTTTAACTTTTTATTAACTATTTAAACTCCTAAACTCTTTAAGTTTTTATTAACTCCTTAAACCTCCGAAGCTCCTTAAACTCCATAAACCAACAGAAATAATCCTTAATCTTCTTTTGTGGTATTGATGGTAGATTAGTCATGTTTAGTTAACTTCGGAAGCTCAAGAGGCTTTTCTGTTTGTTTATCTAATGCTTTAACAGGCTTTAATCCCTTGCTTTGAATGCTATGCTGTACTCTATCCATCAACGGCTTTAAATCTATCGTATGCTTCTGCTCAACCGATACATGATTACCGTATACATTTCTATATCTCTTCTCTAATTCCCATTGCAGACGTTTCATACGGAGTTCTCGTAACTTGATTGCTTGAGGATGATCTCTTTCTTCTTCAGTAAGTGGAGCTTCAACAACAGAGGCAAGATTTTCGCTCAAATGCTCCATGTGGCTCTGTTTAGCTTGCTCATAACGCTTTTCTAAATCTTCTCGATCTTGTTTTACCCAACCGTGAAAAGAAACCACAGTTACACCGTGCTTCTTACAGGATTGTGATAATGACAAACCACCACTAAAAGAAGCTAAAATATTATCAATTCTTTCTTTTGTGTATTTGTGAGCGTACATAATAAAGGTAAAGTAGCATAAAATCAAATAAATAGCAAGCTTTTTACAAAGTTTTATAAGCTTTAAAAGCTTTAAGGTTTTAGAAGTTGTAAGGTGCGCGACAATTTAAAAGTTTGAGGGGCTTAAGGAGCCTTCTTAAGCTATGAAGCTCCTTAAGTTATTGAAGTTATGAAGCTCCTTAAGTTACGAGGTTATAAAAAGCTCGCAGATGCCGACCTTCAGCCACTTTGGGGTAGCAGTAGCAGTCGTTTTTCAAATACTCGTTACGCTTCGTTACGCTTCGTTACGCTTCTATTTTTCAAAGTGTAACGAGTAAAAATAAAGTGTTTTCAATAACTTAGGTTATAAATTTACTACTCGTTACGTTCGTTACGCTTGTTTTCAACTTTTTGCTTATGTGAGAGAATATTATTAATGGATTATAGGGACTACAGCTCACTGTATATACGTATATAGTAGAGGAGTATGGCGCTGAGAAGCGTAACGAACGTAACGAGTATACTATAAGCCTTTGAAAGTACTTAGTTTTTACTGATCACACTTCTTTTTTCAATGTGTAACGAAGCGTGACGAGTGTTACCATAAATACCGTGCTAAGTCATTGTAATAACGGCTATTTTAGGTATTTTATTCTGTATTATAGATACGTGATGAGTTTTTATAAATAAGGTCTTTTTGGGGCTTTTCTAAGGTTTTTTTATTTTTAGAAGACGTGAAAATTTGTCATCGTTTTTAAAATTTAAAAAAAAACGACTACTGGCTCATCGTTTTTAAAATTTAAAAAAAAACGACGATAGAAAGGATAATTCGGCTGAAGGGGCACTAAGTTTCTTGGTGCGACCGAGATAAACCAATCATCGCTATCCTCCCGAGGTGTAGCTTATGGTTATCAAGCGTCCACAATATCGTTTAGTACACGTAAAGCCGTGACGAAAGTTTTAGAGGGTCTCTTGACGTTCTTGCTACTAGTAATCATCGGCTGTCCTCCCGAGGTGCAACCTATAGTTTCGCAGTCCCTTAATATCGTCCTCTAAAAACTCCGTTGCTCTTTATTAAGAGCGATAAGAATTTCCATTTACAATAACATCTCTCAAAGTATTGTGTCAAGGGTTTGAAGACGTTTTATCTTTCTTAGACTTTTTCGAACTTTGATTGGCTTTTGCTCGCTTAGTACTTTTAGGTACGATAACCTCATCCCCGAAGTAAATCCAATCAAGATGTTTTTTAGTTACTTGCTTTATTTTTCTAGCAGGTTTTATTTCTGGTATTGTTCGACCTTGTTCATAATTACTTAAAGTTGAATTTGGCATACCTAAAAGCTTTCCGAATTCTATTTGAGACATTCCTTTATCTTTGCGAATAGATTTAAGCCTTGCTCCAATGGCGTATGGGTCTAGTCTTTTCTTGTTAGTGACATCTTCATATCGTCTATCTATCACTTCCCCGTCATAGATCCAATCAAAACTGATTTCGTATTCATTACGTAGATATAAGGCGTACCTAATGCTTGTAGAGCACATGCCATTTTCAAACAGATTGACGGCGCTTTCAAGTTGGTTAGCCCCTATAGCCATTTCTTTTTGAGTCTTATTATTAGCTTTCCGTATATCTCTAATACGTGTTCCGACGTCTTTCCAATATTGGCGTATTTCTGGCGTGATGATCAAAGTGTACTCTTGCAATGATTTTAACGAAGTTTCTAAAAATGGATTTAAAAACATAACATCCAAGCCTTTAACCAACTGTAAACACGACCTTAGTGTGAATAATAGCTATAATTTAAAGTTTTTAGTTGACATACTTTAAATTATAGCTAATAATACCATAAAATAAACAAGAAGTCATCTGTTAAATGGAACGAATTGATTTAAGAAATTTAAGGAGTAACCGATGGAAATAGATTTACAAAAGCAGTTTAAGAACTTACTTCAAGAAGATATTAAAGACTATTTAGATAAGTGTCATAAAACGTTGTATTCCCCTGAAACCTACACGAACATGTATAAGAGCGAAAACTTCGTGATAAAATTATTGAATTAAGGCGGAAATTTGCCAAGGAAAACGGTTTGAAGACTGTTACGCCGGTATGTCCTAAACTGAAGGATATAATCTATCCTTTAAGTCGTTTCATAGGAGGGCACGTTGAGAGTGAGAGATCTAAATTAACTGAAGAGTTTAAGCCTCTAGCGATAGGTTGTAAACCCCAGCGAAGCTGAACTTCTTGAAAAAGTAGCTTAACCCAACCTACAACCACCCTTTTAAAGGGGTGGTGTAGATAAAGTAAGGATACCTAGAAAATGGGACAATTAAAGCGACCTTACCTCGAAGCGATGGAAGCCAACTACGGGTTTTTAAGTGCTGTAAACCCTCGGATGGGCATTGAGCCTGAATCTAACTATGAAGTAGAGGTAATTGAGAAGCTTGAAAGTGCTTTAAAGACCTCTAAGAAGTTAATTCATTTTCGGGACCGTACAATACGGACGCATATACTAGAGGATTTAATCGAGGAAGTCAACCGGATTATTGTTTTAGCTGGGGCTCATAAACGGCGTTTAGAACTCAAGATATTCGAAGATAATGAGGTTTGGAGGTTATTAGATGAAGCCCGTGAAGATTGTGAAGGCTGTGAAAACTGTAGTGAGCATCCTGATCAAGAGCATAAAGAAGATTATTACGCCAGTCAGATTTAAGGGATAACCTGTAAAGGGTTCGGGGGTGGATGTTTATACCTCCGTGATTGATCCACCCCTGTATAAAAACCACTAACACCCCTTTAGAGGTTTAACGAGCCGAAAGGCGAATAACAATGAAAGGAAAATATCAATATGACTATTAAGAAAGTACTAATTGCTTCAACTTTATTATCCCTCTGTGGCTGTGGTTTAGCGGATGAACCAAAGAAGCTGAATCCTGATCAACTCTGTGATGCCGTTTGTAGGCTTACTTTAGAAGAACAAAAAGAGTTACAAACTAAGGTAAATCAGAGGCATGAAGAACACCTTACAAAGGGTGCGAAACTATCTAGTGATTAAAGTGAAAGAGCCCCTTGAGCAAACTATCAAGGGGCTTTTTCAACAAAGTTCAACCGACAGATAAGAAAGGATAAAACGATCTGACTGATATGGAGGGAAACCATGAAAAAACATTCTTTAACACGCTTAGAGAAGTTAAGACTAGCGTTTAATGCCCTACTCTTTTTCGGGTTTGTTGGCATGATGTGCTGGTGGAAATGGAGGTAAAAATGGCGTAAAGGAGGGTATTGATTAATGGCTAGATAGTTTTAACAGTATTCCTATAGTAGACACGAGTACAGAGACTATTATCCCCATAAACCACTTTGTTTGACTGTTAATAGCGTCTTTAAGTTCTGACTTAGTACAAGCTAATTCTGTTCTAACATCAGCTATATCTGCTTTAAGCTCTGTTCTAACATCAGCTATATCTTGTTTAAGCTCTGTTCTAACATCAGCTATATCCTGCTTAAGCTCTGTTCTAACGTTAGCTATATCTTGTTTAAGCTCTGTTCTAACATCAGCTAGATCCGCTTTAGTTGCAAGATATGGTAAAGCTGTTTCCAACTTCGTAAAGCGAATTTCAACACTATCTCTTTGAACTTTTTGTTTTACGGCTGTCTTTTCCATAAGTCCTATTATACACCTTCGATGTTAACAGAGTCAATTAGTTATACCTATCTCTTAAAATCTATAATATTGTTATTATCATCCACTGATTCAAAGGCAGGTTTAAGTTTTAATCCTTTGATGACTCTTAAGTATCTTCCTCTATCAGGGCGAGGCTTCTCCCATTGTCTACCCACTTTAAATCCTTTTTGTTTGAGGTTGAGCGTAACCGTCCTCGTTGATATGCGTTTTCTATCGTAGTTTAACTCTTGTTCTCGGTATTCACTGTAGCTTTTTGCTAAACTGTGGCTCTCTTCCCATAGATTTTCACCAATATCACAACAATCATCAATCCACGCTTGGTAAGTATCTGTTCCCTGTCTTTCTTCCTCTTTGGCTTTTAAACATACTTCAGGTATATCGACGTCTAGCCCCTTGCTGATGTAGGCTTTAACTCCTTTTAGAAACCATTTCTTCGCTTCTAAGGCGTATTTGGTTTCTAGTTTTTGGGCAAAGGATGCATCTCTATTTGCTATTGGTTTATCGAAAGGGATTACGATGTATCGCCTCCACCATGCATCATCAGGATTTCTAACGAACAGATGTTTGTTAGAGACGATGAAAGGAGTAAAACTAGCGGGTGATTCACTGTAGGTATTACCGTAATTGAGGCGTGCTGTCATGCAATCACCTCCTGTCATTTGTTTTATTTTAGCGGCGTTTATCTCATCATTTTCATTAGTTTCGCTGATAATAACAATTCTAGATCCCATGAGTCTGATAAGGCTAGGGTTTGCTTTACCTGCTTCTGGGGGACGGTTTTGCATAATGTCGCTTGCCTCGGCATTAATGACGTATTGGTTTCCGAAAGCGTATTTAATAAGGTTCATGAGGGTGCTTTTACCGCTTCCTCCAACACCTCGAATATGAATAAATCGTTGAGCTTTATTCCCTCCTAACAACGCCATTCCAACACAACGGGTGAAGTAGTCCATCACTTCTTCGCTTTCGAAGTATCCTGACACTAGATCAAGAAACTCTTGCGATGGCTCACCCTCAACAAAAGGAGTTCCTGTTGATTTGGTAATATAGAGTTCTTTTGTTGGTTTGACTTTTTGTCCTGTTTCTAAATCCAGAATCCCGTCTTTTTCCCCAAGAAAAAACATCGCTTTGTTGTAAGCGTCGCTAAACCGAGAAGATAAAAGACCATCAGGAATTAATTTTCTATGATGATAAAACAGAGACGCAAAAGTAGAACGCTTTTTCGTTGTATCGCCATCCTCTTCACAGTCGAAGGTGTCCCATTTATAATTAAAATTCTCTTCATCATAGGTAGATCCCTGCTTACTCCACCGTTTAGCAAGTTCTTTACCCGCAGGTGATCCTTGTGTTTCGTGATGAACAGCCATAACAACGGGTATCCATTCATCGTGAGAACCGTTGTAAAATTCTTCGCCAAAACAAGATAAAAAGGCGGTTATTTCTCTATTGGTGTACTGTCTATTATTGTTGTTAGTCCACGTTTTAGAGGGTATAATCGATTTTTTATCTTTTACCAGTGGCACGGTAATCTCTTGAAAAAACTTAAAAAGACATTTAACATCTTCTTCGGAAAGTAAAGGGAGATCTTCCACTTTAAATCTATTGGGTGGAGTCGTCCATGTGTATTCTTCTTTTGTTTTAGGGTGGATATTATAGGCAACGAAGTATTGGCCACAACCCAAAATATCAAGATGACCTTGGGGACTTTCAGGCGTTTTATTCTTCTTAACCCCTTCTTTATCCATTCGGAAAGGAATAAGAATTTTAGGCTTTTGCCCTATTCTTACGATCGGCGTTCCATGAAGAATCTCAAAAGTCTCTTTAAAAGTATCGGCAGTCTTTTTGTCTTTTGAATCAATATCAAAGGCGTAAAGTGGCTGTTCCCCTACACCACAGACAAACCCAAAGCCACAAGCAGGAAGTTTGTCAATTTCTTCGCTTGAAAGCAGTTGTTCTTCCCACTTACCTGATCGCTTTGGTCTTTTATCCCCAAAACGCAAAGGGATGAGCTTAAACCCGTTCTGAATGGCTTGTTTAGCCTGTTCCTTCCATTGCATTACTGGCATTTAAGCTCTCTTATAAATTAGTTCTTCTATAGGTTTAGCTTTCAGTCTTGCAATTTTCTCTTCTAATGCGTCTATTTCTTTTTGTGTCATATCCATCGGCTCTTATACTCTTGTCTACGTAACGTCCTTTCCTCAACGGTTAAAACTTTTCTTTCCATAGTGACGCACTCTCTTTTTAACTGATCGCTTTAGCGAAAGCACTAATCACGAATTCTTTATACTCTCTGAGCTTTTCTTCGTCTGTTGTTTCCCCCGCTACTGAAACCACAACCGAAAGACGGGCGATATTGTCTTCCTTCATCCAGCCATCCGCTCGAATTTCGGTGGTGCGTCCTCTTTTTCGGGTATCGAAGTGTTTAACCCCTAATTTAACTGTGTTCATTGACACACCTCACACACATCGTCATCAGGATTATCGCTTTGACGCCATTTATTTCTTTCACCTTTCACCAGCTCATCTATGATTTTCCTCAAGGGCTTTAAAAGCTCATTAGCACTGTCTTTAGCCTCTAATTCAATGTGTCTTAAAATGTCTTCCGATACCGTCCCTAAACCAAGACGGAGAATTAAGACGCTATCCTGATCCGCAATACGACGGGTTAAAACGTCGAATTTAGTTCCATTCCATGGTGTATTTGTCATCTTAAAACACTCCTTATTCTTTGGTTGTGTTTGATGATCCTTTTATAGCATAGGCTGCTAAAGGTGTCTAGAAAAATAATAGCTATAATTTAAAGTTTTTAGTTGACATACTTTAAATTATAGCTAATAATACCATAAAATAAATAAAATTCAATTAGGCTTAAATAGCGAACTAAGGAGCGTACAGATGGGAGCATTAAAGAATCATTTTCATGACGAGATTAACGAGAACTTTTACTTTCATAGTCATCCGAACGCAGATCCAGATATAAGTATTGGGATGCAGATTAGCGAGAATCAGCGGTATTTGGATGAAGAGATATCGCAGTGCAATGCGGTAGTTGATGTTTTTAAAAGGTCTGATTCCACCATTTTAGACAAGCTAGATGCGGTGGATGACCTAAAAACTTATATTTCTCTTCTGCAAGCTACGGCTAAAAATCTCGAGTCATTGCTTAAGGAATATTGGGAAGAGTCTTTGGACGGAGAGGACGACGAAGAGATTTATGAGCATCCTGATCAAGAGCATAGAGAAGATTATTATGCCAATCAGATTTAAGAGATCCCCAGTGATGGGTTCAGGGGGTGGATGTTTATACCTCCGTCCATCCCCAACAAATAAAAGTATAAGAGCGGGAGCGAGCGAAGATGAGCGTACGTTTTATTGAAGAGGCGGTTAAAGCCAAGGACATACCACAGTTGTTAACCTTTCTTTCTTTGATCACCCAAGGGTTGCAGGAGGCTTTAATCACCCAAGATGTTAAAGCCGTTGAAGCGGTGGATCCAGACCTCAAGAGGAGAGTCACGTTTTTAGCTATATCCTACATGAAGAGATATGGTGATAAGGGGAAATCGCAGTTTTTATCCGAGATTTTGGTCCCTGCTTTAGGAACGCATAAAACTTTTGTCGATTGCACAGATGAGGATTTTAGATTGGTGGAAGCGAAGTTATTGGAGCAAAGCGATGCATGATTGCTTTTTCACCATTGGGGTTCTGATTTTTATTGTCGTTATGGTTTATTTACATATTTATCACTTCCCGAGAGATCCTGACGATACCACCCCCGCTTAAACGAGAGTTGAATAAATTTAAGAGAGTGAAGATTAATGGCACACCATGCATTTTTATCGGCTTCAAGCAGTCATCGTTGGCTAAAATGTCCTATAGCCCCGACGCTTGAGAGCAAAATACCTCAAACAACAAGTATATACGCCTCTGAAGGCACTTTTGCCCATAATCTTTTAGCGCATTGCCTCGAACAAGGCGTTGATGCAGAGACAGTTTCTCATCAAAAGCTGACTTTTGAGAACGATACCCGCATTGTTGATACGGAAATGGCGTCTAGTGTCTCGATGGTTTTAGCGTATGTCCGCACTTTTTCTGGACCATTTTTATCGGAAACCGAAGTTCCCCTTGAGCCTTTTACAACGGAACCAGGGGCAACCGGCACTGCGGATATCCTTATTTTTAATAATGCCCAGTGGATCATTGCCGATTTTAAATATGGGGCTGGCGTTCCTGTTAATGCTGAGAACAACCCCCAATTGATGTTGTATGCCTGTGGTGCATTGCACAGTACGGTGTTATGATGATTCTTGTCGATTTTGCCGAGCTAAAGTTCGTTGTCCTGCATTGAGTAGACATGTGTTGTTAGAAACGACAAAAGACCCATCGACCAACACAACTGTTGAATTATCGAAAGCCTATTCCTCGATTTCGTTGATCAAGAGTTATGTGAAGGCGTGTGAAGATGAGATGTTTAAACGGTTGAATGCTGGGGATGAAATACAAGGGTATCAACTAGTCGAAGGACGCAAAGGAAATCGAAGTTTTAAGGATATTAACCGAGCGCAAGAGCTGTTGACATCAGTTTTAGGGGAAGAAGCGTTTAAGCGAATTCTCAAAACTCCTAAAGAATTGGAGCAATTATATAAGGAGCAAAAGGTTTCTGATGAATTTTGGGAAGAGTTGCAAGAGTTGATCACGAGAGGCGACGGCAAACCTGTCATCGCCCCCCGAGATATACCAACAAACAAACAAACCCAAAAATCGCAATTAAGCGAGTTTGAGGTAATAACATAGAAAGGATCGAACTATTAGCAATACAACACCTTTTGAAGAATTCAAAGTATAGAAAGGATCAAACAATGAGTACTATAACCCCTTTTGAATTCGAAAGCAACCAGATCCGTACTATTGTGGATAAAGACCAGAATATATGGTTTGTGGCTAAAGATGTCGCTGTAGCATTGGGGTATGAAAATTCAAATGAAGCAATAAACGCTCATTGCTATGGGGTAGCAAAACGCTACCCCCTTAAGACTGAAGGCGGAACTCAAAAAGTCCGTATCATAGCAGAACCTGATGTTTACAGGTTACTAGTTAAAAGCAAATTAGATTCGGCGCAGAAGTTTGAACGTTGGGTATTTGAGGAGGTGTTACCTACTCTTCGCAAAACAGGCAGTTATTCGGTTGAAGCACCGAAGCTTAGAGCCACTTCAGCGAGTACAGTTTTAAGAGTTCACAAACATCTTGAAGAACTAGCCAAGCAAGCAGGATTAAAAGACAATCAACTTTTGTTGAAGGTTAACCGAGGCGTTACGAAGATAACAGGTGTTGATCAGTTAGAGGCTATGGATATCAAACACCTACCCTCTTCCGATAACGACGAATATTTAACAATTACCCAAATAGGGGAAAGGCTTAACCCACCTCAGAGAGCGAGATTTTTAAACAAACTTCTTCTTAAGCGAGGACTGCAAGTTAGCAAGGTCTCAGGTGGCTATATACCGACACCTAAAGGCGAAGAGTATGGAGGTAAGATGTGTGATGTGCCAATGCAGCATGTTGAAGGCTCAACCCAGCAATTAAAATGGAATTCGAATTTACTCGTTTCGTTTCTTCAAAACGAATTAATTAACACACCACGCCTATAATAGAAAGGAATTTAATAATGCAAAAACTAACTGTAAAAGGACGTCTATCATACCCTGCTCTTGATACGAAGGTGAGTATGAAGCTCCCTGATGGCTCAAGTGTTGAGCACTACGGCTGTGATATCGTCTTTCCGAAAACGGATACGAAGCAGATTAACGCTGTTGAGGCGTGTTTAAAGACCGCTGTTACCGAGATATTTCCGAATGTCTCTCCGGATGCGTTTTTGTCGGCGGTTCGAAGCAAATCGGAATCCCGTGGGGTTTTGAGGGACGGCGATGCGAAGATCGCTTCTTCTCACAAGCCTGAGAATTACACACAAACATACACAGACAGCGTGTATATCTCGGCGAAGAACAAATATGTTCAACCGTTACTCGTGGATCGTCAAGCGCAACCTGTGAGCAATCCGAGGGAGGTTTTTTATCCGGGGTGTTGGGTCATTGCGAAGCTTAACATCGGGGCGTATGAGCTTGATCCGTACAAAACCAAGGGTTTCAGTTGCACGCTAACGGGCGTTCAGTTCTTCAAGCATGATGAGCGTTGGGGTGCTTCCCCGAAATCGGACACTTCGGAGTTTAAGGATTACGGCGAAGAGCAAGACTCCGATACCTCGGTCTCAAACTTTGCCTCAGCGGAGATGGAACCTGACGCTCTGCCATGGACCTGATCAATGCCAAAGCTGTTTATCGACATTGAAACCCGCAGTCCTAAACCCTTGCCTAAGGTAGGGGTTTGGGCTTATGCGGAGCAGGCGATGATCACTTTATGTGCGTATGCATTGGATGGTGAACCTGTGAAGTTGTGGGATAGGACTGAACAATCTGCTATGCCATCGGATCTTCTGCAGTATTTAAGAGATGAAACGGTGATGTGTGTTGCACACAATAGTCTGTTTGAACGGATATTGTTTAAGAAGACATTAGGTATTGATATTCCGCCTCACCGTTGGATTTGTACGAGTGTTTTAGCCCGAACGAACGGATTGCCTTCTTCGCTGAAAAACGCTTGTTTAGCACTAAATTTTTCTGAACATTTAACCAAAATGGAAGAAGGAAAAGCTCTTATCGCTCGTTTTTGCAAGGGATCGATTGATTCCCCTCCGTATGACTGTACTCGTGCTAATCACGTTCAAGCGTGGCAGTTATTTGGGGAGTACTGCAAACGAGACGTTGAAGCCACTAGAGAGTTATTTAAGCGACTTATTCCTTTATCTGATGGGGAAAGGGATTTATGGCTTTTAGATCAAACGATTAATGATCGGGGCTACAGGATAGACTTAGATTTAGTTTTGAAGCTTCAAGAGCTCATAGCCCAAGAGCGTAAGAAGTTAGATGAAGATATCGTTAAATTGACAGATGGTATTATACGCTCTTCTCGTCAAACGTATACTTTAAGGATGTACCTATTTCTTATAACGGGAATAGATTTGGTTGATATGTCGGAGGGTACTTTAAAGTCTATTCTGTCTCATTCTAACATCACTCAATTGGCTAAAGACCTGATTTTGAACCGCTTAGCATCATCGGGATCAGCAATTTTAAAACTCAACACTTTATCGGAGGCTGTTAGTTCTGATGGGCGTCTTCGAGGGACTTTACAGTTTTATGGTGCGAGCAGAACGGGTCGATGGTCTGGATGTGTGTTTCAACCTCAGAATCTTCCTCGTCAAGAGCGATCGGAGGAAATATTGACACAGACACTTCAAGCTTTAAATCGAGGGGAAACTATTGCAGATCCGTTAGGTTTGGCTAGTGATTGTGTCCGTTCTTGCATCATAGCCTCAAATGGCAAAAAGCTTGTTGTTGCGGATTTAGCAGGGATTGAAGCCCGGGTTTTGGCATGGATTGCTGGTGAAGACTGGAAAATCAAAGCTTTTGCAAATGGTGAAGACATCTATGTTACAACTTATGCTAAAGCGTTTAACACCCCCATTGACAAAGTGAGTAAAGAACAAAGAGCTATTGGGAAAGTTATGGAATTAGCCTTAGGGTATCAAGGTGGGGCTAAGGTGTTTAAGACAATGGCATCTCATTGTGGATTAGATCTACAACAGTTTAGTCAGAATGTCAAAAGCACCTCAACTTTTGAAGATTGGGAACAAGCGGAGTCTCATCATCTTTGGATGCAAGATCAATATCCCGAATTTGCGGTGAAGGATAAATTGATAGGCACGGCTTGTGAACTTGTTAAAAAGGCTTGGCGGGCTAAACATCAAGGTGTTCTTCAACTATGGAAGGACTTAACCGAGGGTTTTGCATGTGTAGTGCAAGAAGGAGGTTCAATATCTGCTCGAAGGGTTGCGAATGTTCCCCGTCTTGTGATGAGGAGGCACAAACGAGACGTTCACATTGTTTTACCTTCATCAAGAAGGCTTGTTTACAGTGATGTAAAGGGCGATTGTTCTTATCTCAATACTGCCACTTCACAGCTCATGAGAGAGAGAACGTATGGTGGCAAGCTAACAGAGAATATTGTTCAAGCCATCAGTAGGGATATCCTTTGCGAGGGCATGAAAAACGCTACTAAAAATGGCTATGACATAGTTTTAACGGTTCATGATGAGATTGTTAGTGAAACTCCTGATACTCCTTACTTTAGCGTTGGGACCTTATGTTCTTTGATGACAAAAAATCCCAGTTGGGCAAAAGGTTTGCCCCTCAAAGCAGAAGGTTATGAAGCGAAAAGGTATCGCAAATGAGTTTTTATTCTTTCCATTATCAGACAGAAAAAGACGTGGAAAAGCGTTTAGTGACAGGGGCAGAGAAACTTGATTGTTGGGTTCGTAAAGCATCGTTTGTAGGACGTAGAGGTTGTCCAGATAGATTAATCATCACCCCTAATGGGCGTTTATGGTGGATTGAAGTCAAAAAGCCAACAGGGATATTATCACACCAGCAGCTGAGTGAAATAGAAGAACTACGACGGCGAGGACAGCGGGTTAAAGTTCTGGTCTCTATGGAGGAAGTAGATAACTTTTTGGAAGAATTAGCATGCACCTCGTATTGAAACCCCATCAAATTGTAATGGTTAATTGGCTCTTAAGTCATGACAGATGTGCTTTGTGGGCTTCGATGGGTTCGGGAAAGACGGTAAGTGTCTTATTCGCCTTATCCACTATTAAAATACTTGATCCTCGTCCTGTCCTTATTATTGCACCCTTACGAGTTGCCCAATCTGTTTGGAAGGATGAGGTGGAACGCTGGTCAGCATTTAGTGATATGACTGTTTCATCTCTTATTGGATCGGAACGACAAAGAATAAAGGCTCTCAATACTCCTGCTCACCTTTACATTATTAATTTTGAGAATATCCCTTGGTTAGTCAAAATGAAGCTTGATCATTGGGATTTTGCAACGATTGTTGTTGATGAAAGCACAAAGTTGAAATCTTTTAGAACCCATCAAGGAACAAAGCAAACGAGAGCTTTAGGGAAAGTAGCTTTTAGCAAAGTTGAACGTTTTATTGAGCTCACAGGGACCCCTTCGCCTAATGGCTTAATCGACTTATGGGGTCAAATCTGGTTTTTGGATAAAGGGAAACGTTTAGGTCTAGTCTTCAAAAGTTTTGTTGAGAGATGGTTTCATACGCAACAAGTGGGATCTCATATTGGAGCGGTCAAACACATCCCGAAAGCCAATGCTCAAAAAGAAATAGAAGAGAAACTATCCGATTGTTGTTTATCGCTCAATATCGCTGATTATCAAAATATTGATAAACCTATTCTCATCACTAAAAAAGTCCCATTACCCCAACCGGTGATGAAGCAATATCACAAGTTTCAACGAGAGTTGTATTGCGATCTTCAAGGAGAGAATATTGAAGCGTTTAATTCCGCTTCTAAAACTGTCAAGTGTCTCCAATTAGCCAATGGTGCGGTGTACTACGACGAAGAAAAACATTGGAAAGAAGTCCATGATGAAAAGATCAAAGCGTTAGAAGTCATCATTGAAAAAGCCAATGCCGCCCCTATTATCGTTGCTTATCATTTTAATAGTGATCTTGCTCGATTGCAAAAAGCATTTCCCCAAGGCCGAAAATTAGATCAAAACCCTCAAACTATTAGTGACTGGAATAGCGGCAAGATACCTATTATGTTCGCTCATCCTGCATCTTGTGGACATGGCTTAAATCTCCAATATGGCGGGAACATTTTAGTCTTTTTCTCCTTGTGGTGGGATTTAGAAGAACACCAACAGATGATTGAACGCATTGGGGTCACGCGTCAACGACAAGCGGGATTCAAAAGAGCGGTTTTTGTCTATTATTTAATTGCCCAGAACACCATAGATGAGTTGGTTTTGAGGCGTTTGCAAACCAAAGCCACTGTTCAAGATTTGTTGTTAGAAGCTATGAAAAAGGAGACTATCCATGTATAATTTTGACAGAGTTTTTAGATCTAGTAAATTTGAAAACGAGCATAATATTACTCCTGCCCAATGGAAAAAGCTTTTAACGCTTGAAGCAAAGTTTCTTCCAAATAAGCGCGCCCTAGAATCATGGCTCGACAAAGCAAAAAAGGTCACATCGCTGTCGAAGGGAGAAGCGATGATTGAAGTTGAGTATCTGGTTAAAATCGCTCTCCATCATCAGAAGTGGTATTATCGGTTGGACGACCCTCTATTTACTGATGGGTTATATGATCGCGTATCAGAGCGACTCGACGCATTACAAGAGCAATTCCCTGAGCTTTTTGATGAGGATCATCCATGGAACACCGTGGGGTATTAACATGGCTCATATCTTTGTTTTGATTGGGGCATCAGGAGTTGGGAAAACCACCATCGCTAAACAGGTGGTTCTGAACTCTGAATATCTGGTGATGCCTGTCGGGGTCACGACCCGACGACCCCGCGTCGATGAAAAGCAATACATCGATTATCGCTTTATCTCTCAACCCCAGTTTAAAGGATGGAAACATACCGGACTTTTTATAGAAACAACGAAGGTACGAGATGAATACTACGGATATCTCAAAGAAGATATTAATAATCCGATGGAACATGGATATGACATTCTCCTCATTCTCACTCATCAAGGACTAGCACCTCTCAAGAAACTCTATGAGGATCAAGTAACTTCAATCTTCATTGCCCCTCCTTCGGAAGCGGAATTAATTCAACGGCGTATAAAGAGACGGGAAGATACCCCTTTCAACCTAGATCCTGATCTTTTTGGAAAGAACCATTCTTATTCCTTCACAATAGTCAATAATCATCTACCAACCGCTTGTCGGCAAGTTGGTTTCATAAGAGAATTCGTGAAACAGTATCGTTATAAAGCTCTACCCCCATCTCTTCTGGACTATCTTATCTGTATACCAAAAGCCAAGAATACAAGCGATAATCTCCTGTGTGAATGGACTTAACAACGTTAGAGGATCAATACTAAACATTCTCTCTTTTACACTCCACCAGACTAATAACGGATAAACAACAATCCAAAAAAGAGTCGTTAAAGGTCTAATGAGAGCGTTAAAGCCATTAATCCACTTAATATCAATCTTAACATTTTGAGATTTTACTCTTGCTAATCTGATGGGTTTATCAGCTTTAAGCTCTTCAATACCGTATTTAATTTCTTCAAGGTTAACTTGAGTGGAAGTGTTAATCTTAGCTAATTCAATCTGCATTTTATTGTATTCAAGCGATTGTTTCTTCGTCAGATATTCTGACACCACATCTACTATTCTCTCAAAACTTGAAGGAATAAAACGCAGTAAAAACCTGAATAGTCCTCCTGCTAAAAAAGATTGTGTCATTGTTTAAACCATCCTTTAATGTTCAATAGCCCGTAGATGATTGCGGTAAGAGAAGTAACGGCGATTGCTATATTCTTCAAAGCTGAAAAAAGCCATTTCACACTTTTTAGTATGTCTAAAATCTCATTGACACCTTTTTGTTGTTCTCTGTAGTGTTTTTCAAAAAGTTTACAATGAGAGATAAGACAATCCTGTTTAGAATTTGAATTAGTACAGAATTCAATAAATTCCTCTCTTGTAATATAATGATCTTCTTGTCTTTTAGTCATCAAAATTAATAACTTCTTGTAACCAATACAGTGTGATGTAATAACTGTCAGTTTTACCCATAATCCTCCATCTTTTACGTGCGTTTTCTGCACTAACTGCCATTGTGTGTTCTTGAGTAGCACTAACTGATATATAACCACTGCTGTTTTCTGAAGGATAAGCCCAATATTCTATATCACTCCCTGATATTATATCACCAATTGAAGCTCTTACACGTATACGGGCACATCGTGTCGTTGTACGACCTCGGAGCAAACCTAGAAAACGAGGTGTTAGTTGTCGTGCTATTTCATCAAAGATAGAGGTATCAGTTCCCCTAATGAAACACTGACCGTGGATATAGACATCCTTGTCGTCATAGAATTTAACACGATCTACAAGGCTTCCGCTCTTATTCTTTGTTGCTATAGATAGACCCGTAATATCCCCTTTAACCACTCTCGTGATCGAACCACCTAGTACCCCATCTTTATCCTTGAAACGTATAGATGAATCATACCCTCTAGTGTCATCAACTCTAGTGTCATCATGTTGAAGCGTAAGCTTATTCGACGTTAACTGCGTTTGTATATCTTGTAGATACTTTCGTGTTTGTGGATCTAAACCTTCTGCTTTAGATGAGGCAATTTGTCCTAGCTTACGACCAACAACTTCCGTTTGAGTAGCTAGATCATTGACTATTCCATCTATGATATTCATCTTTTGTGTTAAAACGTTTACCTGATTTACTTTCTTTTGTACCTCTATGTTAAAATCTTTAAAAGTTTGTTTCTCACCTTCGAAAATCCTTAAAGCGTTATTATCGTTAATCCACCTTTTAGAACTTAAAATCAAACTGCTTTCGTCTACATCAACTTTAAAATCTCTTTCAGGACTTAATTCTTCCATGTTGCCATCAGGATATTTAACTTCAGCATGAATCCTACTTGGATCTTTAACAGTCCAAGGAATAACAAAATAAGAGCCAAAAAGACGATAAGACACATCTTTCGATTGTTCGAAGTTATATTGCATCATCCATTCCTTTTCCTTTGTTTTTTATATTTTTGTCTCTGTCTATACACCTCTGCTCGGGCTCTGCCTCCTGGGTTCAGTACATCATCGATAGAATTGCGAACAAAATGGTTAAACGCACCTCTCGCATACCAAAGGTTTTGAAACGGAACAAAAGTGTTTACCAACTCTTTACCAAACTGAGCTTGAGCTTTACCCCGTTGTTTCCGAGTACCTTCATCCCAAACTGCCTCCTTACCTGCAATCGCTAATTTCCCTGCTTGCGATGACCAAGGTCCTAATACATCCCAGCCACTACTGTTGAAGGGCGAAAATCTTTCATAATGCGTTATTCCATTAATAAGAGCTTTGATGTATTCCGTGGGATCACTAAAATCCAATTGTGGCTCTTTCCCAGAAATAAGAGGAACGAGAGTTTTTCTGATTAATTCTTCCCCTAATATACCTATGACTAAAGCTTTGGCTCTGTATACCTGCGACGACACTCCAACTAAGGAACTCGGAATCTCTATAAGATGCATTCTTGACCATGATATCGGCATGACAAGAAACTGTCCCATTAAGCGAGCGAGATTGTTAACACTTCCATCTTTCCCAGTTATCCATCGTTTATCCTGTATGGTAGAACCTACAGAGCCCCTTGCATGTTCTTGCACCGTTGACCAAATAAAAGTTCTGTATTTATTCGCAAGATCACTCTTTAATCTATAAATGTCTTCACCCTTTTTGAGAAACGGAGTTAATTTAGTATCATCAATTCGGTATATGTTTTTATCCGTTAAATAAGTGCCTTTGCCTTTAAAACTTTCTGTATCTGCTAAAGAAAGAAGTTTCAAATCACGTTCATTAAATCTATGTTCGTCAATTATACTTTTAAAAGATTGTTCGCCTATTTTCTTTTTTAATGAATCCATATCTTTAAAATTGCGAGTAAAACCACCGACATAATCTTGTAAGGTGGCAGATAACCCTCGCACCATCATGTTATCTAATGTGGTCAACCCCTGCCAATCCATGGTCTTTTTCGCCATAACCCCGAGAACAGACTGACTATTTGTTTCTAAATCACGGGTAAAACCCGTCGCCATATGTTCTAAACCAACTGTTATACTTTTTATAAATTCTTTTCTCTCTTTGCCTGCCACTGGGGAAGCATTCCAAATATTCGCAATATTCGTTTTCCACGTATATCCCATCCGTTGAGAACCCATAAAAGCACTCTCAATAATTTCTTTAGGTATATACAACGATTGGCTACCCAACTTAGTTATAACCGTCCAAGCTGTCGCAGAATCAACAATTTTATCCATGGTAGAAGGTTGTTTTCTTCCCATTGTCAATCCATCCCAATCCATTTGGACTTGCATCTCTTCCTTTTTCAGCTTATTAAGAGCTTTTGTTTTTTTATCCCCTTCTAAACGACTGTTAATATCTTCTCGATCTCTCTCAAACATACTTGCTAAAACAAAGTTAAAATTCTCATTTGCATTAGCCCCAAACTCACGAGCTATGGCAATATCCCTTATGAGATTATCAAACGAACGACTCATCATTCCTTCAACAGTCAAATCAGAACCAAACTCTTTCATCGCCTCAACCAAACCTTGAGGGGTGTAGTGAAGTTGACGAACTTGACGTAATCGACCTCCAAGAGAAATCCCAGAATGATCCTTCCCTCCTGATGCAATAACCTTGTTACGACCCTCACTTGCTAATGTCTCATAAACATCTTCAACAAATTGACGCAATGATCCTTCATTATCCAGTCCTCTTTTTTGATACTCTGCCCAATCAAGACGAGGAAGGGTGCGATCAACGAATTCATCTTTCGTCACTAACGATATCTTCCGAAAATCCATCGGTTGTGGCGTATAGTTATCCCGAGGATTAAACTTTATACCTACGGCTTTCGCCTCCTTAACAAGAAAATCCATCGTCTCATGAAAGATACTTGCAAGCTTTAATGCCTCGGGATTTACCCCTTTATCACCACGAAGAGCACGAAGAAGCTCAGTATGGGCATTGACATCATTCTTAAAACCAAAAGCCTTCGTCCCATAAGTGTGATAGTCCTTAAACCTATCAAATACCTTTGATCGTAAGCCTTTTATCGACATTTCTATCGAACCGCCAGAAGTGGCATGATGGGCAAGACGATGACCTAACTCTGTAACTTGGTTTTCCCCTTTAAATGTGGATAACAACTCATAAGGCTTATAACGATCGGAATCAGAGAAAAAAGAACTTTTGGCTTTTTTGCTTACCCTCTTAATTTGTTGATCAAGGGGAAGATCTGCAAAACCAGCTTGCTTTACACCTTCTTGCTCCCAAGCTATACGGATATGATGTTCGATATGTTCAATATCCACATCACTTAACTTAAGTTCACCAGCCGCTACACGAACTGCATTAATACATTCCTCTTTCATCATTTCACTCCAAATAAACAGTTAAGAGCCACGGTGAATACATCCTTTTTAGACAATTCAATATCTCTGGTAATATGCTCTTTAATTCCTGGTTCATGAGCAAATTGCTGTTCTAAATCGGTCAATCTACGTTCGTATTCAGGAACTTGAGAAGATAAAGGGTCTTGTTCCTTTAAAGCTTTCGGTTTTGAAACCTCCTGCTGAGCAAGGAAATCCTCCCCTTGTTTTAACTGTTTCTTCAACTCAGGACTGAACTCTACTTCAGGTTTGGTAATCATATCCTTGGTCATTAAATCTATCGACTTTGGATCAACATTAATTTCTTCGCCTCGCCTCATTTTCTCAATAGCTTGTTCTAATGTCTGAGCATGAAGTTCAGCCGATCTAGAGGTAGTCGCAATAGCAGGAGCAGAATGGTATATATCATCAATATCTCTTTTAACCACTTGAGCTATATCAACATCAGAAGGTTTGATATCCGGATGTTTCCCCCCTTTACCATGCAACGCTCCTAATCCCGCACCGATAATAAACTCCGTCGTTGTATGGATACCATCCACTTCCCTATAATGTTGGGCTAAATCCTTGTGACCTTTATAATCTAAATACGCACCTATGCTTTGTCGCTCCCCTAATCCAAAAGCAACATTTGTCGCCCCGCCAGTAACCGCCTTTGACACCAATGATTTACCAATAACACCAGAAACACTACCTCCTGCAAAAGTAGTTCCTGTCGTTATTAAAGCTCCTATCTTGGCAGTCTCATGCGCAACCCCCTCATCCCTTAATTCTTTATATCTTCTCGTCCCTGATGCGGATGATGCAGTCGCTAGTCCTATGAAGGGGGAAGCAAGAGCAGTAACTGGGTTAATAGCGGATAGAATAAAACCTGTCCCAAATGCTGATAAAAAATGACCAATGCCATGAGCGACACCACCCATAACACCCACGTCTTCAACAACATTATACCAAGGTTTACTGGTAATCTTATTATGAGGGGTATAATAGCCAAGAGAAGTAGGGATCGAAGTTATAACATCCACCTGTCCCTCTGCCGTTCCTTTGATAAACTCGCTAGGAATACTAGCAACGTCATTAGTGATATTCGTCCAAAATCCATAGTCTGGTTTCTTTGGTGGATCATACCTATAAAAGCCAGCATCCATAGCATGCTTTATTTGTTGCAGAAGCTTCTCTGTTTCAGAATCACTTCTCAGTAACATGTTGACCCTCCTTAGGATTTTCGAGAATTCGTTTAACGGTCTTGTTCTTCTTTTCCTCCGTTACAGCCGTGCTATCCTTGAGTGTCTTTTGTATCGTCTGCTCATGTTCGATCGAATAAGGTGAAACTTCTATAACTAAAGGCGCTCCCGTTTTGGGATTGTGTATATATTCCCTTCCAAACTTAACGAGATACTGTGCAGATCCATCAGAAGTGGGTCCAATATTCTCATACCCGTATTCCTTTCCAGAAAGCCCAGACTCTTCAAAAACCTGTTGAGCAACAGCGGTAAACTTGTTTGTAAAATCTTCAGAAGACATGCCACGAGGGGGAATAAGAGGTGATTTAAAATCCCCCATCGGAACAGGGATATTACCTACGACAGCTTCAAAAGAATGTTGGAGGTTTTTATCGTATTGGGATGCAGGTTGCCTCAAAACCCACTCTTTTAGCGACTGCGTAGGAGCTTCGTGAAACGAATATGTTTTATCGGATAAAAGCTCCCCTGCGAGATGATAACCGACGAGTTTTGATACTCTGTCAAAATCAGCATCCCCATAATCCCCAATACTTGCAAAAACATTTCCGTATTTTTCTCTAAATCTTTCCTTAAACCATGCATCAAAACGTTCACCTGTTATATCTCGTATATTCTCACCTCTATTACGAACTCGGTATTTATAACCTCGTAAAACATCAGAGGCTACATCGGGATCATCCTTTAACAGCAATCCCACCTCACCCATAACAGGATGCTCAAGACTTTGCATCGCCTCAATCCAAACAGAATTCTTTAAGCCACCGAGACGTTCAGCATAGTCTTCCAAATGCGAGACAACGTCCTTTGATTCCAATTTGTCCAGATATTGAGTTAGTTTACGACTCTCTTCTTTAGAAATTAACGGACTAGAAACTCCATAAAACCCTTTCAATGTCTGCGAAACTTCCCGTCTATGAACAAAAAAATCCCCCCATTTGGAAGGTTCATCAGGCATCTCTTGGGTTAAACCGTGGGTTATAGCCCATTTAATCGGATGCTCTTTTCTTTCCTTGTCGTTCTTATAAACAGCCTTCACACCATCCGAATACAACTTGTTTTTAAACTCCGCTCCAACTAAGTTTTGAACGTCTGGTTTAAGTTTAGTTAACTCTGTCTCTACTTGATCATTAGGCATCAAAAATATCTGATTAATTTTAGGAGCAAATTCCTTTAAAGTTTGAAGTTGAGAGGATAACATCTGCCCACGAGTATTACCAAACAAATGTCGCAAATTATCCTCAGATAAATCCGCATCTTGAATATTTTTAGGAGTAATACCTCGCTCTAAAAATGATGCTATATTCTTTATCTTCGTTCCTACCCTAGATCTTTCCTCTTGCTTGCCCGTCGTACTCGCATTTGCCACTTCTTTCAAAATCGCTATCTTCTTCTGAGTACTTAAATCTTTCCAACCCTCAAAAGGATTTGTGTTGTCAACAACGGTGTCGTTAACAGAAAACGTATCTAATGGAGTGTTATCAACGATATCCGCTATCGTCGATTTGTCATCAATCTTTGAACCTTGCCCTTCTCGCTTTTGTATAAAAGAGCTGAAAACTTGGGGATTGTCGACCATATACCGTTGTGCCTGTGCTAAAGCGGCGTTCTCCCTCGTTGTTCTACGCCTAGCATCTTTCGTAGTAGGATTAAGCGGAAGTTTGTCAATAGCGTCACTTGCAAACTGTACTTTTTCCCTATAATTACTATCCGAGCCGTCAAGAAGAAGAGAGTTAGATACCGACCTCTCTATTTCTCTTATACCTTCTTCCGTCCGTTGAACCTGAAAGCCCAATTTATACTCATTAGCCTTCAGTTGAAAACGAGCCATTTGTTTATTAGACTGTTGTAATATATGACGTCTTACTTCAGGATAATCTAGCTTCTCATGCATCTTTCCGTATAGGGGCTTAATATCGTTGCTCAGTATACTTTCTAAATTCTTCTTAACCTCTTCCTCATTCCCCCCTTGCAAACCTTGAAGCTTCTCGTTAAATACCTTTTCCGCTTCTACCGTAGTCTGCAAAAACTCACTATCCGCCTTAAACGCCGATTGCCTCCTTACTGTCTCTTCTATTAACTTGGTAGATTGATTTAACTTATTAGCTATATCACGCAATCCCTCATCAGGACTATAACGTTGTTGCACATGCTCTTTAACAGGAGCAAATGGGGTCGCCCTTGATATGTACGGAACGAGCTCTGACACCTTATCCTCCTAAACCTTTAGAAAGCCCAAAAGTAACTAAATCCGCAAACGTGCCAAATGCATGTTTCCAGCCCATATTGCTTCGACTTTTAACCAAATTACTAATGTTCCCACGCAACCAATCAGACTCATCCTCATAGCGCTGAACTTTCTTTTGACCAGAACCTAAAATAGTCTGGATCTCTCGCTCCATCTCCGCTAAAGTCTGTCCTAACCATAGTTCTTGCGTAACAGGGGATAGTCCACGAGCAGACATCTGTGATCGCATCTTAGAACTTAAATAAACATGCTCTTTCCGCTTTTGCGATATTTGATCTAATGTTTCCAAATCCGCAAGATGTGCATTATCCTGTGCAAGCTTCTTACGTTGCTCATCTGTTTCAATTTGTGCTTGAGCTTGCGATACATCCGCTTGATAGTCCAAAATACCTTTAGTGAATCTGGATAGAACTGAAGCCCCAGTTAGAAAGAAAGGTAATAATCCTACCATTTTAGCCCCCTGTACTAAAATGAGTTATGACAGCCGTTATAGCTCCTGTATTCGCTCCTTTTTGACGTAAACATAATCCATCTTGCGAGGTAAAACTTCCTCCAAGCGGACAATTAAATTCACCTGATTTCGCTTCGTCTTTCAGCCCTTTAACGGGATACATCTTGTCAAAAGACGTTCCTACCTCTAACCCTTGAGCGTTTAAAACTCGGACACTACTTGATACAACGCGTCTTTTCCTACCTCCCAACCCATTAAAAGCTTCTCCAGTATCTGTACTAGGAAGTTGTGCTAATGATGTATATGTATAACCAATTCCCTCACCCTCAACTATAGAATCTCCTTGTTTGTAAGGCACTATAGAACCATCTAACGATACCTTGACCATTTCACTTTCTTGTTTCATTACATCAATCGAGGATTGAGAAACAGAAGTGCTCTTAAAAACCTCTCTATCACGATATTTGAGATAAAGCCCTATTTCCCTATCCACTTGATCAACAACCTCTCCAGCTTTCTTGAGACTCGAATCTATATCCTTTAGTTTATCCCACGGGCTACTACCAGGAGTTGAAGTTGGAATTGAAGTTGAAGTTGGAATTGAAGTTGAAGTTGCTTTCTTCTCTAGATACTTACGCTGCGTACTACCATGATTATCGATTTTAGCTTCTAAACCTGGCGGAATAGGCCTATTAGGAAAATGGGCATCCAAAGCGTTAATGAAACCTATAGCTCTGTTTTTATATCTTTCGCTTTTTAATGCGAGACGCTTTGAGGATCGGTGATTCTTAGCGTCCATCTCTTTTATTGCTTCTTGTAAATAATCTTCTGCTTTATCCAATAACTCATTAACACGCTTCGTGCCTTCTTCCTGACTTAAAGGAGATGTTTTTAAATACTCAAATTCACTAGGCTCCATAGATTTTACGTTTTCAACATCATACAATAGCTTATTCGCTTTATCCAATGTATTATTGATAGAAGCATATAATAAACTGTTATTACCCCTAAGCATCAGAATCCGAGTACTAACGGTGAGTATAATGTCATTAGTCTCAAATAATTCATCATAAAACCTTTCGACATGAAGATGCGATACTTCATAATCCTTACGCTTCCGTGCCTCTATGGCGTTCTTAAGTCTTTCCTCAGAATCCTTAATAAAGTTCTCAATTTCCGCAATAGTCTTCTCAATACCCTTATCTCTAACCTGTTTAATCAAAAGCTTTTGTTCTTCCAGCATTCGACGTAAAGAAGAAGTCTTTTCCCATGCGTCCTGTCTAGAAATGGAATCTAGAGCTTTTTCGGAGTCTTGAATACGCGCTTCTTTGTTGGTGGTGTCCATCACTAACTGGTCGTTAAAACGATCGACCGCATTGTTCCAGACCACAGCTAACCCATTCCTAATTTCATTCAAACGGACAGATATGCTCTTTGTACTTACCCCACTATTGGCAGGATCAGAAGCAAACAATTCCATCATCTTACGGGTTTCTACTTCCTTCACTACCCTAATATATTTCTGCTCGTCTAAAGGAATTAACCCGTTCTTAGCTCGTTCAAGTAGGGTCTCTAAATCCCTTACTTCCCTATCTAGGTATTGCAAAGTAATATTTTGTTTATTATCTGCCATTTTGTTATGTCCTGTTTGTACACTCCTGGTGTTATTGCGTTCTGCGCCTAAATCACATCCAATTAAAAATAGACTTAAAACCGCAATGCCCACTAATCCTTGATTCATACCTTCTCATCCCTTTCTAGAATATCCATCAATCACATCCACAGGTTGATATGTGTTCATTCTACGGAAATTACCCAACTTTTCGAGGGATCTGGTTTTTCTGCCTGTATCATCCAGTCTTTCAACTAAAAGCCACAGATCATCTTGCCCATCTAAAAAACTAGCACAACTGGTTAAGGAATGAATTTGGGTATAAAATCCTCCTAAATCATGTGTGTGCCATGCACATACCTCATTGTCTGGATCAAATGTGCATCCAACTAATCTACCATCTCGTAAAACCACCCAGATAATAGAATATGGACTTTGTTGTAAGACTGCTTCCCAAACCCCTTTAGTTAATATGTGTTCTGCAAATAGGTTCAAATCCCTAAAGCGGTATTCAGTCTTAGTATTATCCGCCGATCTATTCCCGACCAAACTGATTAAATCCCTGCCTGTATCTTTAATAAAAACACAATGAGAACCAACTAAAATCGGGGAAACGGCAATACTACCAAAATTACCAATAGACCTAATCGCAACCGTCGCCTTCGATACAACCTCATTTTGACTAGTCTGTGTTATCAACCACAAAGCCGATTCCGTACCTACTAACAAACCACTATCGTTATGGGATAACCACTGAATACCCTGTCTGACATCTGAACCTAATAAAACTGAAAATGAACTTGTTAAATCTGTATTTCCCCCTTGTTCAGATATTTGATTAAAATCAGTAAAATCATCTAATTTTGAGAAATGAACCGTTTGCGGATTGTGTTTATCGCCACTTAACACTAAACGATTACCAAAAAAGGTAATACAAGACGGATAGCCCTCTTTCTGTCCCCATTCTCCTAATAACCAATGCTCTGTCGGTAAATCATTTTGCAATGGAAACGCTCCTTTAAGCTCCAACAAAACACATTTAGCCGTTTTAAAACGCTTAATAATACCTGTCACCCAGATCAGTAGGTTTCGGGCATTACCTTTTGTGCTTTCGACTTTTTCCCATAAACAACTTCCATCCTTTTGCTGATGTTCTTTGTCAGAAAACGTCCATTCAGTCGATTGTGATTTGCCTTTATTTATACATTTCAACAATCGGTCATTATGCACAACATAGGAATTATCCAAATACCACGTATCTGGTATCCATCGTTGAGGACGAAATCCAAGATTTAACTCTCTTCCTATATCCATCTCCTTAAACATCTCTCCATCTGCCTCAACCGAAACCATACCCGTTTTACCTGTTTCCGTATTCTCAAATGGAGTTTTTAGGTTTATGCTAACTTTCTTATCATCAATAAACTGTTTCTTAAGTGGAGGAACATGTTTAAATAAAACTTCTTTAAATTCCCAATCTTTGCCTTTTAGCTCCAATTGACAGGGTGGATGTTTTGGATGAACCATCCATAATGTATCAATGTTTTGAGCTACTTCAATCTCATCCACATCTTCCTTTTTATAAGGAACTTCTATAGTTGTAACCTTTGAACAACCACCCATTCGTCGTTCAAATATATGAAGTTTTAAACATCCTAATACTATAATATACGCCGTATACGCATCTTTCACAAAAGAAAAAAGACGTTGTGGTTTATCAACATCATCAAAAACATGATAAATCCGTGTACCTGGTCTTCTCATTAAAGCCCCAGTACGCAATGGTATGTAGTTATGACAATGAGCTAAACAGCTTTGATAAATTTTCAAATTTGAACCTGATTGATGAACAAAGGGTGATACCTCACCAGACGCAAAAGAGTTTTTAAAATGAATCGCTTTAGTCATAATAAATAGGCTCTCCTTGACGTTCTTTACTTGAAGATAATACCGCATTATCCCAAGCTACTTCAAAATCTCGGATTAAAGAATTCTTCAATCCTTCATTCTCTCTGGCTTGTACACAAACCTCCAAAGCCAGTTTACACGCCAAAACTTCACAATATAAAGGATCACAATCTTCTATTTTAACCTTCTTGATAAAGGTTAAAGCTAAAAATTCCTCCATTGAGGAATACAACATCAACCCCCTCAAAAGAGGATTTTGCGGTTTTAATATTCTGAGACAATCTCGGGGAAGAGGATAGATCCATTGACCGTCATCCTCTTGTTCTAAAGGCGAGAGATAATAACAAAAAGTTGCAAAACTCCAATCAAAACGACGTAATAAAGATGAATGAAGAGGTTGTAATTGAGCCTTACAGCTCAAAGCACGAGAGGAATTATCCTCTAAAGTCTCAACAGGCTCTTCTCCTATTTTGCGTAAAGCCCAATTACAGATCTCAAGTTCCGTCATTATGCAGCCTTAGTTCCTTTTAGCACTGGCACACCTTTCAAGGAATCTTTCGATATCTCAATCCCTAATATCTTATCTGGTTCTACTCTCGTTGCTCCAAAAGATGAGGTTAAAGTGATTTGAGGGGCATGCCATTTACCAGGATCTTTAGAATGTTGTACATCAATGGCTTTTCTTTGTGTGAAAACCACCGCCGATTTGCAATAAATTGGAAGAACATACTTAATCTTAGTATCTTCAAATTTTGCAGAAGATTTCACGGTAGGTTTGCCATTAGGGTATTCAACCTTTCCGTCAATCAGTCCGGGGAATTTTGTTCCAGCAGGAAACAAATCATTACCTGGAACTTTTTCCATGTTGATAAACCAAACACCCGCAAACGCTTCAATTTTACCCGCTTGCAAAGCAGCAGTGTTGATATAATCCTTGGAAGTAGCCCTTTCTAAGGCAAATAGCGATGCCCATACATCACTAGGAACTAGAACATAAACTTGCTCAGAATCAACATCAATATAGCGTTTTCGGAATATCGATTTGGCAGTAATCAATTGTCCTATAAAGGTTTTGAAAAAATCATCCCCTTCAACCGCAGATAGTATATTTTCTTTAGAAAAAAACTCAGTTTCCGCCCCTATCTTACCTTTCTTATTAACTCCAAGCATACCTTTTAGTATCGCTTCATCCTGCTTACGATGCATCGCTGCTGTCGCTAACGATGCATATGGCAATAACGGATTAATACCTGAATCAAGGGTTGCAAACGGATCAATGCGTTCTGCCCAACCGAATTGGCTATGACCAACCCAACGTCTATCTTGATCCGTCGCATTATAGATTGTATCAGGCATATCCCCGACAATCTCATGAGCTTCTGTAGGTTTAAACACTTCAACCAGTGCCGATGCTTCCCCTTCCGTTGCTTGTTCTGTTACCGTTGGGCGAAGTTTCGATTTAGTCTCTTGAAGTGCTAACTCAACATGTTTCTTAAATTCATATATATTAGCAGTTGCTAATTGTTCTTTTGTAGCCATTTTTTTATTCCTTTATTGATTAAGTGTTGCTTGCTTTTCGGCCCATTGCCGAAGGGTCTTTGTCGCCTCCATATCCCCAGACAAAACCCTTGATCCGAAATCGGGGGTATTAAAAACCTTATCAAAATCCCTATCAGCCTCTTGGGATCCTCTTTGCGAAGGTGGTGGAGGTGAATAGCTAGAATCCCGAGTTGAACGTGATAGTTTCTCTAACAGTTTAAAAGCGTTATAGGCTCCAGCAACAGCGATAAAATTATCAAAAGTTTCGCCTGATAATCCCACTTCTTTCACAAAACCTTTGACTTTCTTGTTTAATTGCGAAAATCCCTCCAAACCATATTCTCGCTTTAACTTCAAAATGTCTTCATCAAATATCCTGTTGTGCTTTTCCTCTTGACTCTTTATATGCTCTTGAAACGACTTAGCTAAAGAATCTGTCAATACCTGTGCATCAGCTTTCGAAAGACCATTTTTAACAAAACTCTCTAACGCTTGCTTCTTATCAGCTTCAGAAACACCTTTAGGAAAATCAATCGTATAATCCTTCGGTATATCTACCTTCTCATCACTAAAAAGCTTGTCAGATAAAGATGCTTTCTTTGAGACATCAGGTTTGCTATCGAATTTAGCTTCCGATACCTCCACTTTAGATCCCATCTCTTTCACAGAAGGGTCTGTATTGATTTCTTCGCCTTTTGTAGAAACTGAAGTATCAACAATTCCTTCCTTCAGTTGTATGTTCTCTTGTTCCATGTTCTATTTCCCTATTGTTCCATTTGTTCCAATTCTCTATAAGCGGAAATAAGCTCTTCCGCCTCTAAAGCAATCAAATCCGTAATATAAAGGGCTATTGTTCTTTTCCCTTCACGTCGAGCTAAAGCAATCGGATCATTCGAAAGTTCAGTAGCTAATAAACCCCCTTCTCTCATAATATCCAATAAAACCCAACGACCTTCAAAAGTCGCAAAAACCGATTTGTATCTTCTTACTTGTTCAACTTTCTCAGCTTTCTCTACTTCATCAAATCCCTTAATCATACCTCTCCTTTAGCCCTATCTTGTGCTATCGCTCCTCCTGTCTTAATGGATTCCTCCATCGTTAATTGTTTCATTTGAGAGGCTTCCGCTTGCTTCTGTTTCTCAATAAGTTTTTGTTTCGTATCTTCTTCCGATAAAACAAGAACTTCTGGAACTCCCGAACCATCTGCCGCGTATTTTCCACACAGATAAGGATTAAACATCATCAGTGGAGTCGGATCCCCCGTCATACTAGCTATCTCCGCATTAACTCTTATACCCTGAACAATCCCATTCAACTCTTCTGCCTTTTGGTATTTGTATAATGGAGAAGTGTAAGAAACTTTCAAATCCTTCCCTAAGCCACGAATGTCCCCTTGATCTTGATATAAAATATCTATTTCCCTCTTGACCATCGAACCGACAAATTCTGCTTGTAACCCTCCAACTATCGCAGAGATAAAAATACCTTTCTCTCGGGTCTTCTCCATCGATTCCGTAGCAGACCTACTAGCCCTATCCGCTAACACTTGAAATAAATCCAGAAGGTATAACTCTCGGATCTGCATTTGTAATCTTTGCATCTCTTCATGCGAAGGGCGAGCGTCGCTCCCTGTAAAAAAAGGGACTGCACGAGGTCTCCCTTGACGATCCATCCATCCATGATTCACAGTTTTCGGCTTAGTCGAAAATGTTTTTCCTCTCGTATCTTCTGATGTAAGAACTGCTGGGTTTAACGCCTTTTCCGAATAAAGGGAAACAGAAGCGCTCAAAGCGTTTAATCGCCGAATGCTTGGTAATGCTTTATGGGTGGGAGAATACCCAAAAGGGTTACTAGGACTCGCTTCATAGCGACCAACAATATAAGGCATTACCCGATGATAACCTTCTTCAATAATACGGTTCTCATCAATACTGACTATAACCTTTTTATACCCTTCGTAATCATCCTCTTTATCTGGAAAAACCGCTTGAAAAAACTCATACTTCTGAGGATCAGAACGATCTAAATCCTCCTTCATCTTATCCGAAAGAGCATCATATCCCCATTTTTTAGCTACATTCTCAGGGGTTAAAGAAAATTCTTCAAAAACCGTATCAACGACATTCTCGTGATTAGCAGAACAAACAATTGAAGATACCGGTACGGAAATATACCTTAATCCTCCCCCTTCTCGCTCCGAAACGTAAAAACATCCCATCCCAAACAACACAATTTCCGTATAAAAATCCTTCAAACAAAGGTTAAATCCTGATGCAGGAAGTTCCCGTTGAGCAAACAACTCCATCACAAAATGATCACATTGTTCTCGTATCAGTTTGTTCTCCTGTGAAGCAAAAAAAGACCCTGACTGGGGATCAGGAGCTATCAAACCATGCCAACGAGACCCAAAAGGAGTGATAAGATTATGGAGTAAAGAAGCAAGTTTATCACTGGCGGATGTCGCTGTTGTATCCCAGATTTTTTTGTCTTCAGATACCTTACCTCTATAAGGACAAACTAAATCTATAATCTCCTGACGAATCGGTTCAATCTCAGACCGTTGGGCTTTTAAGCTTTCAAATCGAGCAATTAACTTCTTAATGAACTCTTTATTGTTATTGTCTTCTTTTTTTAATCCCACCTTATCTACCATGCCTACATCCCGTAAGCCTCATAGTTAAAACCAGTGTCCAAAGCCTCATACTCCGATATATCTTGACCTTGATATAAAGGATTGTCTTTCCTCGGAGGATCAACCGCAAAAGTGTAGCATAACGCATCCACGAAATCAGGACTTCTAACTCCGAATTCAGAACGACCTTGACGCTTTTTCTCAATCAATAATCTACCCAAGGTATCAGATATGGATTTGATGGATTTTAACTCGTTAATTAAATCAGGACAGTCATCAGGAAGTTGTAAACCCCCTGTAATCGCTGATCTCATTAAATCATACAACTCCGCCCTTAAATTGTGATACTGTTCAGGTTCGGTACTTCGGCGTTGACCTAATATCACCTCAACCGAAATATGATGCATGTTAAGCAAATAACTGACTACTGTCCCTCCTATCCCATTGCCGTCAATAACAATAGCGTCAGGATTATACCGGTTAATTAAACTCGATATCTTCCGATTCGTTACTTCAATAAGCTCGCCAGACCAATCAAAAATACGCTCAATAATATTGCCTCTTCGCAAAACGACAACGGTTTTGTCCTCCCCTTCTCCTGCTATATCACAACCCATGATTAAAGGAGCATACGGATCTGGAATTGCAACTCGTTCTAATGCTTCAACAATATATTGTTGTGGTATAAAACTATCGATGTCCTGTTGTGGAAATTGTCCACATACCTCAACCCGGGTAACATCAGAATCCAAGCCATAACGAGCTATGATCCCTTCATGAAAACTCGGATCAATGCCTTCAACCGTTCGTGTGTCAATCTGAAATCGCTTCCATTCGTTGAGTGGCTTGTTAAATATATCGTAAAATTTGCCACTTAAACGACGAGGATTAGACGTCATAATCCAGAAACGATTAGCGTTCTGCTCCGTTAAAAATCCAAGAATGCCTAAGTTAATAACATCAGGAGTGCCCGATGCTTCATCGTTAATTATCGCCATTCCATAGGTGTTATGATGACCAACAAAAGTATCAGGACGCTCTTCCGAATACGTCCTACACATCGTCGAATAATGTTTAGAATCAATCCCAAGACTACATTGTAAAACATCAGAATACCAAGGAGCTGGATGCAAAGATAACGATTGCATCTCAAACCAATGTTTGTTCGGTAACAGGGATAGCCACTTACTCACCTCCGCCCATAACGTCGTCTTCAGTTGAGTCTCAGAGTTCGCAAGACAAATAACCGATATCCCTGGTCGAGTCGACATCAGCCATAAAACTAACCAAGCGTTTAACGTCGTCTTTCCAATACCACGACCTGCCGATATAGCCCCTTTAAATACTTCAGGATTGGGGTTATTAACACTGTTAAGACAATGAGCGTCAACCACTTCCATGAACTCTAGTTGCCAGCTCCTAGGAGCAGAAAAACCTTCAAGCGGTGTGCCTTTTTCACCCCAAGGAAAAAAATGCAATACAAAATTGCTAAAACTCAGCTTTATCTCATCAGACCACATCAGATCAAAAAGCTTTTGCTCCGTTTCTGGATTTGTTGGAAGTTCTCGGCTCAATAAAACCCTTCTTCAATAAAATTCAAGTATAACACACTGAAGAAAAAAGACGTTGCCCTTAACAAAGGTTACACTACCATAAATTGAATCGCTCTGCAAGCTAAAAACGTCAGAAACACCTTTTAATTTAGTTTTTTTTCGATTTTGTAATAAATACAGGTGTTATACTCTCTTTCGTCGCTGATAGTAGGTTTCTGAGCTTAAGAAGCATTGTTGTGTAAAATAGCTGAAGACTCTTCAATATTCCAAAATTTTATAAAAATTGTCGGAGGGGTGCCTATATATCCTTTAAAATTAGTCTCTGGGGGCCTCCCCACCCTCTAAATTCCCTAAACTCCTTCAGCTCTTTAACTTTTTATTAACTATTTAAACTCCTAAACTCTTTAAGTTTTTATTAACTCCTTAAACCTCCGAAGCTCCTTAAACTCCATAAACCAACAGAAATAATCCTTAATCTTCTTTTGTGGTATTGATGGTAGATTAGTCATGTTTAGTTAACTTCGGAAGCTCAAGAGGCTTTTCTGTTTGTTTATCTAATGCTTTAACAGGCTTTAATCCCTTGCTTTGAATGCTATGCTGTACTCTATCCATCAACGGCTTTAAATCTATCGTATGCTTCTGCTCAACCGATACATGATTACCGTATACATTTCTATATCTCTTCTCTAATTCCCATTGCAGACGTTTCATACGGAGTTCTCGTAACTTGATTGCTTGAGGATGATCTCTTTCTTCTTCAGTAAGTGGAGCTTCAACAACAGAGGCAAGATTTTCGCTCAAATGCTCCATGTGGCTCTGTTTAGCTTGCTCATAACGCTTTTCTAAATCTTCTCGATCTTGTTTTACCCAACCGTGAAAAGAAACCACAGTTACACCGTGCTTCTTACAGGATTGTGATAATGACAAACCACCACTAAAAGAAGCTAAAATATTATCAATTCTTTCTTTTGTGTATTTGTGAGCGTACATAATAAAGGTAAAGTAGCATAAAATCAAATAAATAGCAAGCTTTTTACAAAGTTTTATAAGCTTTAAAAGCTTTAAGGTTTTAGAAGTTGTAAGGTGCGCGACAATTTAAAAGTTTGAGGGGCTTAAGGAGCCTTCTTAAGCTATGAAGCTCCTTAAGTTATTGAAGTTATGAAGCTCCTTAAGTTACGAGGTTATAAAAAGCTCGCAGATGCCGACCTTCAGCCACTTTGGGGTAGCAGTAGCAGTCGTTTTTAGGTGGCTCATCGTTTTTAAAATTTAAAAAAAAACGACGATAGAAAGGATAATTCGGCTGAAGGGGCACTAAGTTTCTTGGTGCGACCGAGATAAACCAATCATCGCTATCCTCCCGAGGTGTAGCTTATGGTTATCAAGCGTCCACAATATCGTTTAGTACACGTAAAGCCGTGACGAAAGTTTTAGAGGGTCTCTTGACGTTCTTGCTACTAGTAATCGTCGGCTGTCCTCCCGAGGTGCAACCTATAGTTTCGCAGACATTAACAGATCTCACTATGGGATTCTTCTTATATTTTTAAGGGAAAAGTTCTTGATATTATTTTTAAGCTGAGCTACAAATCACACTCGAAGCCGTGAACAGATGTATAGCATCACTTCCCTGGTTTGCGATTTAAGCCTAATTGAATTTTATTTTATGTTTTTGTTGGGGGTATTATAAGGAAATGATTTATTAACTGTCAACCCATAAAATAAATATTTTAAATTAACCATCCCCCTACCACCTTAACCCGTTGATTAAAGAATCTTTTAACGACCCGTAGACAGTTGTATATAATACCTACAATCTTGACTTATTCTTTGGCTTTACGAGAAGATTGATTGGCCTTTGCCCGCTTAATACTTTTAGGTATGATAATCTCATCCCCGAAATAAATCCAATCTAATGGCTTGCCTATCGCTTTCTTGATATTTTGTGCGGTTGATATACGTGGTGTTCTTTTCCCACTTTCATACATTGAAATTAAAGCACACGGTAAACCTACTAGCTTTCCGAACTCAACTCTATTAAGACCTAGATGCTCTCTTATCTCTTTAAGCCTCAAGCCGATAGCTACGGGATCTAAAACATCACCTTTTAAAGTCTTAGGTTTATAAACTTTAAGGATCGTTTCACCGTCATAGATCCAATCAAAACTGATTTCGTATTCATTACGTAGACATAAAGCGTAGTTAATGCTTGTAGAGCACAAGCCGTTTTCGAACTTCCAAATAGTACTCTCCGTTTGATTGGCTTCTTTAGCTATTTCATCTAAGGTTTTGTCCTTTGATTTCCGTATATCTCTAATACGTGTTCCGACGTCTTTCCAATATTGGCGTATTTCTGGCGTGATGATCAAAGTGTACTCTTGCAATGATTTTAACGAAGTTTCTAAAAATGGATTTAAAAACATAACATCCAAGCCTTTAACCAACTGTAAACACGACCTTAGTGTGAATATTTAACATAATTCGCAGTATTTTTTCATTTAGGTGTTGACTAACTGAGAATTATGTTAAATAATACCATAAAATAAATAAAAAGTCATCTGTTAAATGGAACGAATTGATTTAAGAAATTTAAGGAGTAACTGATGGAAATAGATTTACAAAAGCAGTTTAAGAACTTACTTCAAGAAGATATTAAAGACTATTTAGATAAGTGTCATAAATCGTTGTATTCCCCTGAAACCTACCCGAACATGTATAGAGAGCAAGAGCAGAAGCTTCTTGATGAAATTATCGAATTAAGGTGGAAATTTGCCAAGGAAATTAGTTCGGAGACTGCTACGCAAGCGTGCCCCTAAACCCCAGCGAAGCTGAACTTCTTGAAAAAGTAGCTTAACCCACAACCACCCTTTTAAAGGGGTGGTGTAGAGGTGTAGACGAAGTAAGGATACCTAGAAAATGGGACAATTAAAGCGACCTTACCTCGAAGCGATGGAAGCCAACTACGGGTTTTTAAGTGCTGTAAACCCTCGGATGGGCATTGAGCCTGAATCTAACTATGAAGTAGAGGTAATTGAGAAGCTTGAAAGTGCTTTAAAGACCTCTAAGAAGTTAATTCATTTTCGGGACCGTACAATACGGACGCATATACTAGAGGATTTAATCGAGGAAGTCAACCGGATTATTGTTTTAGCTGGGGCTCATAAACGGCGTTTAGAACTCAAGATATTCGAAGATAATGAGGTTTGGAGGTTATTAGATGAAGCCCGTGAAGATTGTGAAGGCTGTGAAAACTGTAGTGAGCATCCTGATCAAGAGCATAAAGAAGATTATTACGCCAGTCAGATTTAAGGGATAACCTGTAAAGGGTTCGGGGGTGGATGTTTATACCTCCGTGATTGATCCACCCCTGTATAAAAACCACTAACACCCCTTTAGAGGTTTAACGAGCCGAAAGGCGAATAACAATGAAAGGAAAATATCAATATGACTATTAAGAAAGTACTAATTGCTTCAACTTTATTATCCCTCTGTGGCTGTGGTTTAGCGGATGAACCAAAGAAGCTGAATCCTGATCAACTCTGTGATGCCGTTTGTAGGCTTACTTTAGAAGAACAAAAAGAGTTACAAACTAAGGTAAATCAGAGGCATGAAGAACACCTTACAAAGGGTGCGAAACTATCTAGTGATTAAAGTGAAAGAGCCCCTTGAGCAAACTATCAAGGGGCTTTTTCAACAAAGTTCAACCGACAGATAAGAAAGGATAAAACGATCTGACTGATATGGAGGGAAACCATGAAAAAACATTCTTTAACACGCTTAGAGAAGTTAAGACTAGCGTTTAATGCCCTACTCTTTTTCGGGTTTGTTGGCATGATGTGCTGGTGGAAATGGAGGTAAAAATGGCGTAAAGGAGGGTATTGATTAATGGCTAGATAGTTTTAACAGTATTCCTATAGTAGACACGAGTACAGAGACTATTATCCCCATAAACCACTTTGTTTGACTGTTAATAGCGTCTTTAAGTTCTGACTTAGTACAAGCTAATTCTGTTCTAACATCAGCTATATCTGCTTTAAGCTCTGTTCTAACATCAGCTATATCTTGTTTAAGCTCTGTTCTAACATCAGCTATATCCTGCTTAAGCTCTGTTCTAACGTTAGCTATATCTTGTTTAAGCTCTGTTCTAACATCAGCTAGATCCGCTTTAGTTGCAAGATATGGTAAAGCTGTTTCCAACTTCGTAAAGCGAATTTCAACACTATCTCTTTGAACTTTTTGTTTTACGGCTGTCTTTTCCATAAGTCCTATTATACACCTTCGATGTTAACAGAGTCAATTAGTTATACCTATCTCTTAAAATCTATAATATTGTTATTATCATCCACTGATTCAAAGGCAGGTTTAAGTTTTAATCCTTTGATGACTCTTAAGTATCTTCCTCTATCAGGGCGAGGCTTCTCCCATTGTCTACCCACTTTAAATCCTTTTTGTTTGAGGTTGAGCGTAACCGTCCTCGTTGATATGCGTTTTCTATCGTAGTTTAACTCTTGTTCTCGGTATTCACTGTAGCTTTTTGCTAAACTGTGGCTCTCTTCCCATAGATTTTCACCAATATCACAACAATCATCAATCCACGCTTGGTAAGTATCTGTTCCCTGTCTTTCTTCCTCTTTGGCTTTTAAACATACTTCAGGTATATCGACGTCTAGCCCCTTGCTGATGTAGGCTTTAACTCCTTTTAGAAACCATTTCTTCGCTTCTAAGGCGTATTTGGTTTCTAGTTTTTGGGCAAAGGATGCATCTCTATTTGCTATTGGTTTATCGAAAGGGATTACGATGTATCGCCTCCACCATGCATCATCAGGATTTCTAACGAACAGATGTTTGTTAGAGACGATGAAAGGAGTAAAACTAGCGGGTGATTCACTGTAGGTATTACCGTAATTGAGGCGTGCTGTCATGCAATCACCTCCTGTCATTTGTTTTATTTTAGCGGCGTTTATCTCATCATTTTCATTAGTTTCGCTGATAATAACAATTCTAGATCCCATGAGTCTGATAAGGCTAGGGTTTGCTTTACCTGCTTCTGGGGGACGGTTTTGCATAATGTCGCTTGCCTCGGCATTAATGACGTATTGGTTTCCGAAAGCGTATTTAATAAGGTTCATGAGGGTGCTTTTACCGCTTCCTCCAACACCTCGAATATGAATAAATCGTTGAGCTTTATTCCCTCCTAACAACGCCATTCCAACACAACGGGTGAAGTAGTCCATCACTTCTTCGCTTTCGAAGTATCCTGACACTAGATCAAGAAACTCTTGCGATGGCTCACCCTCAACAAAAGGAGTTCCTGTTGATTTGGTAATATATAATTCTTCGGTTGGGGTAATGCGTTGTCCTGTTTCTAAATCTAATATCCCGTCTTTTTCCCCTATGTACCTAAAGTTAGCATCAAAGAAATCCGATGTTATATGAAATTGGCTTTTAGACTCAAGGGCGTTTGCTGTTGACTTAGACCTTGATTGCTCACAAGCGTTTCTTTTTGCATAAGCCTTAAGATACAAAGATCTCGGGTTCTTCTTAGTACCGTCTTCGTTTTCAAGCTCCTTACAAATATCAAAGGAATCTTTCTTCTGAGCAACAAGAAAATCCATGATATAACCCGCTATTTTAGCATCTGTAATCCTCCATATATAACGGTTGGTCTCGTCCCTTTTATACCATGCTTTAGTATCCGATGCGTAAAGAAAGTGTCCTGATTTAAACACACTGAACATCGCTTTGTTGTAAGCGTCGCTAAACCGGTCTTCTAAAAGACCATCAGGAATTAATTTTCTATGATGATAAAACAGAGACGCAAAAGTAGAACGCTTTTTCGTTGTATCGCCATCCTCTTCACAGTCGAAGGTGTCCCATTTATAATTAAAATTCTCTTCATCATAGGTAGATCCCTGCTTACTCCACCGTTTAGCAAGTTCTTGTACTTTCTTTTACCAGTGGCACGGTAATCTCTTGAAAAAACTTAAAAAGACATTTAACATCTTCTTCGGAAAGTAAAGGGAGATCTTCCACTTTAAATCTATTGGGTGGAGTCGTCCATGTGTATTCTTCTTTTGTTTTAGGGTGGATATTATAGGCAACGAAGTATTGGCCACAACCCAAAATATCAAGATGACCTTGGGGACTTTCAGGCGTTTTATTCTTCTTAACCCCTTCTTTATCCATTCGGAAAGGAATAAGAATTTTAGGCTTTTGCCCTATTCTTACGATCGGCGTTCCATGAAGAATCTCAAAAGTCTCTTTAAAAGTATCGGCAGTCTTTTTGTCTTTTGAATCAATATCAAAGGCGTAAAGTGGCTGTTCCCCTACACCACAGACAAACCCAAAGCCACAAGCAGGAAGTTTGTCAATTTCTTCGCTTGAAAGCAGTTGTTCTTCCCACTTACCTGATCGCTTTGGTCTTTTATCCCCAAAACGCAAAGGGATGAGCTTAAACCCGTTCTGAATGGCTTGTTTAGCCTGTTCCTTCCATTGCATTACTGGCATTTAAGCTCTCTTATAAATTAGTTCTTCTATAGGTTTAGCTTTCAGTCTTGCAATTTTCTCTTCTAATGCGTCTATTTCTTTTTGTGTCATATCCATCGGCTCTTATACTCTTGTCTACGTAACGTCCTTTCCTCAACGGTTAAAACTTTTCTTTCCATAGTGACGCACTCTCTTTTTAACTGATCGCTTTAGCGAAAGCACTAATCACGAATTCTTTATACTCTCTGAGCTTTTCTTCGTCTGTTGTTTCCCCCGCTACTGAAACCACAACCGAAAGACGGGCGATATTGTCTTCCTTCATCCAGCCATCCGCTCGAATTTCGGTGGTGCGTCCTCTTTTTCGGGTATCGAAGTGTTTAACCCCTAATTTAACTGTGTTCATTGACACACCTCACACACATCGTCATCAGGATTATCGCTTTGACGCCATTTATTTCTTTCACCTTTCACCAGCTCATCTATGATTTTCCTCAAGGGCTTTAAAAGCTCATTAGCACTGTCTTTAGCCTCTAATTCAATGTGTCTTAAAATGTCTTCCGATACCGTCCCTAAACCAAGACGGAGAATTAAAACGCTATCCTGATCCGCAATACGACGGGTTAAAACGTCGAATTTAGTTCCATTCCATGGTGTATTTGTCATCTTAAAACACTCCTTATTCTTTGGTTGTGTTTGATGATCCTTTTATAGCATAGGCTGTTAAAGGTGTCTAGAAAAATATTTAACATAATTCGCAGTATTTTTTCATTTAGGTGTTGACTAACTGAGAATTATGTTAAATAATACCCCCAACAAATAAAAAAAATAAAATTCAATTAGGCTTAAATAGCGAACTAAGGAGCGTACAGATGGGAGCATTAAAGAATCATTTTCATGACGAGATTAACGAGAACTTTTACTTTCATAGTCATCCGAACGCAGATCCAGATATAAGTATTGGGATGCAGATTAGCGAGAATCAGCGGTATTTGGATGAAGAGATATCGCAGTGCAATGCGGTAGTTGATGTTTTTAAAAGGTCTGATTCCACCATTTTAGACAAGCTAGATGCGGTGGATGACCTAAAAACTTATATTTCTCTTCTGCAAGCTACGGCTAAAAATCTCGAGTCATTGCTTAAGGAATATTGGGAAGAGTCTTTGGACGGAGAGGACGACGAAGAGATTTATGAGCATCCTGATCAAGAGCATAGAGAAGATTATTATGCCAATCAGATTTAAGAGATCCCCAGTGATGGGTTCAGGGGGTGGATGTTTATACCTCCGTCCATCCCCAACAAATAAAAGTATAAGAGCGGGAGCGAGCGAAGATGAGCGTACGTTTTATTGAAGAGGCGGTTAAAGCCAAGGACATACCACAGTTGTTAACCTTTCTTTCTTTGATCACCCAAGGGTTGCAGGAGGCTTTAATCACCCAAGATGTTAAAGCCGTTGAAGCGGTGGATCCAGACCTCAAGAGGAGAGTCACGTTTTTAGCTATATCCTACATGAAGAGATATGGTGATAAGGGGAAATCGCAGTTTTTATCCGAGATTTTGGTCCCTGCTTTAGGAACGCATAAAACTTTTGTCGATTGCACAGATGAGGATTTTAGATTGGTGGAAGCGAAGTTATTGGAGCAAAGCGATGCATGATTGCTTTTTCACCATTGGGGTTCTGATTTTTATTGTCGTTATGGTTTATTTACATATTTATCACTTCCCGAGAGATCCTGACGATACCACCCCCGCTTAAACGAGAGTTGAATAAATTTAAGAGAGTGAAGATTAATGGCACACCATGCATTTTTATCGGCTTCAAGCAGTCATCGTTGGCTAAAATGTCCTATAGCCCCGACGCTTGAGAGCAAAATACCTCAAACAACAAGTATATACGCCTCTGAAGGCACTTTTGCCCATAATCTTTTAGCGCATTGCCTCGAACAAGGCGTTGATGCAGAGACAGTTTCTCATCAAAAGCTGACTTTTGAGAACGATACCCGCATTGTTGATACGGAAATGGCGTCTAGTGTCTCGATGGTTTTAGCGTATGTCCGCACTTTTTCTGGACCATTTTTATCGGAAACCGAAGTTCCCCTTGAGCCTTTTACAACGGAACCAGGGGCAACCGGCACTGCGGATATCCTTATTTTTAATAATGCCCAGTGGATCATTGCCGATTTTAAATATGGGGCTGGCGTTCCTGTTAATGCTGAGAACAACCCCCAATTGATGTTGTATGCCTGTGGTGCATTGCACAGTACGGTGTTATGATGATTCTTGTCGATTTTGCCGAGCTAAAGTTCGTTGTCCTGCATTGAGTAGACATGTGTTGTTAGAAACGACAAAAGACCCATCGACCAACACAACTGTTGAATTATCGAAAGCCTATTCCTCGATTTCGTTGATCAAGAGTTATGTGAAGGCGTGTGAAGATGAGATGTTTAAACGGTTGAATGCTGGGGATGAAATACAAGGGTATCAACTAGTCGAAGGACGCAAAGGAAATCGAAGTTTTAAGGATATTAACCGAGCGCAAGAGCTGTTGACATCAGTTTTAGGGGAAGAAGCGTTTAAGCGAATTCTCAAAACTCCTAAAGAATTGGAGCAATTATATAAGGAGCAAAAGGTTTCTGATGAATTTTGGGAAGAGTTGCAAGAGTTGATCACGAGAGGCGACGGCAAACCTGTCATCGCCCCCCGAGATATACCAACAAACAAACAAACCCAAAAATCGCAATTAAGCGAGTTTGAGGTAATAACATAGAAAGGATCGAACTATTAGCAATACAACACCTTTTGAAGAATTCAAAGTATAGAAAGGATCAAACAATGAGTACTATAACCCCTTTTGAATTCGAAAGCAACCAGATCCGTACTATTGTGGATAAAGACCAGAATATATGGTTTGTGGCTAAAGATGTCGCTGTAGCATTGGGGTATGAAAATTCAAATGAAGCAATAAACGCTCATTGCTATGGGGTAGCAAAACGCTACCCCCTTAAGACTGAAGGCGGAACTCAAAAAGTCCGTATCATAGCAGAACCTGATGTTTACAGGTTACTAGTTAAAAGCAAATTAGATTCGGCGCAGAAGTTTGAACGTTGGGTATTTGAGGAGGTGTTACCTACTCTTCGCAAAACAGGCAGTTATTCGGTTGAAGCACCGAAGCTTAGAGCCACTTCAGCGAGTACAGTTTTAAGAGTTCACAAACATCTTGAAGAACTAGCCAAGCAAGCAGGATTAAAAGACAATCAACTTTTGTTGAAGGTTAACCGAGGCGTTACGAAGATAACAGGTGTTGATCAGTTAGAGGCTATGGATATCAAACACCTACCCTCTTCCGATAACGACGAATATTTAACAATTACCCAAATAGGGGAAAGGCTTAACCCACCTCAGAGAGCGAGATTTTTAAACAAACTTCTTCTTAAGCGAGGACTGCAAGTTAGCAAGGTCTCAGGTGGCTATATACCGACACCTAAAGGCGAAGAGTATGGAGGTAAGATGTGTGATGTGCCAATGCAGCATGTTGAAGGCTCAACCCAGCAATTAAAATGGAATTCGAATTTACTCGTTTCGTTTCTTCAAAACGAATTAATTAACACACCACGCCTATAATAGAAAGGAATTTAATAATGCAAAAACTAACTGTAAAAGGACGTCTATCATACCCTGCTCTTGATACGAAGGTGAGTATGAAGCTCCCTGATGGCTCAAGTGTTGAGCACTACGGCTGTGATATCGTCTTTCCGAAAACGGATACGAAGCAGATTAACGCTGTTGAGGCGTGTTTAAAGACCGCTGTTACCGAGATATTTCCGAATGTCTCTCCGGATGCGTTTTTGTCGGCGGTTCGAAGCAAATCGGAATCCCGTGGGGTTTTGAGGGACGGCGATGCGAAGATCGCTTCTTCTCACAAGCCTGAGAATTACACACAAACATACACAGACAGCGTGTATATCTCGGCGAAGAACAAATATGTTCAACCGTTACTCGTGGATCGTCAAGCGCAACCTGTGAGCAATCCGAGGGAGGTTTTTTATCCGGGGTGTTGGGTCATTGCGAAGCTTAACATCGGGGCGTATGAGCTTGATCCGTACAAAACCAAGGGTTTCAGTTGCACGCTAACGGGCGTTCAGTTCTTCAAGCATGATGAGCGTTGGGGTGCTTCCCCGAAATCGGACACTTCGGAGTTTAAGGATTACGGCGAAGAGCAAGACTCCGATACCTCGGTCTCAAACTTTGCCTCAGCGGAGATGGAACCTGACGCTCTGCCATGGACCTGATCAATGCCAAAGCTGTTTATCGACATTGAAACCCGCAGTCCTAAACCCTTGCCTAAGGTAGGGGTTTGGGCTTATGCGGAGCAGGCGATGATCACTTTATGTGCGTATGCATTGGATGGTGAACCTGTGAAGTTGTGGGATAGGACTGAACAATCTGCTATGCCATCGGATCTTCTGCAGTATTTAAGAGATGAAACGGTGATGTGTGTTGCACACAATAGTCTGTTTGAACGGATATTGTTTAAGAAGACATTAGGTATTGATATTCCGCCTCACCGTTGGATTTGTACGAGTGTTTTAGCCCGAACGAACGGATTGCCTTCTTCGCTGAAAAACGCTTGTTTAGCACTAAATTTTTCTGAACATTTAACCAAAATGGAAGAAGGAAAAGCTCTTATCGCTCGTTTTTGCAAGGGATCGATTGATTCCCCTCCGTATGACTGTACTCGTGCTAATCACGTTCAAGCGTGGCAGTTATTTGGGGAGTACTGCAAACGAGACGTTGAAGCCACTAGAGAGTTATTTAAGCGACTTATTCCTTTATCTGATGGGGAAAGGGATTTATGGCTTTTAGATCAAACGATTAATGATCGGGGCTACAGGATAGACTTAGATTTAGTTTTGAAGCTTCAAGAGCTCATAGCCCAAGAGCGTAAGAAGTTAGATGAAGATATCGTTAAATTGACAGATGGTATTATACGCTCTTCTCGTCAAACGTATACTTTAAGGATGTACCTATTTCTTATAACGGGAATAGATTTGGTTGATATGTCGGAGGGTACTTTAAAGTCTATTCTGTCTCATTCTAACATCACTCAATTGGCTAAAGACCTGATTTTGAACCGCTTAGCATCATCGGGATCAGCAATTTTAAAACTCAACACTTTATCGGAGGCTGTTAGTTCTGATGGGCGTCTTCGAGGGACTTTACAGTTTTATGGTGCGAGCAGAACGGGTCGATGGTCTGGATGTGTGTTTCAACCTCAGAATCTTCCTCGTCAAGAGCGATCGGAGGAAATATTGACACAGACACTTCAAGCTTTAAATCGAGGGGAAACTATTGCAGATCCGTTAGGTTTGGCTAGTGATTGTGTCCGTTCTTGCATCATAGCCTCAAATGGCAAAAAGCTTGTTGTTGCGGATTTAGCAGGGATTGAAGCCCGGGTTTTGGCATGGATTGCTGGTGAAGACTGGAAAATCAAAGCTTTTGCAAATGGTGAAGACATCTATGTTACAACTTATGCTAAAGCGTTTAACACCCCCATTGACAAAGTGAGTAAAGAACAAAGAGCTATTGGGAAAGTTATGGAATTAGCCTTAGGGTATCAAGGTGGGGCTAAGGTGTTTAAGACAATGGCATCTCATTGTGGATTAGATCTACAACAGTTTAGTCAGAATGTCAAAAGCACCTCAACTTTTGAAGATTGGGAACAAGCGGAGTCTCATCATCTTTGGATGCAAGATCAATATCCCGAATTTGCGGTGAAGGATAAATTGATAGGCACGGCTTGTGAACTTGTTAAAAAGGCTTGGCGGGCTAAACATCAAGGTGTTCTTCAACTATGGAAGGACTTAACCGAGGGTTTTGCATGTGTAGTGCAAGAAGGAGGTTCAATATCTGCTCGAAGGGTTGCGAATGTTCCCCGTCTTGTGATGAGGAGGCACAAACGAGACGTTCACATTGTTTTACCTTCATCAAGAAGGCTTGTTTACAGTGATGTAAAGGGCGATTGTTCTTATCTCAATACTGCCACTTCACAGCTCATGAGAGAGAGAACGTATGGTGGCAAGCTAACAGAGAATATTGTTCAAGCCATCAGTAGGGATATCCTTTGCGAGGGCATGAAAAACGCTACTAAAAATGGCTATGACATAGTTTTAACGGTTCATGATGAGATTGTTAGTGAAACTCCTGATACTCCTTACTTTAGCGTTGGGACCTTATGTTCTTTGATGACAAAAAATCCCAGTTGGGCAAAAGGTTTGCCCCTCAAAGCAGAAGGTTATGAAGCGAAAAGGTATCGCAAATGAGTTTTTATTCTTTCCATTATCAGACAGAAAAAGACGTGGAAAAGCGTTTAGTGACAGGGGCAGAGAAACTTGATTGTTGGGTTCGTAAAGCATCGTTTGTAGGACGTAGAGGTTGTCCAGATAGATTAATCATCACCCCTAATGGGCGTTTATGGTGGATTGAAGTCAAAAAGCCAACAGGGATATTATCACACCAGCAGCTGAGTGAAATAGAAGAACTACGACGGCGAGGACAGCGGGTTAAAGTTCTGGTCTCTATGGAGGAAGTAGATAACTTTTTGGAAGAATTAGCATGCACCTCGTATTGAAACCCCATCAAATTGTAATGGTTAATTGGCTCTTAAGTCATGACAGATGTGCTTTGTGGGCTTCGATGGGTTCGGGAAAGACGGTAAGTGTCTTATTCGCCTTATCCACTATTAAAATACTTGATCCTCGTCCTGTCCTTATTATTGCACCCTTACGAGTTGCCCAATCTGTTTGGAAGGATGAGGTGGAACGCTGGTCAGCATTTAGTGATATGACTGTTTCATCTCTTATTGGATCGGAACGACAAAGAATAAAGGCTCTCAATACTCCTGCTCACCTTTACATTATTAATTTTGAGAATATCCCTTGGTTAGTCAAAATGAAGCTTGATCATTGGGATTTTGCAACGATTGTTGTTGATGAAAGCACAAAGTTGAAATCTTTTAGAACCCATCAAGGAACAAAGCAAACGAGAGCTTTAGGGAAAGTAGCTTTTAGCAAAGTTGAACGTTTTATTGAGCTCACAGGGACCCCTTCGCCTAATGGCTTAATCGACTTATGGGGTCAAATCTGGTTTTTGGATAAAGGGAAACGTTTAGGTCTAGTCTTCAAAAGTTTTGTTGAGAGATGGTTTCATACGCAACAAGTGGGATCTCATATTGGAGCGGTCAAACACATCCCGAAAGCCAATGCTCAAAAAGAAATAGAAGAGAAACTATCCGATTGTTGTTTATCGCTCAATATCGCTGATTATCAAAATATTGATAAACCTATTCTCATCACTAAAAAAGTCCCATTACCCCAACCGGTGATGAAGCAATATCACAAGTTTCAACGAGAGTTGTATTGCGATCTTCAAGGAGAGAATATTGAAGCGTTTAATTCCGCTTCTAAAACTGTCAAGTGTCTCCAATTAGCCAATGGTGCGGTGTACTACGACGAAGAAAAACATTGGAAAGAAGTCCATGATGAAAAGATCAAAGCGTTAGAAGTCATCATTGAAAAAGCCAATGCCGCCCCTATTATCGTTGCTTATCATTTTAATAGTGATCTTGCTCGATTGCAAAAAGCATTTCCCCAAGGCCGAAAATTAGATCAAAACCCTCAAACTATTAGTGACTGGAATAGCGGCAAGATACCTATTATGTTCGCTCATCCTGCATCTTGTGGACATGGCTTAAATCTCCAATATGGCGGGAACATTTTAGTCTTTTTCTCCTTGTGGTGGGATTTAGAAGAACACCAACAGATGATTGAACGCATTGGGGTCACGCGTCAACGACAAGCGGGATTCAAAAGAGCGGTTTTTGTCTATTATTTAATTGCCCAGAACACCATAGATGAGTTGGTTTTGAGGCGTTTGCAAACCAAAGCCACTGTTCAAGATTTGTTGTTAGAAGCTATGAAAAAGGAGACTATCCATGTATAATTTTGACAGAGTTTTTAGATCTAGTAAATTTGAAAACGAGCATAATATTACTCCTGCCCAATGGAAAAAGCTTTTAACGCTTGAAGCAAAGTTTCTTCCAAATAAGCGCGCCCTAGAATCATGGCTCGACAAAGCAAAAAAGGTCACATCGCTGTCGAAGGGAGAAGCGATGATTGAAGTTGAGTATCTGGTTAAAATCGCTCTCCATCATCAGAAGTGGTATTATCGGTTGGACGACCCTCTATTTACTGATGGGTTATATGATCGCGTATCAGAGCGACTCGACGCATTACAAGAGCAATTCCCTGAGCTTTTTGATGAGGATCATCCATGGAACACCGTGGGGTATTAACATGGCTCATATCTTTGTTTTGATTGGGGCATCAGGAGTTGGGAAAACCACACTGGCTCGATCAGTGATCAAAGCGGTTGATAAACTTATCATGCCTGTGGGGATTACAACAAGACTTCCAAGAAAAGACGAACAAAACGGTATTGATTATCGTTTTTTGTCTCATAAGAAATTCCAACAATGGATACAAGAAGGCAAGTTCATAGAAACAGCTTTCTGTCGAAATGAACAGTACGGTTTGCTTAAAGACGACATCCTAAACCCTTTAGATAACGGGTTTGATATCTTAACTATTCTGACCAATGAAGGGTTGAAAGAATTCGAAAAGCTTTTTGATCAACAGATCGTATCCTTATTCATAGCCCCTCCCTCAGTTCAAGTCTTAAAGAAAAGAAGACGTCAAAGGGGAAATTGGAAAGTAATAACTGAAGAAGACGATATCTTCGGAAGAAATAGAGCTTATGACTTCAAAATTATCAATGATCATCTAGGTATTGCCTGTCAGAAGATATGTCAAATTAGAGAGTGGGTGAAAACTAAAAACCATTCAGATATCCCGAGTTTGATCCCATAATAGATATAGAGCCCCCTGAAGAATCTGAACCCTTTGATGACTTTGTGATTTATACCAGAGAGAAAAGAGGGATGTTTTTTCTTGCACCTATTCGACTTTTTAATTACAATACACCTATGACAAACGTAGCAGAAAAAGAAAAAACACATAAAACATCTTCTCAACCTCTTACCGAGTACCGCTTGACTCTGCTTGAGAAAAATTATGATAGACTCGAAAATAAGGTCGATAGGCTATCCGATAAGATGGATGCACGCTTTGACTTCCTCATCGATAAAATGGATAAAGAGTCTAAAAGAGTCGATGCACGTTTTGAATTCGTCTAAAAAGTCGATGCACGCATGGAAAGAGATTTCAGATTGACTTTTGGAGCTTTAATAGCCCTTGCTCTAGGACTAGCAACTATGATGGCTAAAGGGTTTCACTGGCTTTAAACCTTCTACACCTTCTTCACCTCGTAAACACCTATTTCCTTCAACTTTCTTAACTAAAAAAGCTTTGGTGTTATCTTGACTCCCGCAATTTATGGTGTTATTGGACACAAAGTTGCATTCAATGGTATTACAATTAGTAGATTGACTCCCTATTATGTATCATTTAAAAAAATCTGGCGTTGTTTTATATAAATTCTGAGAGAGGGTTAAATGGATATCAAGAAAATATTATTAGCATCTTTATTGTCATCAACTGCTATAGTAGGAGGTTGTGATCTTTCTGGCAAAAAGACTACACCAGCCTTTGTCGTCTCTTCTGGACTATCTTATCTGTAGAAGCTAAGGATACAAGCGATAATTTCCTGTTCAAAAGGGCTTAAGATCGAAAGGGGGCTTTTATCAAAAATGCCCTCTTTCACACTCCACCATACCATCATCGGATAAACAATAATCCAAAAAAGAGTTGTTAAGGGACTTCCGCTAGATCGAGTTGGGTAGAACTGTCGTTTTTCGCCATCTCCAGCTTCAATTTATTATATTCGATCGATTGTTTCTTCGTTAGATATTCCGACACCGCATCTACTATTCTCTCAAAACTTGAAGGAATAAAACGCAGTAAAAACCTGAATAGTCCTCCCGCTAAAAAAGATTGTATCATTGTTTAAACCATCCTTTAATGTTCAATAGCCCGTAGATGATTGCGGTAAGAGAAGTAACGGCGATTGCTATATTCTTCAAAGCTGAAAAAAGCCATTTCACACTTTTTAGTATGTCTAAAATCTCATTGACACCTTTTTGTTGTTCTCTGTAGTGTTTTTCAAAAAGTTTACAATGAGAGATAAGACAATCCTGTTTAGAATTTGAATTAGTACAGAATTCAATAAACTCCTCTCTTGTAATATAATAATCTTCTTGTCTTTTAGCCATTATAGTTCTTCCTGTAAGTAATATGTATCTTTCTCTCCAGGGCTTGCAGCTGACCAATCAGATTTACCCCAAACTCGCCATTTTTTGTTACGGTTCTAATGTTTTCAACCTCTGTTCAAGATCATCAATTCTTTTCTGCAATTGTGCGTTTTTGCTTTCGATCTTCTCTAGTTCTTGGATCCTGTTTTTCATATTGTTAAGATCAGAAACGATAGTTTCAACACCATCTAATCTAGTATGCAAAGGATACAAATCCGCTTCTTTAACAAGATTATGAGGAGCTTTAGGAATATTATAATTAACGCCTATATTGTAAGTACTTGATTATACTCATCTTTTTTCCGTATTTTTCATACCTTTTAACGGGGTGTGAGATTTGCTATATTTCCGCTAGCAGGTTTTACCACAGATCTTTCCCCCCTCCATCCCCTTAACCAAATCAATTAAAAGCTGTGGAATGCTATTGACTCTCACAATCTGTAGTTTTTTTTTGTAATATAAAGGAAAACGCCAAAGTATAGAAGAAACAAAAGGACAAATATTCTAAGAGTGGGGGAAAGGAATAACATGGATAGAGTAGAAATAATTGCAGGGATTATTACAATAGTGCTCTTTTTTGCGGTAATAGCAGGAGTAAGCCATGAGTTTTTTCATTTGGTTCTTATGGCTTCTTCTTCCGTTTTTGTCTTCTGCTTTGTTAAAAGAAAGTGTGAAAGTTTTTCTGATGGTTCCGTTATAATAGCTCTTAAAATGGCGCTGTATACTGCGGCGTTCATAGCGTATTACTTCAACATTAGCTCAGCAGATGAGGATGATGATTATATTCCTATGTATGTGCAATTTCTTACGCTAGCTGTAATGATGACGGGCTTCTGTATCTTAGAGGCCTCTGATTCTTTTGATTGGGAAAAATCGATATTACTTTTAGTGGAAAGGATATGGAAAAAGGAAATCAGCTCAATGCTTTATCGTGCGTATTGCACTCGGACTTTTATCATATATTATAGTATACTTCTTATACTTCTAGCCTACACGATTGCGGCGAAGATCAAGGATAGTCCTTTTGCGATGCCCATACTTTTTATATTTAGCAGTTTGATCACATGTAGGTTAGCGATTCTCATTTGTATTTTGTCGGGGTTTTTGGCACTTGCAATTGCAAATATGGGTATCCTATGGTTTATATCCGTTCCGCATCTATTGAAAGCCATATACCGTATAGTTTATCCAGATAGATGTAACCTACCCAAATACGATAGCCAGCAGATACGATCTGAAACAACAGAAACTCTAGATCGTATACGCCAAGAAAAAGCCCGTAAATTTAGACAGGCACATGCTAAATTTA
>SACLas14
CTTATTTCTTCTTCTGGACTATCTTATCTGTATACCAAAAGCCAAGAATACAAGCGATAATCTCCTGTGTGAATGGACTTAACAACGTTAGAGGATCAATACTAAACATTCTCTCTTTTACACTCCACCAGACTAATAACGGATAAACAACAATCCAAAAAAGAGTTGTTAATGGTCGCATTAAAGCGTTAACACCATCGACCCACTTGACACCACTTTTAGCCTTTTGAGATTTTATTCTTGCTAGTCTTATTGGCTTATCTATCTTAAGTTCTTCAATTCCTGCTTTAATTTCTGCTAGATCGAGTTGGGTAGAACTGTCGTTTTTCGCCATCTCCAGCTTCAATTTATTATATTCGATCGATTGTTTCTTCGTTAGATATTCCGACACCGCATCTACTATTCTCTCAAAACTTGAAGGAATAAAACGCAGTAAAAACCTGAATAGTCCTCCCGCTAAAAAAGATTGTATCATTGTTTAAACCATCCTTTAATGTTCAATAGCCCGTAGATGATTGCGGTAAGAGAAGTAACGGCGATTGCTATATTCTTCAAAGCTGAAAAAAGCCATTTCACACTTTTTAGTATGTCTAAAATCTCATTGACACCTTTTTGTTGTTCTCTGTAGTGTTTTTCAAAAAGTTTACAATGAGAGATAAGACAATCCTGTTTAGAATTTGAATTAGTACAGAATTCAATAAATTCCTCTCTTGTAATATAATGATCTTCTTGTCTTTTAGTCATCAAAATTAATAACTTCTTGTAACCAATACAGTGTGATGTAATAACTGTCAGTTTTACCCATAATCCTCCATCTTTTACGTGCGTTTTCTGCACTAACTGCCATTGTGTGTTCTTGAGTAGCACTAACTGATATATAACCACTGCTGTTTTCTGAAGGATAAGCCCAATATTCTATATCACTCCCTGATATTATATCACCAATTGAAGCTCTTACACGTATACGGGCACATCGTGTCGTTGTACGACCTCGGAGCAAACCTAGAAAACGAGGTGTTAGTTGTCGTGCTATTTCATCAAAGATAGAGGTATCAGTTCCCCTAATGAAACACTGACCGTGGATATAGACATCCTTGTCGTCATAGAATTTAACACGATCTACAAGGCTTCCGCTCTTATTCTTTGTTGCTATAGATAGACCCGTAATATCCCCTTTAACCACTCTCGTGATCGAACCACCTAGTACCCCATCTTTATCCTTGAAACGTATAGATGAATCATACCCTCTAGTGTCATCATGTTGAAGCGTAAGCTTATTCGACGTTAACTGCGTTTGTATATCTTGTAGATACTTTCGTGTTTGTGGATCTAAACCTTCTGCTTTAGATGAGGCAATTTGTCCTAGCTTACGACCAACAACTTCCGTTTGAGTAGCTAGATCATTGACTATTCCATCTATGATATTCATCTTTTGTGTTAAAACGGCTATTTCAGATAAATCAATTTGTTCTGCTTTAGATGAGGCAATTTGTCCTAGCTTACGACCAACAACTTCCGTTTGAGTAGCTAGATCATTGACTATTCCATCTATGATATTCATCTTTTGTGTTAAAACGGCTATTTCAGATAAATCAATTTCTTCTAGTTTAGATAAATCAATTTGTTCTAGTTTAGATAAATCTAGTTTAGATAAATCAATTTGTTCTAGTTTACGACCAACATCTTCCGTTTGAATAGCTAGATCATTGACTATCCCATCTATGGTATTCATCTTTTGCATTAAAACGGCTATTTCAGATAAATCAATTTGTCTAGTTTAGATAAATCAATTTGTTCTAGTTTACGACCAACATCTTCCGTTTGAATAGCTAGATCATTGACTATCCCATCTATGGTATTCATCTTTTGCATTAAAACGGCTATTTCAGATAAATCAATTTGTCTAGTTTAGATAAATCAATTTGTTCTAGTTTACGACCAACATCTTCCGTTTGAATAGCTAGATCATTGACTATCCCATCTATGGTATTCATCTTTTGCATTAAAACGGCTATTTCAGATAAATCAATTTGTGTCCTAGCTTACGACCAACAACTTCCGTTTGAGTAGCTAGATCATTGACTATTCCATCTATGATATTCATCTTTTGTGTTAAAACGGCTATTTCAGATAAATCAATTTCTTCTAGTTTAGATAAATCAATTTGTTCTAGTTTACGACCAACATCTTTCGTTTGAATAGCTAGATCATTGACTTTTTCATCGATGATATTCGTCTTTTGTGTTAAAACGTCAATTTGTTCTAGTTCTTGGATCCTGTTTTTCATATTGTTAAGATCAGAAACGATAGTTTCAACACCATATAATCGGGTACGCACAGGATGCAAATCTGATTCCTTAACAAGATTATGAGGAGCTCTGGGGCTATCAGAGTTATATTCTTTAAAAGTTTGTTTCTCACCTTCGAAAATACGGATAAAATCCCCTTCTCTATTGTTGACAGTTAGCCAAGCGTTTAACCCATCGACATCAAAATCTTGGGATATTGCTAGTTCTTGAACTCTTCCATCGGAATATCCAACTTCAGCATGAATCCTACTTGGATCTTTAATATCCCAAGGAATGACAAACTTTGATCCTACAGCCCAATAGGTAACCGATTTAGTTTGTTCGAAGTTTAGTTTTTCCATGATTACTTTTCTATTCATTGTTTTTTAATCCTCTCCAAAGGGGAAGGGCAACCGATGTGGCAATCCCTCATCCATATTTTGAAACAATTCGATACCTTTCTTCTTTTTTTTGCTTTGTTTCCTATCAAGGTATCCCGGATTGAGCTCCTCAAGAATCTGATTAAGGATAAGATGATCAAAAGAGTTCTTGAGATACCACATGTTCATAAAAGGGAGGGTTTTACGAATGGCTTTCGTTGCTTCAACCTTGGAGTTCTCGTTGTCTTTAGTCGCAAGCTCAACGGCTGAAGAAGCTAGATTAGTAAACATCGAGGGCGCGGGACCAAATAAGCCTCCAATCGTTGCCCTATCGCCTTTTGAGACTAGTTTGGTGAGACGATCCACATGAGGCAATAACGCCCCGTTTGCCAATGTTCCCTCATAGATAACCTCAGGTAAACTAGGATCTTCCCCTCTTAAGAGAGCTTTGATACTCGCCGCACCTATACCCGCAAGAGCCATTGTTGCAATGTATTTAGTCCATACATTAGATAGCTCCATAGATGCACCTTTTGGCATCTTGGCCGAATTGTATAAATCAATAGTATTGAGAAGCATCCCTGTAGGAGTCGTGGTAAATTGTTGAAACATCCGCAACGCCTCACCCGCTCTCGTTCCCCTTTTGTAAGTCAAAAGCCCTAAACGTTGGCGATCAAAAAGCGATGCGTGCATTGCTCCTCTGACAGAGGTTTGGACATTATCCAGAACAAGAGCGTGCATTTTATTGGACACCTTATCTTTGAGTATGTTGATTTCTTTACGTTTAAGATCCGTGATTTGTTGTTGCAACTCTTGTCGTTGCTCAGGTGATAGTGTCTTAGAATTCTTCAGTTTTTTACGGTGGTACGCGGTTTTATCCGACATTCTTGCGAGATCGCGTAGATCGGCATCTTTAAGGTTTTTTATCGTGCTTGGAGTTCTAGCGTATAGATATCCATCGGGGCTACTCATCGCCTTGGCCCTTTTGATAACGGTAAAATCGGTATCATCCAACTGCTTAAAAAACGCCTTAATCGAGGGGTCAAGTCGGGGATCAGCCTTAAGATCTTTGAGTGAGGCGTACGTATCGACCATTCTGCCAATCTGATTGTAAACAATCAAAGCATGAGAGCTTATGCGTCTCTTATCCAAATATTCAGACCCCGACCACTTATGCATCTTAGAGTGAAGTTTGTGACCAATTTGAAAGGCATCAGAACCCTCCATCATATTCCGCCCATGAGCCACAACACCCTCTGCATAAAGCCCGACGTCGCTCAGCAACTCCATTCGCTCCCTGAGAGGCATTGTATTGATTCGTTGGATTGCTTCCTTATCAATCCCAATACGAGAGAGCATTTGCCTGCTGATAAAGCCGTCTTCCAATAAAGCACCGATCGGATGTTGTCCTAGCATGCTGGCTGCCGCAGCCGATCGAAACCCTGCCATCCAATTCGCCCAACCCGCGTTTTCCACGGTCTCGCCATGCCTCATAACATCCCACATCTGGAGCATTGCTTCTTGCCGAACTTCTAATTTGTTCCGTCCTAACCAATCTTTGAGGGCTTTGTTTCCCGCGGATGCTTCCTGATCGTCCGCAATCGCCTGCGCAATCGTCTGTTTAACAAAAGAATCCGCATTCGGCCCTAACTCACGGGCAATGACAATATCCTTTGACAGCGAGGCCAGTTCGGAAGTGAGGATGGTGTTAACGTTGGTGCTCACCCCAAAGTGCTCCATATAATCCATATGAGATTGGCTGTCTTTAAAGTGGAAGACCCGTTCAAACTCCCGTTTCACACCCACTTCGCTAGAGGGAATAGATGGATCTTTAAAGGATGTGGATCGTACTCTCTCCTTAAAAACCTCACCAACGAAAGACGCTATTTCAGAACGGGAAAGCGGTGTTCCGTCGATATCCTTGTAGCGGGATAAATCAAGCCAATCTAACATGGATCGGACGAAATCGTCTTTTTTAGTCGCACGGAGCTTATCAACACTCATCGGCTGAGGTATACGATTTTTAAAGAATTTGTAGTCAAGACCAGCCTCACGAGCTTGCGAGTGCAGTTCTCTCTGAGTTTCAAAATACTGCTTAACCAAATGTGAAGCCTGTTCGTTTTGAGTCTTCTTACCCACCATTTCATCAAAAACATCCAGTCCAAATTGCTTATCAAGCGTAAAACCGAGGTTTATCGAACCGACTTCGGCGTATTCGTTAAACTTTGAGAGAACTTTCGTTTCAGCGGCTTTAATCTTCATCTCGAGCGGCACTTCCGCCGATCCTGCCTTAAAAAACAACTTGTTAAATAACGCTTGCGATTTCCCATAAACCCCTGCTTGCACCCGATCGAGATCTGAGCGAAGTTGATGCCGTTTATACGCCTCGTCAATAGCGTCGTTTACCGATCGTATGAGTTCTTTTTGGAAGTCCTCTTCAGCTTTAAGTCCCGCTAATCGGTAGCGCTCGGCTTTCGATAAACCTTTTCCGTCAAGACTCACATACGCTCGGACAATTCCATCCTCTAACCGCCTTAACTCCTTCTTCGACAGCTCCCTACCCGCCGCCTTATTCAAAACCTGTATGCATTCTGGCTTCATAAAGATCCTCCTGTTCGTAAGAAGCAGTTGATTGCCTCTTTAATAAGGCTTTTCGTTTTAATTTCTTTAGTCCCCTGCAGTTTCTCTTGTAAACCCTCAAGAACCTCACGAGCCTCTACAGGGTGTCTTTCCTTTAACTCTGAAAAACGATGCATGGTTTGTTCGTCAACATGGGGTAGAGACTCCGTAAACGTTGTCGCATCGAACTTAGCGTGTGGAGCATCCGTAAAATCCGCGCCCCGCATTGGATCAAGCTTTTGATTCCGTTCACCCTTAAAAGGGGAATGATCGGGAGACCCTTCATCGAAAAACTTCCGTGCTGATGATTCTTTCTTAGCTCCTTCTATCTCAGAAAGTTCTCGCTCAACTTCTTTTCTTTTGGGGTGAGGGTGCTCGGCTAGGGGCTCACTTGGTTTTTGTCTATCGGAATGCTCTTTGTACTGCGGTAGTGGCTCGGGTTCAGGTAAATGAGGTTTAAAATGAGGATCTTCAAGGGTGTTGTCGGCTATGGTTTGAAGCTTTTCTTGATCAAAATGTGGATACTCACCCCTAACCAAGCTATCAACCCCATGAGCTAAAGTATCCGTATGAGCCTCATAAGCATCAAAATTGGTATGCAAACCAGGGCTGGAAGATTTAACCGCATGTTTATACGGTAATCTCTCCGTAATACCCTCTTTCAAATCGTTAATAAGACGCAAGGACATATTTTGTACTTGCTTTGAATGCATTCCGCCGAAGAACGCACCGATCAGACCATCCGTTATCAGAGATTCCATATCAAAAATGCGGTAATGCTGTGCCATCTCCGAATATCCATGATCTTCTAAAACTTTGGACGACCAACCACGTTCAACCATACCAAAAGGAACATTCAACACCGCCCCACTTGCGACGGTCTTCGCTATAGATTGAGAAGCAATGGCTGCAGGGGCGAGCAACGCAGACGTATGCACTATCGCCTCCCGCCACGATAAAGCATCGGCGGTCTCTTTATCCAATCCTTCTGTTTGATGCAGCATTGAACTCTCGGCTTTATGGGATAAGTAAGCATACAATGCTCCTACTGCTTGTGGAGCGTATCGTAAAACAATCCCCGCTAATTTGGTCACGGGTGTCGGCATAAGGCTTAACGCGCCCCCCACAAGAGCTGCTCCAGCAGCATAAGGAGCAAGGCTTGTTAATCCTTCAACAAGATGCGCCCCAGTCCCTACAGAATGAGGATCCGTACGGGAACCCCTGTAATAATTGGGTTGGTCGTGCGTCTCTTCCCGAAAGGGAGCAACAAGCTTATCAAAAGACCGTGAAGGTATGTTTAAAATCTCATCCCCTAAACCCGTGTACCATTTAATATCAGGGGAAACACGCGGTCTTTCCGCCCATTCCTTAATATTATCCCTTATATTTTCATCGCTCACTGCGTTGAAATACATGCGTCGTCCTTTCTGTTTTACGGTGCGTGTTCGTTAAAAATTTGGTGTTCATAGTACATTATATTTCTCGACCTGCGTTCATCCAGCTTTACATCTTCCACGTTAATAATGATGGTTTTCCCTTCTTTATCAACTTTCTGATTGCCATTCTTTATGATCATGTATTTCCCAGATCCAACGTTCATGTACTTAGCCTTATAGGGATCATACTCCCCCGTATCTTTCGTCGCATACCATAAACAATCCAAAAAATTATCTTTGTTCATACCACGAGGAGGCATAAGCGTTGATCCGTTAATGCTAACGGGAGTGTAGTCTTTCATATCACCAAGTATATAAAGCTTGATGGCTTCCTTATCTTTGATAAAATCACCGCCAACGGTGCTTCGTTCAAGATTAGTGAGAGGTTTATTGATATAAGAGGCATACAAGGTATCAAATTTATTGGATTTATGATCGGTGTTGTATCGGGTTTCTATATCTTTCTTGTGTTTCATCCCATCGAGAACCACCATTGATGCATTCTTCGCATCATCGGAAAACTCCGAACTTAACCGAACAACTGCGGATAAACCGTTATCCTCAATATGGGCAAAAGACGAACGGACGCCCTCCTTGTCACTATCCGAAAGCGTGTTGTACGCCCCTCGGATCAAATCCACCGCCTCCGAAGTTGGACGCTTCACCAGCTGCGTCCTCAATTGATTCTCTTCTGTCTTGTTAAAATGCGAGGTTGTAAGGTTATGGTCATCTTTGATCTTCTTAACAAACCCAGCACGTTGACTAAGGGAGTCGGCAAAACTTTCCTCCGTATCAAAACGAAGCGGGTCGATCTGCTTATGCTTAATACCCCAGCTAATAGCATCTTGATTAAGTTCCTTCATCGATTGCCTGTGGGATTTTTCCAACATTTCCTTGTATTTAGTAGCCATTATCGTAGACGCTAACGATAGCGATGGGTTGGAAGCATAATCATCATCGACCTTTTGAAAAAACTCCTTCGCCTCTGAGGTCGACATCAGCTTAATACGGGCTACATCAGGGGCGGCAGCGAATTTAAGTTGCTGTAAGTTGTAGAGTTCCGTCCCTTGGTCAACCCCGTAAGCTTGCGTATAATCCTCAAGCGAGATTAACTCCGATGGTTTCACCGTGATTCCTTGATTAAGTTGGGCATCGATCCGACGAGCCTGAGCTTGTGTTTTTGTTCTTAGTTTGGTATTAAGGGCGTTATCTCTGCTTAATAGATGTTCGAGAAGATGACGTCGCTTTGTGTCGTCAAGTCGATCCCAACCCGCCAGACCTATTGATTTGCTCACATCCTCAACAATCTCAAGACTACGTTCTCGTGCTGAGGAGGAAACATCGGATAACGAGGTTGAATCCTTCGGTGTGTGGCCTTTTTTGTAAAAAGCACGTATAAAGTTTTCGAAGACCCGAGGATCCCTCGCATGCGCACCGATAATCTGATTGGTGTTTAGCTTCTCTTGGGCCTCGCTGAGCAATTTGTGTTTTAACTTGAGGTTAATCGGAAGAGAATTGATGTGATCGGTTATGCTTTGGACCCGTTGAAAATAATTCTCATTGGAAGGATCGTGCAAAACGTGAGCTGCTGCGAGACCCACCGTCATATTCAAGTTATCCTCTTGGGCTCGTTGGGTCGCTCCTATTTGAATATCTACACCTTTTGTATGATAATCGCGTATATCGTGTTCTACCTGAGCTTGAAACTTCTTACGAACATCCCTATGAGAAATGCTCGAAAGGAACCGATCATATGCCGACCGTATCCTCCCGTCTACATACTCCTTGATCTTATCCCCCGCTTGAAGGCTGTCTCTGGTATCCAAACTGTTGGTAAAATCGTGAAAGTCTTGAACAGCTTTAAACGAAAGTTCCGTGTATCGGGTGTTGGCAGTCGCAAAAGCGTTGTCTCGGCGTATCCCTTCTAAGAATTGAGTGGCTTTCCCAAGAGCGTCCCCGAGATCAAGCAACCCCGCTTGAGGATTGACGGAGTCCCTCACTGCGTCTTGATTCGGAGTAACCGCCTCCACTAAGGGTTTGTTGGTCGTGATCTCAATCATGAAGCGTCCTTTCCTTTTACGTTATAACGTCTAAACATCTTCATACCCGCCGATGACGCCGACTCTACCATAGGAGGACCGGCGATTGCGGCAACGGACGCCCATCTATTATTTTCAACCGCTTCCTTATTAGCTCTGTGCCATCCTGCTTCTTTAGCAAACCGAGCAACCGTTTTTTCTCTCGCTGTTCGAGCGGTGTTGATACCTTTATAGGCGTTGCGGGTGTTTTGCCCGACCAACAGATCCAAACTCGCCCCCGATAAACCCGATAACACCGCTTTCATACGGAAGACACCCGTGTCCATTATCCCTTCTCTGCGGGCTTGGTCTTCCCTATCCAAATAGAGAACATCCGCCCTAAGAGCGTTTTCTTCCGCTAGTAATGATCGATATTCGTGGTCTCTAATCGACGACCTGTGCGAAGCAAGCGTCGAAGAAATACGAAGCCCAGCTCCAACAAGGGGTGACGCAAGTGATAATCCATATAAGAGGTCATCCATGCCTATGCTCATATCGCTCTCCTTCAAATTGCGTGTGTGCGGTGATGGAAGTAAGACAGAAATAACCTCCGGTCTTTTGGCGGATGATTATTTCAGGGTTAAGCGACGCATCGGACGGGACTAAAACCTCAAATTCGCCCGTCTTCGGTTTGCCTCGTAACTCCTCCACAGGGACAATAGGAAAACCTAATATCCCAACTTCAAGATCAGCGGTGTTGATAACTCGAACCGCTACCTTGAATATACGACGCTTCTTACCCATTGTGCTGTTGAAGGACTCACTCGTATCCATACTGGGAATACAAACATACCGCTCGTTCGCACCTCCTTCATATTCATCCTCTTTTGATCCATCATCTTTTGCCAACCTTGGAAGTGTAGCATCTCGTTCTACCTCAATTCTTGGTTCATCTTCCCAAGAGCTTAAAGACCGTTTAAACTCCTCAAAATAGATGTCCGATTCAGTATCCGCATGCATGCGTTTAGGGTTTACGTAACTACTTACCTCAAAGGAGGGAGTACTTATCTTGGGTGCAGGAGTAAGTTGATGCCAACCCTTCCAACTCAATAAAGCCTTAAATCGTTTAGCGAGCTCGGCAGGTAAATCAGCCACTTCATCGCTGGGTTCAACCTTCTCGTAGTCCATCATCAAAGACGGATCACCGCCCGCTTTCTGAGTCGTTGCAGAGACTGAAGAAATAGGATGAAGGCGGCCCATATCCTTCATAGCACCTAAAATAGCCGGCTCATAAGTACCCAAGGGGTATTCAAAGCTCGCCTTAAAATCCTCCTTATACTCATTCCACAAGCCATATGCATTATCTATGTTGAGTTCTTTTAAACGGCTGGATAATTGTGCAACCAATTTCTCTCGGGTTTTCTGTAGCTTTTTTTGATTTTTATTCGGGTTCGGGTTTTCCTTCGCATCGGCTTCAATCACCGATTTCAACTCTTTTATCTCTCTCTCAAACTCGGATCGAATAAAAGAGACAATCCGTTCATCATTACTCTCTTTATACTTTTTCGCCCTACTTAATTGGGTTTGCAACTCTTTTAAATCGGCGGTAGGATCAGAAGGTTGCTGGGCTAACCCAGATAAACGCTCCACTTCCGCATTGAGGTGGGCTTGATTTTTAAGCGAACGCTCAAAGGCGTAGATAGTCCAATACCGTTCTTCCTTTATGGCGTTGTTTGTCCAATCGCCATAAAAAATCTCAAATAATTTAGAATAACTTGAATCAAACTTCGATTGCACATCCAAAGACGAAAGAGGCGGAAACGTGTAATCCCCTTGAAGGATTTTTTCACTCCCCGAAATAATAGTGTATAATGGCGGTTGCTCTTGCGGAATGTCTTGAAATATCCCGTAAAGACGTAGCTTAATCCGAATGTCCATAACCGTCTTATTAACTTTCTGCAGTTCCGATCGAATGTCACTAAGATAAGACTCTGATTTCCCTCGTTTAGGGTCTTCTTTAACCAGCCTCCTCGTATGGTGCGTAATCTCTTTGATAAAGTTGTTAACTGCGATCACGCTCTTTTGATGTTTACTTGATAACACTTCAAAACTGTGTTTCCGAACAGAGCTTTCCCCCGCCTCCACGGCTTTAGACATTGCGTCTACAGCGTTCTTATTCGCCCTCAAGTTTTCAATACAGTGGCGAAAAAGGACATCCAATTTCTGATATACCGCCTCAACCCCGTGAAGTTCATCCTTTTCATACATAAGTCCTAAAGGACTCCACTGAGATAAAAAATTATGAATGCGGTAATAACCAAAATCGTTATCAAGGAAATGATTAATCGCTTTATCGGACTCCTGTGTCCCTTTGTAAGATCCGTCTACAGGACTGTACGAACGGTAGAACACCTTCGCATACTTCTGAAAACGTTGCTTTATCTCATCCGGGGATAAGGATTTCCATTCTTTATAGGAGTCCCAAGCCTTCTCTTGCAAATCCTCGCTTTGCATTCTAGATTGCTGAATAATCTCAGCTACTCGGAGGTTTTCCTCTTGTTCTTGGAGTTCCTTCTCTTTTTTGGTTAGTTTAATACCAGCATAGTCGCTTTCCCCAACGCCTATATCAGAAGCCAATGGCTTCTCTCTTTGATCCTGAGGTTTCTTATCCTGGATACCCTTGTGAGCTTGAGCCGGTGGGGCTTTGGCAGTAGGAATGGCTGGAGTCTCATTCTTAGTATGGGTCTTCCCAGCCAATAACGAGTTGTCAAGGATATCTTGATTCTTTCTTTCAGTTTCCTCTCTATCGTCCGTCTCTGTTGTACCGGGTTCTTTCCCTTTTTTACCCTCGTCTTTAACCTCTTCAAGCTCTTCTTCTTTAGGCGGAAGTTTAACAGAATGAGTCGGGACGGAAGGGAGCCCTAAACCAAAATCATCCCCCTCCGCTTTTATAGGTGTCTTCTCTTGTAGTTCCTTATCCGCTTTCTCTCTGTCGGCTTTTTCTTTAGTTCCTTATCCGCTTTCTCTCTGTCGGCTTTTTCTTTAGCTTCCTGTTCTCTTCTTTGTTTTTCTTCTTGTGCGTTAGCCCGGGCCAGCACCGTAGCCTGTCTAAGTTCACTCGTAAAATTGGCGACGTTGGCTATTGTCGAATACGCAAGCCTAGTTTCCGCTTTAAATCGATTACCATGTCTTATTTCCGCCCAGTGATAGTCAGCCTTAACCTTAGAAGCTAAGTCTCTCAGTTGCTTTATTTGATCGTAGGTTACGCCGCCTAACCCCTCGGTTCTCGTTATCCTCCCAATCCAACTAGCAATGTTGGTGCTCGTTCGGGCCCACTCATCCGACTTATCCCCCACTCTTCCGTTTACCCAGTCGTTAGCGAGATCCCAATAAATGTGGGCGTACGCAGCATGATAACGGGCTTTGGATGATCCTTTTTCGGATTCATCGTATTCCTTTTGATGGTTTTTTATTTCTTTTAAAAACTGGTTCAGTTTATCGTTGAAATAAGTATGATCAAAAGCAAGCCCTCTTAACTTCCTATGCCCTAACTCTGCGTTTACATGCTTTTTTACCACCTCCTTAATCTTGGTAAACACCGCATCTTGCATATTATTCGATTTCAATAATACTTTAGAAATCGATGTAAAAGTATTCGGTGGAGTGTTTTCTTTCAGCTTTGTGCCCACATCAATCGCTTCAATAATATGACTATCCGCTGTTTCCTTTGATTTCTGAGCCAATTCTAGAAATCTAAAAGCGTCTTTCATATTATTGTTGATTAAGGCAGATTCAACCTTTCTAATATTTTCTTGTGTGGACTCCAAATCAAATCCTGCGGATTCTAATGCGTCTCGAACCTGGTTGTTTATTTTATGCTCATCCTCAGTCTCGACCATATCCATAAACCGATACAAAAGACGGTCGCTTTTGTCCGATAAAATCACCTCACCGGTTTCAGCAAGTCTCTTAAGTGTGTCCCCTACTTCCTTAAGATCTTTGAGACCTGCTTCGATCACCAAGGTTAAATCTCGGCTTACAACTCGTTCATAACGCTCAGAGACTTTTTTCAACCGTTGTTCAATCGGGCCTACGATATAATCGTAACGGTCTTTATGGGGATTGAGATCAGATGACCATGCAATGATGAATTCTCTCAAATGTTTAATATTATCTTGGATAGACGTAATGGTCTTAGCTACATCTTCGGAAGGTATTTTATCCTGATCAAGATTATTGGTTTGATAGTCAATCGAGGTGGCTAACTCATTCATCACTCTAAGTCGTTCTAAAACCTCTGGATCTTTTGATATCAGTAGTTTTTCTGTCTCTTCTTTAATCCTTTTTTCAGAAGCTTTTTTTTCCTCTTCTTCCTGTTCTCCCATTTTGTGCATAGCCAAATCACTAGCCCCGGCACCAACCACTGCAGCACCCACACCCGCCACAGCTGCTCCGACCCAACCTATAGGAGTTGCCAGAGCCGCTGCGGTAGCCACCGTGCCAACAACCGCACCAACTGTAGCCGCAATCGATGTAATTGAATTCCAAAATCCCATTAGAACCACACTCCTTATAAAACTTTATTTAAAATCATCCAATAGCTTCAAACGAACGGTGAAGGAACGTTCCTCGCCAGCCGACAGTGCGACCAACATCCAAAGTGATGTTCCCCCACGATTATCATTCGGAAAAGAGGCGGCGGATAAAACATAATGTTTATCGCTAATCATGTGGGTATGCCACGCAAAATCCCCTTCCCCCTCAGCCGAAAATCGGCAACCTAGCAAGCGAGGAAAAGAGTTATCCTTAGGTTCCAGCACCACCCAAACGATCGAATGCGGCTCTTCTTGATACACCAACTGCAGTATACGCTGATTGAACAAATGATCAGCGAGTTGCGTTATTTCATTGAATCGAAACCCTTGTTCGGTGCTCCCTGATATATATTTAATCCGTCGCCCCACCCCACAAACAAAGACCAGACAATCACCAACGCTCACAGGAGGACAAGCGTACACTCCTGATCCCGATACCCGTCGAAAATCAATAAATAATCCCTTAGAAAGGCTGATGGACAAAAGCCATAAAGATGTATCACACCCAACCAACACCCCTTCCCCGAACGGATGCATCCAATGAATGGTGCTCGCAGAAAAGTCCGTAACCGCTGTCGTTAACGCTTTCGTAGGATCGTAACACCCGTATCCCCCATCAAGAGAAAAATCGTAAAAAGCCCCAAAACTCGATAAATAAACCGAAAGTTCATCGCCCTTACTGCCAGAGAACAGCAATCGATTATTATGAAACGTTACATGTGACGGATAACCCTCTTGCTCGCCCCACGCACTCATAAACCACGAAACAACAGAGACTCCTGCTTGAAAAAGGGTCTGCGACTGAGGAGCTACGGATATTGAACGCCCATCTTTCGAAACGTCTTTTATATCCCCCCATACATAATACGGATCTACAGCCCCTGAAGCCGATTCCCGGGAGGTTTTAGAAGAAAGATTGAGGACGGTTATCCAAGTTATATTATTGTCCTTAACGTACGTTGCTCCTTTTGAAGAACCAAAACGATCCCCCGATCGACCCGTGGTAAGACTTCGGTAGACTTTATCATCCGCAACGATATAAGCACCTATAGAATAATTTGTGTTCTTAGCCCACTCTGGCGGATGACATCCTAAACAAATACTCCTTCCCTTATCGAGGGGTTTAAAGATCTTCATATCCGATGTAATACGGGCAGTACTGGTGTCCGCTTGAGATATCGACAGCTTTGCGTTCGACTTAACCCCTGAAATCATGCCGTCCCTCAGCCAAGGAGGAGGGAGAAACTTAATCTGCTCAAACACAAACGAGATTTTATCCCCGTCTTGGATGTAAAGAAGGTGGTGGGGTGGATGATCCTTATGGACAAAAACCGCAGTTGATCCAAAAACCGCATATTCTAAGCTCGTATTATCCTTAAAAGTATAGGGGGTTTTATACGTTTTCCCGAAAAGAGCCGGAGACCACTTCGTAGAAGATCTTACAACGACGATCTGTAGTTTTTTATCTCCAAAAACCAGTAACGCATAACCACCGTCTGGGATGCTAAAAGAAAACACACGGTTTGATCTTGGATCTAAACGACAATCTCTGTACTCTTGCATAAGAGGCATAGAAACCAGGGGTCCATATCTTAAAGGGATAAGATTGCGGCTCTTCGCAACCCCTTGAGCGTGCAGAGACAAGTCTTTACGGGACTGAAGAAGACGTGGCGACAGCTCGCCAGCGGAAAAAGAATGCTTTGTCCACGTCGTATTAACCATTGTGATACCCCCTGTCTTCAGGAATTTCTACACCATCCATGTCCATAGCAACCGCTAAAACTCGCTCGCTTTCACCTTTCAAATAGGATCGCATTTGATCATCCGAGATTAAAGGAGGACACAGTTCTCCTGCCAGTTTTAAAGCAAACGCCTCTTGATAGAGGGGATCACAATCCGATAGGGGAACTTCCCCAATATACTTAAGAGAAAGCGGGCGGGGGGTATCACCACGAGCTACAATATATCTGCCCCTTAACTGAGTTTCCTCACTCGTATTTAAAACTTTAAGACATTTTAAGGGAATATAATATTTTAACTCCCCGTTATATGTAAAATATAAAGGTGATAAGTCCATCGACTGCGTCGCAAAACTCCATGAAAAAGAACGCAATAGACCCTTATGAATTGGAGGTAACAAAAGACGGCAATAGTCCGCTTTGAGACTCCTTTCGTTCCAGTTCTCGAGGGGGCGTTGCCCTAACTTCAACAACGCCCAATTACAGATCTCAAGTTCCGTCATCATGCAGCCTTAGTTCCTTTTAGCACTGGCACACCTTTCAAGGAATCTTTCGATATCTCAATCCCTAATATCTTATCTGGTTCTATTCTCGTTGCTCCAAAAGATGAGGTTAAAGTGATTTGAGGGGCATGCCATTTACCAGGATCTTTAGAATGTTGTACATCAATGGCTTTTCTTTGTGTGAAAACCACCGCCGATTTGCAATAAATTGGAAGAACATACTTAATCTTAGTATCTTCAAATTTTGCAGAAGATTTCACGGTAGGTTTGCCATTAGGGTATTCAACCTTTCCGTCAATCAGTCCGGGGAATTTTGTTCCAGCAGGAAACAAATCATTACCTGGAACTTTTTCCATGTTGATAAACCAAACACCCGCAAACGCTTCAATTTTACCCGCTTGCAAAGCAGCAGTGTTGATATAATCCTTGGAAGTAGCCCTTTCTAAGGCAAATAGCGATGCCCATACATCACTAGGAACTAGAACATAAACTTGCTCAGAATCAACATCAATATAGCGTTTTCGAAATATCGATTTGGCAGTAATCAATTGTCCTATAAAGGTTTTGAAAAAATCATCCCCTTCAACCGCAGATAGTATATTTTCTTTAGAAAAAAACTCAGTTTCCGCCCCTATCTTACCTTTCTTATTAACTCCAAGCATACCTTTTAGTATCGCTTCATCCTGCTTACGATGCATCGCTGCTGTCGCTAACGATGCATATGGCAATAACGGATTAATACCTGAATCAAGGGTTGCAAACGGATCAATGCGTTCTGCCCAACCGAATTGGCTATGACCAACCCAACGTCTATCTTGATCCGTCGCATTATAGATTGTATCAGGCATATCCCCGACAATCTCATGAGCTTCTGTAGGTTTAAACACTTCAACCAGTGCCGATGCTTCCCCTTCCGTTGCTTGTTCTGTTACCGTTGGGCGAAGTTTCGATTTAGTCTCTTGAAGTGCTAACTCAACACGTTTCTTAAATTCATATATATTAGCAGTTGCTAATTGTTCTTTTGTAGCCATTTTTTTATTCCTTTATTGATTAAGTGTTGCTTGCTTTTCGGCCCATTGCCGAAGGGTCTTTGTCGCCTCCTTATCCCCAGACAAAACCCTTGATCCGAAATCGGGGGTATTAAAAACCTTATCAAAATCTCTATCAGCCTCTTGGGATCCCTCCGATCGGACAAATGTGTCTCCTGTTGAGGATTCTTTGTTCTGCTGGGCGTAACGGTCAAAAAAATTAAACGTCTTCTCAAACCCCCAAGCGGAAATAAGAGATTGAACATCATTGTCGGGTATTTTCTCTTTACGAAAATAACGGGCTATATCCTTTTCCCTTGTCTCGTAATCCGACCCTAATTTCGTTTGTAAAAGCTTTCTCTCTTCCTCCAAAGACGCACCAAATTGTTCACCGATCTTCCGTCCATGATCAACAAGCTTGTCAACCACTTTCTGTGCCACCCTCGCATCAACGCCCGCTTCCTTAAAAGCCTCAATATGAGCGGTAACCTCTGCCTCGGGGACATAATCAGGACAACTTAAAGTGTAGTCTTCGATCGGCGGTTTAGGTTCCCCAGCTTCTTCAGTTGATGATGAACTAGAGGAAGGATTACGACCTTGCGGGTCAATCTGTACCGCTTCTTCCTTCAAAGGTGGTGGATTAGACCGTTGCGAACGCTCGCATTCGACCACGGGTGGTGTTGAAGGTAGGGGAGTTAACTGATCAGTCTCATCACTCATTATTTACTCCTTAGTATCGTGGGTTATCAGAATACATTTGTACAATTCGTTCAAAACTAAGCCCACAATTGGAAGCTATGTGGACCGCTAAACTTCTCTTTCCCTCCAAAAGGGCAAGTTGGTGGGCAGAATCATTTGAAACTGATGATAAAAGCCCGCCTTCAACCATCAAATCTGTCAAGACGAAACGACCTTCAGGAGTGGAATAAACATGTTTGTAGTGACGAATTCTTCGCTCGTCTTCTTCCAGTTGTCTCGCTAAAGCATCGGAATCAACCGTATAGCCATGGGATAACACTTTGCTTTTAATCATATCCGCAAGTTTTCTAAAATTAACCATAGCTGTTCTCCATCATATCGTGGGTAAGTTTCTTCTCCATTGCTCTTCCTGCGGCTTTAGCCCCTATATCCTGGCTTGTTTGTTGTAACTGTTGTTGAAGGTGTTGTTCCTCCATCACCCTCCTTTGAACTTCCCTCTGTTGGCGAATATCCTCCACTTCGGCGGTATCGCGGATAAGAACGGCAGGGGTGTTGGTCGCCCATAAAGAAAAACGGGAAACCCTATCCGTATCCATATGATCCATACAGCTTGGATCACCCGTTTTAACTCCCAATTCAACAACAGTGTTAACCCCTTGAAGAGCACTCGCAACACTCTCAGCTTGCTGGTATTTGAATAAAGGTGATGTATATTCCACCTTTAATAATGAAACAGGAGGATTATCAGCCCCTTCACACTCGGGAAGATTGCCTTGTGAATCCAGAATATCCAACTCACGACTAATCATCGCCCCAATAAATTCCGATTGGAGCCCACCTATAAGAGGACCTACAAACGCCCCTTTCTCACGGGTCTTTTCCATCGATTCCGCAGCAGAACGTGACGCTTTATCATCAAGAACCTGAAACAAATCGAGCAGAAACAAACTGCGGATCGACTCTTTTAATCGATTAAGCTCCTCGTGGTAAGGAAGAGGATTGCCGAATTGCACAGGTTGAAACAACGATCTTCCTTCTCTGCTTAAAGCACCTATGTTCATATAACCTGGCTTCAGATCAAAATTTCGTTGCTTCGCTTCCGAAACCGCAATTGTCGGCGGGTGCAGAGAAAGACGCCCAAACTGAGCCAATTCGTTAACCGTCTCATTCAAACGCCGAATCGTAGGCAACGCTTCCATAGCAGGGGACCGCCCGTATATCTCATCAGCCCGCACTCGGTAGCGTCCAACAATATAAGGAAACGTAGCAATCTGCTTCTCTTCAAAAAAACGGTTCTCATCAACACTGACAAACTTCGAATGAAAACCCTTGTTGCCTTTGTCTTTCTTCTTATCTGTAAGACTTTTAGGATAAACCGCATGGATAATCGTAAACCGCTCGTTTTCATTCCTAGCCAAAGCCGATTTCATTTTAGATGATAAAACCTTATCACCCCATTTGCTGACAATCTGATCCACCGTAAACGTAAATTCTCGATAAACACTGTCCACAACGTTTTGGTGGTTAACGCTCATATAAACGTTGGATAAAGGCACCGAAATATAGCGTATACCCTCTTCCAATCCCTTCTCATCAACGTCCGCTTCCATGTAAAAACACCCCGTGCCAAACTCAACAACACTGGTGTAAAAAGACTGCAAACAACCAACAAAACCCGAACGAGAACGCTCCCTAAATCCAAAAAGAGTATCCGTTACTTGATCACACCACTCTCTCACCTTCTTCGATCTGGCGTCCTCCTTATAGAGAAAAGCTTGATAAGCCGAAAAAGACTCCGCTAAACCATGCCACTTCTGCCCGGGAGGCGTAATCAGAGACGAAAGCAACGAAGATAGCTTAATACACGCCTCAGAACCTGTCGTATCCCACATACGCAATTGGGCGTTATTCTTATAAGGATATAAAAACCCCGTTAACTCCTCCATCCAATAATTTAATTCCCCTCTTTGATTCTTCAAATAATTAAACCGATCCTGTATATCTTTGGCAGATCTTTGATTCATCGTACATGCACCCCTGATAAAAGACTCGATGAGGTAAAACGCCGAGCAGGAATGGGTATTCTATTCATCTCGTAAGCACGTAAAATTTCCTGGCGTCTCACTTCAGCCAATTCATCCCCTTCCAAGGGGCGAACACCCTCTTCTTCTTTTTTTCCTTCTTTCTGAGAACTACCGAAAAATCCACCAATGGTATCCCATTCACTATATAAACCTGCTGCTCCGCCCATTAACCCGCCTATAACACCCCCAACAGGGCCAAATATGGACCCTAGCTTAAAACCACTGGATAGCGATGAACCGAATTTTACACTCGAATCTAAGAAACCCATCCGATAAACTCCAAAAAAAACGAGAAATAAGCGGTTGTGACAGCCAACGGAAAAAAGAAAAGGCGGGTCGATTATCAGTTGGAGTCATATTCAAACCTCCGCTCAATCAATAAATCAACCCCTTCATACTGGTAAGATGGGCACCGACCAAAGTCCATATCACTGCGTGGTGGATTTTCCGCAAAGGTATACATAAGCCCGTCCGAATAATCGGTGCTTTTAGCTCCTTTAACCCTTTTAGATTCAATGGCTAATTCGCCCGTATTCGGAACGATAAAAGACTTTAAGGATTTTAGGTTTTGAATTAATCCACTGTGGTTGATAAGGCTCGCAAACTCCAGCCAATCAGCCATCTTAACATGTAGCTCCGTGCGTCGGTTTCGACAAAATTCAAGATCAACAGCACGCTTCTGACCGAGCACTCTGTATACGTGATAACCCAACATTTCCAAATAATCACAAGTCCTTGCACCAGTGTTATTTGCGTCAATAATAATCGCATCAGGGCGGTATTTCTCAACTAAACCAGAAATCTTGTTATTCGTCGTCCTCAAATCCGTTTTTGACCAATCAAATAGGTGCTCAATAACAGGACCTCTACGCAGAACAACAACGGTATTATCGCCACCCTCCTCTGCTATATCACAACCCATAATAAGAGGGGCGTAAGGATCAGGACAAGGCTCTCTGTTCAGGGCTTCTTCAATTATATTAAGTGGTATAAAACTATCGATGTCCTGTTGTGGAAATTGTCCACATACCTCAACCCGGGTAACATCAGAATCCAAGCCATAACGAGCTATGATCCCTTCATGAAAACTCGGATCAATGCCTTCAACCGTTCGTGTGTCAATCTGAAATCGCTTCCATTCGTTGAGTGGCTTGTTAAATATATCGTAAAATTTGCCACTTAAACGACGAGGATTAGACGTCATAATCCAGAAACGATTAGCGTTCTGCTCCGTTAAAAATCCAAGAATGCCTAAGTTAATAACATCAGGAGTGCCCGATGCTTCATCGTTAATTATCGCCATTCCATAGGTGTTATGATGACCAACAAAAGTATCAGGACGCTCTTCCGAATACGTCCTACACATCGTCGAATAATGTTTAGAATCAATCCCAAGACTACATTGTAAAACATCAGAATACCAAGGAGCTGGATGCAAAGATAACGATTGCATCTCAAACCAATGTTTGTTCGGTAACAGGGATAGCCACTTACTCACCTCCGCCCATAACGTCGTCTTCAGTTGAGTCTCAGAGTTCGCAAGACAAATAACCGATATCCCTGGTCGAGTCGACATCAGCCATAAAACTAACCAAGCGTTTAACGTCGTCTTTCCAATACCACGACCTGCCGATATAGCCCCTTTAAATACTTCAGGATTGGGGTTATTAACACTGTTAAGACAATGAGCGTCAACCACTTCCATGAACTCTAGTTGCCAGCTCCTAGGAGCAGAAAAACCTTCAAGCGGTGTGCCTTTTTCACCCCAAGGAAAAAAATGCAATACAAAATTGCTAAAACTCAGCTTTATCTCATCAGACCACATCAGATCAAAAAGCTTTTGCTCCGTTTCTGGATTTGTTGGAAGTTCTCGGCTCAATAAAACCCTTCTTCAATAAAATTCAAGTATAACACACCTTAACAAAGAAGAGGATATTCCTTAACAAAGGTTACACTACCATAAATTGAATCGCTCTGCAAGCTAAAAACGTCAGAAACACCTTTTAATTTAGTTTTTTTTCGATTTTGTAATAAATACAGGTGTTATACTCTCTTTCGTCGCTGATAGTAGGTTTCTGAGCTTAAGAAGCATTGTTGTGTAAAATAGCTGAAGACTCTTCAATATTCCAAAATTTTATAAAAATTGTCGGAGGGGTGCCTATATATCCTTTAAAATTAGTCTCTGGGGGCCTCCCCACCCTCTAAATTCCCTAAACTCCTTCAGCTCTTTAACTTTTTATTAACTATTTAAACTCCTAAACTCTTTAAGTTTTTATTAACTCCTTAAACCTCCGAAGCTCCTTAAACTCCATAAACCAACAGAAATAATCCTTAATCTTCTTTTGTGGTATTGATGGTAGATTAGTCATGTTTAGTTAACTTCGGAAGCTCAAGAGGCTTTTCTGTTTGTTTATCTAATGCTTTAACAGGCTTTAATCCCTTGCTTTGAATGCTATGCTGTACTCTATCCATCAACGGCTTTAAATCTATCGTATGCTTCTGCTCAACCGATACATGATTACCGTATACATGCCTATGACGCTTCTCTAATTCCCATTGCAGACGTTTCATACGGAGTTCTCGTAACTTGATTGCTTGAGGATGATCTCTTTCTTCTTCAGTAAGTGGAGCTTCAACAACAGAGGCAAGATTTTCGCTCAAATGCTCCATGTGGCTCTGTTTAGCTTGCTCATAACGCTTTTCTAAATCTTCTCGATCTTGTTTTACCCAACCGTGAAAAGAAACCACAGTTACACCGTGCTTCTTACAGGATTGTGATAATGACAAACCACCACTAAAAGAAGCTAAAATATTATCAATTCTTTCTTTTGTGTATTTGTGAGCGTACATAATAAAGGTAAAGTAGCATAAAATCAAATAAATAGCAAGCTTTTTACAAAGTTTTATAAGCTTTAAAAGCTTTAAGGTTTTAGAAGTTGTAAGGTGCGCGACAATTTAAAAGTTTGAGGGGCTTAAGGAGCCTTCTTAAGCTATGAAGCTCCTTAAGTTATTGAAGTTATGAAGCTCCTTAAGTTACGAGGTTATAAAAAGCTCGCAGATGCCGACCTTCAGCCACTTTGGGGTAGCAGTAGCAGTCGTTTTTCAAATACTCGTTACGCTTCGTTACGCTTCGTTACGCTTCTATTTTTCAAAGTGTAACGAGTAAAAATAAAGTGTTTTCAATAACTTAGGTTATAAATTTACTACTCGTTACGTTCGTTACGCTTGTTTTCAACTTTTTGCTTATGTGAGAGAATATTATTAATGGATTATAGGGACTACAGCTCACTGTATATACGTATATAGTAGAGGAGTATGGCGCTGAGAAGCGTAACGAACGTAACGAGTATACTATAAGCCTTTGAAAGTACTTAGTTTTTACTGATCACACTTCTTTTTTCAATGTGTAACGAAGCGTGACGAGTGTTACCATAAATACCGTGCTAAGTCATTGTAATAACGGCTATTTTAGGTTTTTTATTCTGTATTATAGATACGTGATGAGTTTTTATAAATAAGGTCTTTTTGGGGCTTTTCTAAGGTTTTTTTATTTTTAGAAGACGTGAAAATTTGTCATCGTTTTTAAAATTTAAAAAAAAACGACGACTATGGCTCATCGTTTTTAAAATTTAAAAAAAAACGACGATAGAAAGGATAATTCGGCTGAAGGGGCACTAAGTTTCTTGGTGCGACCGAGATAAACCAATCATCGCTATCCTCCCGAGGTGTAGCTTATGGTTATCAAGCGTCCACAATATCGTTTAGTACACGTAAAGCCGTGACGAAAGTTTTAGAGGGTCTCTTGACGTTCTTGCTACTAGTAATCATCGGCTGTCCTCCCGAGGTGCAACCTATAGTTTCGCAGTCCCTTAATATCGTCCTCTAAAAACTCCGTTGCTCTTTATTAAGAGCGATAAGAATTTCCATTTACAATAACATCTCTCAAAGTATTGTGTCAAGGGTTTGAAGACCTTTTATCTTTCTTAGACTTTTTCGAACTTTGATTGGCTTTTGCTCGCTTAGTACTTTTAGGTACGATAACCTCATCCCCGAAGTAAATCCAATCAAGATGTTTTTTAGTTACTTGCTTTATTTTTCTAGCAGGTTTTATTTCTGGTATTGTTCGACCTTGTTCATAATTACTTAAAGTTGAATTTGGCATACCTAAAAGCTTTCCGAATTCTATTTGAGACATTCCTTTATCTTTGCGAATAGATTTAAGCCTTGCTCCAATGGCGTATGGGTCTAGTCTTTTCTTGTTAGTGACATCTTCATATCGTCTATCTATCACTTCCCCGTCATAGATCCAATCAAAACTGATTTCGTATTCATTACGTAGATATAAGGCGTACCTAATGCTTGTAGAGCACATGCCATTTTCAAACAGATTGACGGCGCTTTCAAGTTGGTTAGCCCCTATAGCCATTTCTTTTTGAGTCTTATTATTAGCTTTTCGGATATCTTTTATACGTGTTCCGACGTCTTTCCAATATTGGCGTATTTCTGGCGTGATGATCAAAGTGTACTCTTGCAATGATTTTAACGAAGTTTCTAAAAATGGATTTAAAAACATAACATCCAAGCCTTTAACCAACTGTAAACACGACCTTAGTGTGAATAATAGCTATAATTTAAAGTTTTTAGTTGACATACTTTAAATTATAGCTAATAATACCATAAAATAAACAAGAAGTCATCCGTTAAATGGAACGAATTGATTTAAGAAATTTAAGGAGTAACTGATGGAAATAGATTTACAAAAGCAGTTTAAGAACTACCTACATGAAGATGTTAAATTCTATTTAGATACGTGGCATAAAACGTTGTATTCCCCTGAAACCTACCCGAACATGTATAGAGAGCAGAAGCTTCTTGATGAAATTATCGAATTATAAACCCCAGCGAAGCTGAACTTCTTGAAAAAGTAGCTTAACCCAACCTACAACCACCCTTTTAAAGGGGTGGTGTAGACGAAGTACGGAGACCTAGAAAATGGGACAATTAAAGCGACCTTACCTCGAAGCGATGGAAGCCAACTACGGGTTTTTAAGTGCTGTAAACCCTCGGATGGGCATTGAGCCTGAATCTAACCATGAAGTAGAGGTAATTGAGAAGCTTGAAAGTGCTTTAAAGACCTCTAAGAAGTTAATTCATTTTCGGGACCGTACAATACGGACGCATACACTAGAGGATTTAATCGAGGAAGTCAACCGGATTATTGTTTTAGCTGAGGCTCATAAACGGCGTTTAGAACTCAAGATATTCGAAGATAATGAGGTTTGGAGGTTATTAGATGAAGCCCGTGAAGCTTGTGAAGCTTGTGAAAACTGTAGTGAGCATCCTGATCAAGAGCATAAAGAAGATTATTACGCCAGTCAGATTTAAGGGATAACCTGTAAAGGGTTCGGGGGTGGATGTTTATACCTCCGTGATTGATCCACCCCTGTATAAAAACCACTAACACCCCTTTAGAGGTTTAACGAGCCGAAAGGCGAATGACAATGAAAGGAAATACCATTATGACTATTAAGAAAGTACTAATTGCTTCAACTTTATTATCCCTCTGTGGCTGTGGTTTAGCGGATGAACCAAAGAAGCTGAATCCTGATCAACTCTGTGTTGCCATTTGTGAGCTTACTTTAAAAGAACAAGAAGAGTTACAAACTAAGGTAAATCAGAGGTATGAAGAACATCTTACAAAGGGTGCGAAACTATCTAGTGATTAAAGTGGAAGAGCCCCTTGAGCATACTGTCAAGGGGCTTTTTTAACAAAGTTTAACCAACAGATAAGAAAGGATAGAACCAATGACGAAGAAATATAAAATAACAAAAGAAGAACACAGAGTCTTTTCAGAATGTCATCGCATTAGGGCTTTAAGAGGTTTTAACGATGTTAAGAAAGGTGCTTTAGGGGGGTTTTATCGAAGATGAAGATAACCTTTGCCATAGTGGTAGTTGTTGGGTGTATGATAATGCAGTAGTTAGAGATTGTGCAACCGTTATTGATGATGCAAGAGTTAGTGGTAATGCGTCAGTTTCTCGTTTTGCACAAGTTAAAAGTAATGCAGAAGTTAGTGATAATACATATGTTAGAGATAATGCGAAAGTTGGAGGTGATGCACAAGATAGCTGTAATGTAAGTGTGTGGGAACGCAAGAGTTAGAGGTAATGCGGTAGTTGGAGGTGATACAGTAGTTGAAGGTGATACGGTATTAGAATGAACACCTGGAACGGAACCCCCTTAAGACTAATGCTCATTGCTGTGGTGTAGCAAAACGCTACCCCATCTTTGACAGCCTTGGAAGGACTCAAAATGTCTGTAGCAAGGGGGTAATGTTTTGTTACCCTCTTAAGACTAATGCTCATTGCAAGGGAGCCCTGAAACGAGGCACCCTTAAGACTGAAGGTGGAATTCAAAAAGTTCGTAGCAAGAACACCGCCCCCTTAAGACTGAAGGTGGAATTCAAAAAGTTCGTAGCAAGGGGGTCGCAAAACGCTACCCCCTTAAGACTAATGCTCATTGCTATGGGGTAACAAAACGTTACCCCATCTTTGACACTTGGAAGTTAGCGAGCTCAAATTTGAGCTGGCTGATTTGGAGGTAAACCATGAAAAAACATTCTTTAACACGCTTAGAGAAGCTGAAGATAGCGTTTAATGCCCTACTCTTTTTCGGGTTTGTTGGCATGATGTGCTGGTGGAAATGGGGGTAAAATGGCGTAAAGGAGGTTATTGATTAATGGCTAGATAGTTTTAACAGTATTCCTATAGTAGACACGAGTACAGAGACTATTATCCCCATAAACCACTTTGTTTGACTGTTAATAGCGTCTTTAAGTTCTGACTTAGTACAAGCTAATTCTGTTCTAACATCAGCTATATCTTGTTTAAGCTCTGTTCTAACATCAGCTAGATCTTGTTTAAGCTCTGTTCTAACATCAGCTATATCTTGTTTAAGCTCTGTTCTAACATCAGCTATATCTTGTTTAAGCTCTGTTCTAACATCAGCTAGATCCGCTTTAGTTGCAAGATATGGTAAAGCTGTTTCCAACTTCGTAAAGCGGATTTCAACACTATCTCTTTGAACTTTTTGTTTTACGGCTGTCTTTTCCATAAGTCCCATTGTACACCTTCGATGTTAACAGAGTCAATTAGTTATACCTATCTCTTAAAATCTATAATATTGTTATTATCATCCACTGATTCAAAGGCGGGTTTAAGTTTTAATCCTTTGATGACTCTTAAATATCGTCCTCTGTTAGGGCGGGGTTTTTCACATTGCCTACCCTCCTTTAAATCCTTTTTGTTTAAGATTGAGCGTAACCGTTCTCGTTGATATGCGTTTTCTATCGTAGTTTAGCTCTTGTTCTCGGTATTCACTGTAGCTTTTTGCTAAACTGTGGCTCTCTTCCCATAGATTTTCACCAATATCACAACAATCATCAATCCACGCTTGGTAAGTATCTGTTCCCTGTCTTTCTTCCTCTTTGGCTTTTAAACATACTTCAGGTATATCGACGTCTAGACCCTTGCTGATGTAGGCTTTAACTCCTTTTAGAAACCATTTCTTCGCTTCTAAGGCGTATTTGGTTTCTAGTTTTTGGGCAAAGGATGCATCTCTATTTGCTATTGGTTTATCGAAAGGGATTACGATGTATCGCCTCCACCATGCATCATCAGGATTTCTAACGAACAGATGTTTGTTAGAGACGATGAAAGGAGTAAAACTAGCGGGTGATTCACTGTAGGTATTACCGTAATTGAGGCGTGCTGTCATGCAATCACCTCCTGTCATTTGTTTTATTTTAGCGGCGTTTATCTCATCATTTTCATTAGTTTCGCTGATAATAACAATTCTAGATCCCATGAGTCTGATAAGGCTAGGGTTTGCTTTACCTGCTTCTGGGGGACGGTTTTGCATAATGTCGCTTGCCTCGGCATTAATGACGTATTGGTTTCCGAAAGCGTATTTAATAAGGTTCATGAGGGTGCTTTTACCGCTTCCTCCAACACCTCGAATATGAATAAATCGTTGAGCTTTATTCCCTCCTAACAACGCCATTCCAACACAACGGGTGAAGTAGTCCATCACTTCTTCGCTTTCGAAGTATCCTGACACTAGATCAAGAAACTCTTGCGATGGCTCACCCTCAACAAAAGGAGTTCCTGTTGATTTGGTAATATATAATTCTTCGGTTGGTTTGATGCGTTGTCCTGTTTCTAAATCCAGAATCCCGTCTTTTTCCCCAAGAAATCGGAAGAAGTCGTTATGCTGAAAATACTCCCAGCTTCAAGGCTTTGAGCAGTGGATTTAGCCTTTGAGTTCTCTTCAACATTTTGTCTTAGATAATCAGTGTTGAACCAAAATCTTGGACTTTTTGAATTTTTATTATTATCTTCAGGTTCTTCACTCTTATGTACTGAAACATCGCTTTGTTGTAAGCGTCGCTAAACCGAGAAGATAAAAGACCATCAGGAATTAATTTTCTATGATGATAAAACAGAGATGCAAAAGTAGAACGCTTTTTTGCTGTATCGCCTATTTCTTCAAAATCGAAGGTGCCCCATTTATAATTAAAATTCTCTTCATCATAGGTTTTACCCTGTTTACTCCATCTTCTAGCTATTTCTTTACCTTTACTTGATCCTCTCGTTTCGTGATGAACAGCCATAACAACGGGTATCCATTCATCGTGAGAACCGTTGTAAAATTCTTCGCCAAAACAAGATAAAAAGGCGGTTATTTCTCTATTGGTGTACTGTCTATTATTGTTGTTAGTCCACGTTTTAGAGGGTATAATCGATTTTTTATCTTTTACCAGTGGCACGGTAATCTCTTGAAAAAACTTAAAAAGATATTCAACATCTTCTTCGGAAAGCAAGGGGATATCTTCCGCTTTAAATCTATGGGGCGGGGTCGTCCATGTGTATTCTTTTTTTGTTTTAGGGTGGATATTATAGGCAACGAAGTATTGACCACAACCCAAAATATCAAGATGCCCTTGGGTACTTTCAGTCGTTTTCTTCTTCTTAATCCCTTCTTTATTCATTCGGAAAGGAATAAGAATTTTGGGCTTTTGCCCTATTCTTACGATCGGCGTTCCATGAAGAATCTCAAAAGTATCTTTAAAAGTATTGGCGGTTTTTTCGTCTTTTGAATCAATATCAAAGGCGTAAAGTGGCTGTTCCCCTACGCCACAGACAAACCCAAAGCCACAAGCAGGAAGTTTGTCGATTTTCTCACTTGAAAGTAGTTGTTCTTCCCACTTACCCAATCGCTGTGGTCTTTTATCCCCTAAACGCAAAGGGATGAGCTTAAACCCATTATGAATGGCTTGTTTCGCCTGTTCCTTCCATTGCATTACTGGCATTTAAGCTCTCTTATAAATTAGTTCTTCTATGGGTTTGGCTTTCAGTCTTGCTATCTCTCTTTCTAACGCTTCGATCTCAGCTTTTGTCATGCCCATTGGCTCTTCTGGAGCTATCCAGCTATCTTTTGAATATAATTTCCGGTAAGACTGACGGGCTTTTTCTCTTATTTTATCTTTGTTATTTAGGCGGTATTGACGATTATATTCTCGATATTTATCTTTATTCTTAAGATAGTACTGATGGTAACTTTCTCTTATTTTATCTTTATTCTTAAGATAGCGCCGACGCCTGCGTTCTAGTATTTTGTCTCTGTTCTTGAGATAGTAGCGACGTTTATATTCTCGTCTACACAACATCCTTTCTTCAGGTGTTAAAACTTTTCTTTCCATAGTGACGCACTCTCTTTTTAACTGATCGCTTTAGCGAAAGCACTAATCACGAACTCTTTGAATTCTCTTAACTTTTCTTCGTCTGTTGTTTCCCCAGCAACCGAGACCACAACCGAAAGACGGGCGGTATTGTCTTCCTTCATCCAGCCATCCGCTCGGACTTCGGTGGTGCGTCCTCTTTTTCGGGTATCGAAGTGTTTAACCCCTACTTTAACCGTGTTCATTGGCACACCTCACACACATCGTCATCAGGATTATCGCTTTGACGCCATTTATTTCTTTCACCTTTCACCAGCTCATCTATGATTTTCCTCAAGGGCTTTAAAAGCTCATTAGCACTGTCTTTAGCCTCTAGCTCAATGTGTCTTAAAATGTCTTCCGATACCGCCCCTAAACCAAGACGGAGAATTAAAACGCTATCCTGATCCGCAATACGACGGGTTAAAACGTCGAATTTAGTTCCATTCCATGGTGTATTTGTCATCTTAAAACACTCCTTATTCTTTGGTTGTGTTTGATGATCCTTTTATAGCATAGGCTGCTAAAGGTGTCTAGAAAAATAATAGCTATAATTTAAAGTTTTTAGTTGACATACTTTAAATTATAGCTAATAATACCATAAAATAAATAAAATTCAATTAGGCTTAAATAGCGAACTAAGGAGCGTACAGATGGGAGCATTAAAGAATCATTTTCATGACGAGATTAACGAGAACTTTTACTTTCATAGTCATCCGAACGCAGATCCAGATATAAGTATTGGGATGCAGATTAGCGAGAATCAGCGGTATTTGGATGAAGAGATATCGCAGTGCAATGCGGTAGTTGATGTTTTTAAAAGGTCTGATTCCACCATTTTAGACAAGCTAGATGCGATGGATGACCTAAAAACTTACATTTCTCTTCTGCAAGCTACGGCTAAAAATCTCGAGTCATTGCTTAAGGAATATTGGGAAGAGTCTTTGGACGGAGAGGACGACGAAGAGATTTATGAGCATCCTGATCAAGAGCATAGAGAAGATTATTATGCCAATCAGATTTAAGAGATCCCCAGTGATGGGTTCAGGGGGTGGATGTTTATACCTCCGTCCATCCCCAACAAATAAAAGTATAAGAGCGGGAGCGAGTGAAGATGAGCGTACATTTTATTGAAGAGGCGGTTAAAGCCAAGGACATACCACAGTTGTTAACTTTTCTTTCTTTGATCACTCAAGGGTTGCAGGAGGCTTTAATCACCCAAGATGTTAAAGCCGTTGAAGCGGTGGATCCAGACCTCAAGAGGAGAGTCACGTTTTTAGCTATATCCTACATGAAGAGATGTGGTGATAAGGGGAAATCGCAGTTTTTATCCGAGATTTTGGTCCCTGCTTTAGGAACGCATAAAACTTTTGTCGATTGCACAAATGAGGATTTTAGATTGGTGGAAGCGAAGTTATTGGAGCAAAGCGATGCATGATTGCTTTTTCACCATTGGGGTTCTGATTTTTATTGTCGTTGTGGTTTATTTTTCAATTCCCAAAGATCCTGACGATACCACCCCCGCTTAAACGAGAGTTGAATAAATTTAAGAGAGTGAAGATTAATGGCACACCATGCATTTTTATCGGCTTCAAGCAGTCATCGTTGGCTAAAATGTCCTATAGCCCCGACGCTTGAGAGCAAAATACCTCAAACAACAAGTATATACGCCTCTGAAGGCACTTTTGCCCATAATCTTTTAGCGCATTGCCTCGAACAAGGCGTTGATGCAGAGACAGTTTCTCATCAAAAGCTGACTTTTGAGAACGATACCCGCATTGTTGATACGGAAATGGCGTCTAGTGTCTCGATGGTTTTAGCGTATGTCCGCACTTTTTCTGGACCATTTTTATCGGAAACCGAAGTTCCCCTTGAGCCTTTTACAACGGAACCAGGGGCAACCGGCACTGCGGATATCCTTATTTTTAATAATGCCCAGTGGATCATTGCCGATTTTAAATATGGGGCTGGCGTTCCTGTTAATGCTGAGAACAACCCCCAATTGATGTTGTATGCCTGTGGTGCATTGCACAGTACGGTGATATCTTTGGCAGACCTGAGGCTCTGACGCTTACTATTATTCAGCCCCGAGTAAGGACGGGATCGCCCATAAATGAATGGGTTATATCTGCCGATGACTTGTTCGAAAAAGCTAAAGAATTCAAAGAGAGAGGCACGTTAGCTTTAAGTCTTAAAAGCAAGCGAGCTGTTTCATTAGAACACTACGGTGTTAATGATGATTCTTGTCGATTTTGCCGAGCTAAAGTTCGTTGTCCTGCATTGAGTAGACATGTGTTGTTAGAAACGACACAAGACCCATCAACCAACACAACTGTTGAATTATCGAAAGCCTATTCCTCGATTTCGTTGATCAAGAGTTATGTGAAGGCGTGTGAAGATGAGATGTTTAAACGGTTGAATGCTGGGGATGAAATACAAGGGTATCAACTAGTCGAAGGACGCAAAGGAAATCGAAGTTTTAAGGATATTAACCGAGCGCAAGAGCTGTTGACATCAGTTTTAGGGGAAGAAGCGTTTAAGCGAATTCTCAAAACTCCTAAAGAATTGGAGCAATTATATAAGGAGCAAAAGGTTTCTGATGAATTTTGGGAAGAGTTGCAAGAGTTGATCACGAGAGGCGACGGCAAACCTGTCATCGCCCCCCGAGATATACCAACAAACAAACAAACCCAAAAATCGCAATTAAGCGAGTTTGAGGTAATAACATAGAAAGGATCGAACTATTAGCAATACAACACCTTTAGACGAGCGATAGACCAGAAATAGCGAAAGAAGTAAAAAAACTACGTAATATATAACCATAAAGAACTTACACGGCTCAAATTTGAGCCGACAGATTTGGAAAGTATAGAAAGGATCAAACAATGAGTACTATAACCCCTTTTGAATTCGAAAGCAACCAGATCCGTACTATTGTGGATAAAGACCAGAATATATGGTTTGTGGCTAAAGATGTCGCTGTAGCATTGGGGTATGAAAATTCAAATGAAGCAATAAACGCTCATTGCTATGGGGTAGCAAAACGCTACCCCCTTAAGACTGAAGGCGGAACTCAAAAAGTCCGTATCATAGCAGAACCTGATGTTTACAGGTTACTAGTTAAAAGCAAATTAGATTCGGCGCAGAAGTTTGAACGTTGGGTATTTGAGGAGGTGTTACCTACTCTTCGCAAAACAGGCAGTTATTCGGTTGAAGCACCGAAGCTTAGAGCCACTTCAGCGAGTACAGTTTTAAGAGTTCACAAACATCTTGAAGAACTAGCCAAGCAAGCAGGATTAAAAGACAATCAACTTTTGTTGAAGGTTAACCGAGGCGTTACGAAGATAACAGGTGTTGATCAGTTAGAGGCTATGGATATCAAACACCTACCCTCTTCCGATAACGACGAATATTTAACAATTACCCAAATAGGGGAAAGGCTTAACCCACCTCAGAGAGCGAGATTTTTAAACAAACTTCTTCTTAAGCGAGGACTGCAAGTTAGCAAGGTCTCAGGTGGCTATATACCGACACCTAAAGGCGAAGAGTATGGAGGTAAGATGTGTGATGTGCCAATGCAGCATGTTGAAGGCTCAACCCAGCAATTAAAATGGAATTCGAATTTACTCGTTTCGTTTCTTCAAAACGAATTAATTAACACACCACGCCTATAATAGAAAGGAATTTAATAATGCAAAAACTAACTGTAAAAGGACGTCTATCATACCCTGCTCTTGATACGAAGGTGAGTATGAAGCTCCCTGATGGCTCAAGTGTTGAGCACTACGGCTGTGATATCGTCTTTCCGAAAACGGATACGAAGCAGATTAACGCTGTTGAGGCGTGTTTAAAGACCGCTGTTACCGAGATATTTCCGAATGTCTCTCCGGATGCGTTTTTGTCGGCGGTTCGAAGCAAATCGGAATCCCGTGGGGTTTTGAGGGACGGCGATGCGAAGATCGCTTCTTCTCACAAGCCTGAGAATTACACACAAACATACACAGACAGCGTGTATATCTCGGCGAAGAACAAATATGTTCAACCGTTACTCGTGGATCGTCAAGCGCAACCTGTGAGCAATCCGAGGGAGGTTTTTTATCCGGGGTGTTGGGTCATTGCGAAGCTTAACATCGGGGCGTATGAGCTTGATCCGTACAAAACCAAGGGTTTCAGTTGCACGCTAACGGGCGTTCAGTTCTTCAAGCATGATGAGCGTTGGGGTGCTTCCCCGAAATCGGACACTTCGGAGTTTAAGGATTACGGCGAAGAGCAAGACTCCGATACCTCGGTCTCAAACTTTGCCTCAGCGGAGATGGAACCTGACGCTCTGCCATGGAACTGATCAATGCCAAAGCTGTTTATCGACATTGAAACCCGCAGTCCTAAACCCTTGCCTAAGGTAGGGGTTTGGGCTTATGCGGAGCAGGCGGTTATCATTTTATGTGCGTATGCATGGGACGATGAACCTGTGAAGTTGTGGGATAGGACTGAACAATCTGCTATGCCATCGGATCTTCTGCAGTATTTAAGAGATGAAACGGTGATGTGTGTTGCACACAATAGTCTGTTTGAACGGATATTGTTTAAGAAGACATTAGGTATTGATATTCCGCCTCACCGTTGGATTTGTACGAGTGTTTTAGCCCGAACGAACGGATTGCCTTCTTCGCTGAAAAACGCTTGTTTAGCACTAAATTTTTCTGAACATTTAACCAAAATGGAAGAAGGAAAAGCTCTTATCGCTCGTTTTTGCAAGGGATCGATTGATTCCCCTCCGTATGACTGTACTCGTGCTAATCACGTTCAAGCGTGGCAGTTATTTGGGGAGTACTGCAAACGAGACGTTGAAGCCACTAGAGAGTTATTTAAGCGACTTATTCCTTTATCTGATGGGGAAAGGGATTTATGGCTTTTAGATCAAACGATTAATGATCGGGGCTACAGGATAGACTTAGATTTAGTTTTGAAGCTTCAAGAGCTCATAGCCCAAGAGCGTAAGAAGTTAGATGAAGATATCGTTAAATTGACAGATGGTATTATACGCTCTTCTCGTCAAACGTATACTTTAAGGATGTACCTATTTCTTATAACGGGAATAGATTTGGTTGATATGTCGGAGGGTACTTTAAAGTCTATTCTGTCTCATTCTAACATCACTCAATTGGCTAAAGACCTGATTTTGAACCGCTTAGCATCATCGGGATCAGCAATTTTAAAACTCAACACTTTATCTGAGGCTGTTAGTTCTGATGGGCGTCTTCGAGGGACTTTACAGTTTTATGGTGCGAGCAGAACGGGTCGATGGTCTGGATGTGTGTTTCAACCTCAGAATCTTCCTCGTCAAGAGCGATCGGAGGAAATATTGACACAAACACTTCAAGCTTTAAATCGAGGGGAAACTATTGCAGATCCGTTAGGTTTGGCTAGTGATTGTGTCCGTTCTTGCATCATAGCCTCAAATGGCAAAAAGCTTGTTGTTGCGGATTTAGCAGGGATTGAAGCCCGGGTTTTGGCATGGATTGCTGGTGAAGACTGGAAAATCAAAGCTTTTGCAAATGGTGAAGACATCTATGTTACAACTTATGCTAAAGCGTTTAACACCCCCATTGACAAAGTGAGTAAAGAACAAAGAGCTATTGGGAAAGTTATGGAATTAGCCTTAGGGTATCAAGGTGGGGCTAAGGTGTTTAAGACAATGGCATCTCATTGTGGATTAGATCTACAACAGTTTAGTCAGAATGTCAAAAGCACCTCAACTTTTGAAGATTGGGAACAAGCGGAGTCTCATCATCTTTGGATGCAAGATCAATATCCCGAATTTGCGGTGAAGGATAAATTGATAGGCACGGCTTGTGAACTTGTTAAAAAGGCTTGGCGGGCTAAACATCAAGGTGTTCTTCAACTATGGAAGGACTTAACCGAGGGTTTTGCATGTGTAGTGCAAGAAGGAGGTTCAATATCTGCTCGAAGGGTTGCGAATGTTCCCCGTCTTGTGATGAGGAGGCACAAACGAGACGTTCACATTGTTTTACCTTCATCAAGAAGGCTTGTTTACAGTGATGTAAAGGGCGATTGTTCTTATCTCAATACTGCCACTTCACAGCTCATGAGAGAGAGAACGTATGGTGGCAAGCTAACAGAGAATATTGTTCAAGCCATCAGTAGGGATATCCTTTGCGAGGGCATGAAAAACGCTACTAAAAATGGCTATGACATAGTTTTAACGGTTCATGATGAGATTGTTAGTGAAACTCCTGATACTCCTTACTTTAGCGTTGGGGCCTTATGTTCTTTGATGACAAAAAATCCCAGTTGGGCAAAAGGTTTGCCCCTCAAAGCAGAAGGTTATGAAGCGAAAAGGTATCGCAAATGAGTTTTTATTCTTTCCATTATCAGACAGAAAAAGACGTGGAAAAGCGTTTAGTGACAGGGGCAGAGAAACTTGATTGTTGGGTTCGTAAAGCATCGTTTGTAGGACGTAGAGGTTGTCCAGATAGATTAATCATCACCCCTAATGGGCGTTTATGGTGGATTGAAGTCAAAAAGCCAACAGGGATATTATCACACCAGCAGCTGAGTGAAATAGAAGAACTACGACGGCGAGGACAGCGGGTTAAAGTTCTGGTCTCTATGGAGGAAGTAGATAACTTTTTGGAAGAATTAGCATGCACCTCGTATTGAAACCCCATCAAATTGTAATGGTTAATTGGCTCTTAAGTCATGACAGATGTGCTTTGTGGGCTTCGATGGGTTCGGGAAAGACGGTAAGTGTCTTATTCGCCTTATCCACTATTAAAATACTTGATCCTCGTCCTGTCCTTATTATTGCACCCTTACGAGTTGCCCAATCTGTTTGGAAGGATGAGGTGGAACGCTGGTCAGCATTTAGTGATATGACTGTTTCATCTCTTATTGGATCGGAACGACAAAGAATAAAGGCTCTCAATACTCCTGCTCACCTTTACATTATTAATTTTGAGAATATCCCTTGGTTAGTCAAAATGAAGCTTGATCATTGGGATTTTGCAACGATTGTTGTTGATGAAAGCACAAAGTTGAAATCTTTTAGAACCCATCAAGGAACAAAGCAAACGAGAGCTTTAGGGAAAGTAGCTTTTAGCAAAGTTGAACGTTTTATTGAGCTCACAGGGACCCCTTCGCCTAATGGCTTAATCGACTTATGGGGTCAAATCTGGTTTTTGGATAAAGGGAAACGTTTAGGTCTAGTCTTCAAAAGTTTTGTTGAGAGATGGTTTCATACGCAACAAGTGGGATCTCATATTGGAGCGGTCAAACACATCCCGAAAGCCAATGCTCAAAAAGAAATAGAAGAGAAACTATCCGATTGTTGTTTATCGCTCAATATCGCTGATTATCAAAATATTGATAAACCTATTCTCATCACTAAAAAAGTCCCATTACCCCAACCGGTGATGAAGCAATATCACAAGTTTCAACGAGAGTTGTATTGCGATCTTCAAGGAGAGAATATTGAAGCGTTTAATTCCGCTTCTAAAACTGTCAAGTGTCTCCAATTAGCCAATGGTGCGGTGTACTACGACGAAGAAAAACATTGGAAAGAAGTCCATGATGAAAAGATCAAAGCGTTAGAAGTCATCATTGAAAAAGCCAATGCCGCCCCTATTATCGTTGCTTATCATTTTAATAGTGATCTTGCTCGATTGCAAAAAGCATTTCCCCAAGGCCGAAAATTAGATCAAAACCCTCAAACTATTAGTGACTGGAATAGCGGCAAGATACCTATTATGTTCGCTCATCCTGCATCTTGTGGACATGGCTTAAATCTCCAATATGGCGGGAACATTTTAGTCTTTTTCTCCTTGTGGTGGGATTTAGAAGAACACCAACAGATGATTGAACGCATTGGGGTCACGCGTCAACGACAAGCGGGATTCAAAAGAGCGGTTTTTGTCTATTATTTAATTGCCCAGAACACCATAGATGAGTTGGTTTTGAGGCGTTTGCAAACCAAAGCCACTGTTCAAGATTTGTTGTTAGAAGCTATGAAAAAGGAGACTATCCATGTATAATTTTGACAGAGTTTTTAGATCTAGTAAATTTGAAAACGAGCATAATATTACTCCTGCCCAATGGAAAAAGCTTTTAACGCTTGAAGCAAAGTTTCTTCCAAATAAGCGCGCCCTAGAATCATGGCTCGACAAAGCAAAAAAGGTCACATCGCTGTCGAAGGGAGAAGCGATGATTGAAGTTGAGTATCTGGTTAAAATCGCTCTCCATCATCAGAAGTGGTATTATCGGTTGGACGACCCTCTATTTACTGATGGGTTATATGATCGCGTATCAGAGCGACTCGACGCATTACAAGAGCAATTCCCTGAGCTTTTTGATGAGGATCATCCATGGAACACCGTGGGGTATTAACATGGCTCATATCTTTGTTTTGATTGGGGCATCAGGAGTTGGGAAAACCACCATCGCTAAACAGGTGGTTCTGAACTCTGAATATCTGGTGATGCCTGTCGGGGTCACGACCCGACGACCCCGCGTCGATGAAAAGCAATACATCGATTATCGCTTTATCTCTCAACCCCAGTTTAAAGGATGGAAACATACCGGACTTTTTATAGAAACAACGAAGGTACGAGATGAATACTACGGATATCTCAAAGAAGATATTAATAATCCGATGGAACATGGATATGACATTCTCCTCATTCTCACTCATCAAGGACTAGCACCTCTCAAGAAACTCTATGAGGATCAAGTAACTTCAATCTTCATTGCCCCTCCTTCGGAAGCGGAATTAATTCAACGGCGTATAAAGAGACGGGAAGATACCCCTTTCAACCTAGATCCTGATCTTTTTGGAAAGAACCATTCTTATTCCTTCACAATAGTCAATAATCATCTACCAACCGCTTGTCGGCAAGTTGGTTTCATAAGAGAATTCGTGAAGCAGCATCGGAATCTATAGGGTGTTGATGATCCTATGTTTTCTTTATTGCAACGCCACACCTTTTATACTACAATAAAAGGTATTAAAAAGAAGCACTAATAACCTCATTAAATATTTACAGATTGTTGCTATAAAGGATGAAGAAACACAAAAAGATTATAAAGCTCTACCCCCATCTCTTCTGGACTATCTTATCTGTATACCAAAAGCCAAGAATACAAGCGATAATCTCCTGTGTGAATGGACTTAACAACGTTAGAGGATCAATACTAAACATTCTCTCTTTTACACTCCACCAGACTAATAACGGATAAACAACAATCCAAAAAAGAGTCGTTAAAGGTCTAATGAGAGCGTTAAAGCCATTAATCCACTTAATATCAATCTTAACATTTTGAGATTTTACTCTTGCTAATCTGATGGGTTTATCAGCTTTAAGCTCTTCAATACCGTATTTAATTTCTTCAAGGTTAACTTGAGTGGAAGTGTTAATCTTAGCTAATTCAATCTGCATTTTATTGTATTCAAGCGATTGTTTCTTCGTCAGATATTCTGACACCACATCTACTATTCTCTCAAAACTTGAAGGAATAAAACGCAGTAAAAACCTGAATAGTCCTCCTGCTAAAAAAGATTGTGTCATTGTTTAAACCATCCTTTAATGTTCAATAGCCCGTAGATGATTGCGGTAAGAGAAGTAACGGCGATTGCTATATTCTTCAAAGCTGAAAAAAGCCATTTCACACTTTTTAGTATGTCTAAAATCTCATTGACACCTTTTTGTTGTTCTCTGTAGTGTTTTTCAAAAAGTTTACAATGAGAGATAAGACAATCCTGTTTAGAATTTGAATTAGTACAGAATTCAATAAATTCCTCTCTTGTAATATAATGATCTTCTTGTCTTTTAGTCATCAAAATTAATAACTTCTTGTAACCAATACAGTGTGATGTAATAACTGTCAGTTTTACCCATAATCCTCCATCTTTTACGTGCGTTTTCTGCACTAACTGCCATTGTGTGTTCTTGAGTAGCACTAACTGATATATAACCACTGCTGTTTTCTGAAGGATAAGCCCAATATTCTATATCACTCCCTGATATTATATCACCAATTGAAGCTCTTACACGTATACGGGCACATCGTGTCGTTGTACGACCTCGGAGCAAACCTAGAAAACGAGGTGTTAGTTGTCGTGCTATTTCATCAAAGATAGAGGTATCAGTTCCCCTAATGAAACACTGACCGTGGATATAGACATCCTTGTCGTCATAGAATTTAACACGATCTACAAGGCTTCCGCTCTTATTCTTTGTTGCTATAGATAGACCCGTAATATCCCCTTTAACCACTCTCGTGATCGAACCACCTAGTACCCCATCTTTATCCTTGAAACGTATAGATGAATCATACCCTCTAGTGTCATCAACTCTAGTGTCATCATGTTGAAGCGTAAGCTTATTCGACGTTAACTGCGTTTGTATATCTTGTAGATACTTTCGTGTTTGTGGATCTAAACCTTCTGCTTTAGATGAGGCAATTTGTCCTAGCTTACGACCAACAACTTCCGTTTGAGTAGCTAGATCATTGACTATTCCATCTATGATATTCATCTTTTGTGTTAAAACGTTTACCTGATTTACTTTCTTTTGTACCTCTATGTTAAAATCTTTAAAAGTTTGTTTCTCACCTTCGAAAATCCTTAAAGCGTTATTATCGTTAATCCACCTTTTAGAACTTAAAATCAAACTGCTTTCGTCTACATCAACTTTAAAATCTCTTTCAGGACTTAATTCTTCCATGTTGCCATCAGGATATTTAACTTCAGCATGAATCCTACTTGGATCTTTAACAGTCCAAGGAATAACAAAATAAGAGCCAAAAAGACGATAAGACACATCTTTCGATTGTTCGAAGTTATATTGCATCATCCATTCCTTTTCCTTTGTTTTTTATATTTTTGTCTCTGTCTATACACCTCTGCTCGGGCTCTGCCTCCTGGGTTCAGTACATCATCGATAGAATTGCGAACAAAATGGTTAAACGCACCTCTCGCATACCAAAGGTTTTGAAACGGAACAAAAGTGTTTACCAACTCTTTACCAAACTGAGCTTGAGCTTTACCCCGTTGTTTCCGAGTACCTTCATCCCAAACTGCCTCCTTACCTGCAATCGCTAATTTCCCTGCTTGCGATGACCAAGGTCCTAATACATCCCAGCCACTACTGTTGAAGGGCGAAAATCTTTCATAATGCGTTATTCCATTAATAAGAGCTTTGATGTATTCCGTGGGATCACTAAAATCCAATTGTGGCTCTTTCCCAGAAATAAGAGGAACGAGAGTTTTTCTGATTAATTCTTCCCCTAATATACCTATGACTAAAGCTTTGGCTCTGTATACCTGCGACGACACTCCAACTAAGGAACTCGGAATCTCTATAAGATGCATTCTTGACCATGATATCGGCATGACAAGAAACTGTCCCATTAAGCGAGCGAGATTGTTAACACTTCCATCTTTCCCAGTTATCCATCGTTTATCCTGTATGGTAGAACCTACAGAGCCCCTTGCATGTTCTTGCACCGTTGACCAAATAAAAGTTCTGTATTTATTCGCAAGATCACTCTTTAATCTATAAATGTCTTCACCCTTTTTGAGAAACGGAGTTAATTTAGTATCATCAATTCGGTATATGTTTTTATCCGTTAAATAAGTGCCTTTGCCTTTAAAACTTTCTGTATCTGCTAAAGAAAGAAGTTTCAAATCACGTTCATTAAATCTATGTTCGTCAATTATACTTTTAAAAGATTGTTCGCCTATTTTCTTTTTTAATGAATCCATATCTTTAAAATTGCGAGTAAAACCACCGACATAATCTTGTAAGGTGGCAGATAACCCTCGCACCATCATGTTATCTAATGTGGTCAACCCCTGCCAATCCATGGTCTTTTTCGCCATAACCCCGAGAACAGACTGACTATTTGTTTCTAAATCACGGGTAAAACCCGTCGCCATATGTTCTAAACCAACTGTTATACTTTTTATAAATTCTTTTCTCTCTTTGCCTGCCACTGGGGAAGCATTCCAAATATTCGCAATATTCGTTTTCCACGTATATCCCATCCGTTGAGAACCCATAAAAGCACTCTCAATAATTTCTTTAGGTATATACAACGATTGGCTACCCAACTTAGTTATAACCGTCCAAGCTGTCGCAGAATCAACAATTTTATCCATGGTAGAAGGTTGTTTTCTTCCCATTGTCAATCCATCCCAATCCATTTGGACTTGCATCTCTTCCTTTTTCAGCTTATTAAGAGCTTTTGTTTTTTTATCCCCTTCTAAACGACTGTTAATATCTTCTCGATCTCTCTCAAACATACTTGCTAAAACAAAGTTAAAATTCTCATTTGCATTAGCCCCAAACTCACGAGCTATGGCAATATCCCTTATGAGATTATCAAACGAACGACTCATCATTCCTTCAACAGTCAAATCAGAACCAAACTCTTTCATCGCCTCAACCAAACCTTGAGGGGTGTAGTGAAGTTGACGAACTTGACGTAATCGACCTCCAAGAGAAATCCCAGAATGATCCTTCCCTCCTGATGCAATAACCTTGTTACGACCCTCACTTGCTAATGTCTCATAAACATCTTCAACAAATTGACGCAATGATCCTTCATTATCCAGTCCTCTTTTTTGATACTCTGCCCAATCAAGACGAGGAAGGGTGCGATCAACGAATTCATCTTTCGTCACTAACGATATCTTCCGAAAATCCATCGGTTGTGGCGTATAGTTATCCCGAGGATTAAACTTTATACCTACGGCTTTCGCCTCCTTAACAAGAAAATCCATCGTCTCATGAAAGATACTTGCAAGCTTTAATGCCTCGGGATTTACCCCTTTATCACCACGAAGAGCACGAAGAAGCTCAGTATGGGCATTGACATCATTCTTAAAACCAAAAGCCTTCGTCCCATAAGTGTGATAGTCCTTAAACCTATCAAATACCTTTGATCGTAAGCCTTTTATCGACATTTCTATCGAACCGCCAGAAGTGGCATGATGGGCAAGACGATGACCTAACTCTGTAACTTGGTTTTCCCCTTTAAATGTGGATAACAACTCATAAGGCTTATAACGATCGGAATCAGAGAAAAAAGAACTTTTGGCTTTTTTGCTTACCCTCTTAATTTGTTGATCAAGGGGAAGATCTGCAAAACCAGCTTGCTTTACACCTTCTTGCTCCCAAGCTATACGGATATGATGTTCGATATGTTCAATATCCACATCACTTAACTTAAGTTCACCAGCCGCTACACGAACTGCATTAATACATTCCTCTTTCATCATTTCACTCCAAATAAACAGTTAAGAGCCACGGTGAATACATCCTTTTTAGACAATTCAATATCTCTGGTAATATGCTCTTTAATTCCTGGTTCATGAGCAAATTGCTGTTCTAAATCGGTCAATCTACGTTCGTATTCAGGAACTTGAGAAGATAAAGGGTCTTGTTCCTTTAAAGCTTTCGGTTTTGAAACCTCCTGCTGAGCAAGGAAATCCTCCCCTTGTTTTAACTGTTTCTTCAACTCAGGACTGAACTCTACTTCAGGTTTGGTAATCATATCCTTGGTCATTAAATCTATCGACTTTGGATCAACATTAATTTCTTCGCCTCGCCTCATTTTCTCAATAGCTTGTTCTAATGTCTGAGCATGAAGTTCAGCCGATCTAGAGGTAGTCGCAATAGCAGGAGCAGAATGGTATATATCATCAATATCTCTTTTAACCACTTGAGCTATATCAACATCAGAAGGTTTGATATCCGGATGTTTCCCCCCTTTACCATGCAACGCTCCTAATCCCGCACCGATAATAAACTCCGTCGTTGTATGGATACCATCCACTTCCCTATAATGTTGGGCTAAATCCTTGTGACCTTTATAATCTAAATACGCACCTATGCTTTGTCGCTCCCCTAATCCAAAAGCAACATTTGTCGCCCCGCCAGTAACCGCCTTTGACACCAATGATTTACCAATAACACCAGAAACACTACCTCCTGCAAAAGTAGTTCCTGTCGTTATTAAAGCTCCTATCTTGGCAGTCTCATGCGCAACCCCCTCATCCCTTAATTCTTTATATCTTCTCGTCCCTGATGCGGATGATGCAGTCGCTAGTCCTATGAAGGGGGAAGCAAGAGCAGTAACTGGGTTAATAGCGGATAGAATAAAACCTGTCCCAAATGCTGATAAAAAATGACCAATGCCATGAGCGACACCACCCATAACACCCACGTCTTCAACAACATTATACCAAGGTTTACTGGTAATCTTATTATGAGGGGTATAATAGCCAAGAGAAGTAGGGATCGAAGTTATAACATCCACCTGTCCCTCTGCCGTTCCTTTGATAAACTCGCTAGGAATACTAGCAACGTCATTAGTGATATTCGTCCAAAATCCATAGTCTGGTTTCTTTGGTGGATCATACCTATAAAAGCCAGCATCCATAGCATGCTTTATTTGTTGCAGAAGCTTCTCTGTTTCAGAATCACTTCTCAGTAACATGTTGACCCTCCTTAGGATTTTCGAGAATTCGTTTAACGGTCTTGTTCTTCTTTTCCTCCGTTACAGCCGTGCTATCCTTGAGTGTCTTTTGTATCGTCTGCTCATGTTCGATCGAATAAGGTGAAACTTCTATAACTAAAGGCGCTCCCGTTTTGGGATTGTGTATATATTCCCTTCCAAACTTAACGAGATACTGTGCAGATCCATCAGAAGTGGGTCCAATATTCTCATACCCGTATTCCTTTCCAGAAAGCCCAGACTCTTCAAAAACCTGTTGAGCAACAGCGGTAAACTTGTTTGTAAAATCTTCAGAAGACATGCCACGAGGGGGAATAAGAGGTGATTTAAAATCCCCCATCGGAACAGGGATATTACCTACGACAGCTTCAAAAGAATGTTGGAGGTTTTTATCGTATTGGGATGCAGGTTGCCTCAAAACCCACTCTTTTAGCGACTGCGTAGGAGCTTCGTGAAACGAATATGTTTTATCGGATAAAAGCTCCCCTGCGAGATGATAACCGACGAGTTTTGATGCTCTGTCAAATTCAGCATCCCCATAATCCCCAATACTTGCAAAAACATTTCCGTATTTTTCTCTAAATCTTTCCTTAAACCATGCATCAAAACGTTCACCTGTTATATCTCGTATATTCTCACCTCTATTACGAACTCGGTATTTATAACCTCGTAAAACATCAGAGGCTACATCGGGATCATCCTTTAACAGCAATCCCACCTCACCCATAACAGGATGCTCAAGACTTTGCATCGCCTCAATCCAAACAGAATTCTTTAAGCCACCGAGACGTTCAGCATAGTCTTCCAAATGCGAGACAACGTCCTTTGATTCCAATTTGTCCAGATATTGAGTTAGTTTACGACTCTCTTCTTTAGAAATTAACGGACTAGAAACTCCATAAAACCCTTTCAATGTCTGCGAAACTTCCCGTCTATGAACAAAAAAATCCCCCCATTTGGAAGGTTCATCAGGCATCTCTTGGGTTAAACCGTGGGTTATAGCCCATTTAATCGGATGCTCTTTTCTTTCCTTGTCGTTCTTATAAACAGCCTTCACACCATCCGAATACAACTTGTTTTTAAACTCCGCTCCAACTAAGTTTTGAACGTCTGGTTTAAGTTTAGTTAACTCTGTCTCTACTTGATCATTAGGCATCAAAAATATCTGATTAATTTTAGGAGCAAATTCCTTTAAAGTTTGAAGTTGAGAGGATAACATCTGCCCACGAGTATTACCAAACAAATGTCGCAAATTATCCTCAGATAAATCCGCATCTTGAATATTTTTAGGAGTAATACCTCGCTCTAAAAATGATGCTATATTCTTTATCTTCGTTCCTACCCTAGATCTTTCCTCTTGCTTGCCCGTCGTACTCGCATTTGCCACTTCTTTCAAAATCGCTATCTTCTTCTGAGTACTTAAATCTTTCCAACCCTCAAAAGGATTTGTGTTGTCAACAACGGTGTCGTTAACAGAAAACGTATCTAATGGAGTGTTATCAACGATATCCGCTATCGTCGATTTGTCATCAATCTTTGAACCTTGCCCTTCTCGCTTTTGTATAAAAGAGCTGAAAACTTGGGGATTGTCGACCATATACCGTTGTGCCTGTGCTAAAGCGGCGTTCTCCCTCGTTGTTCTACGCCTAGCATCTTTCGTAGTAGGATTAAGCGGAAGTTTGTCAATAGCGTCACTTGCAAACTGTACTTTTTCCCTATAATTACTATCCGAGCCGTCAAGAAGAAGAGAGTTAGATACCGACCTCTCTATTTCTCTTATACCTTCTTCCGTCCGTTGAACCTGAAAGCCCAATTTATACTCATTAGCCTTCAGTTGAAAACGAGCCATTTGTTTATTAGACTGTTGTAATATATGACGTCTTACTTCAGGATAATCTAGCTTCTCATGCATCTTTCCGTATAGGGGCTTAATATCGTTGCTCAGTATACTTTCTAAATTCTTCTTAACCTCTTCCTCATTCCCCCCTTGCAAACCTTGAAGCTTCTCGTTAAATACCTTTTCCGCTTCTACCGTAGTCTGCAAAAACTCACTATCCGCCTTAAACGCCGATTGCCTCCTTACTGTCTCTTCTATTAACTTGGTAGATTGATTTAACTTATTAGCTATATCACGCAATCCCTCATCAGGACTATAACGTTGTTGCACATGCTCTTTAACAGGAGCAAATGGGGTCGCCCTTGATATGTACGGAACGAGCTCTGACACCTTATCCTCCTAAACCTTTAGAAAGCCCAAAAGTAACTAAATCCGCAAACGTGCCAAATGCATGTTTCCAGCCCATATTGCTTCGACTTTTAACCAAATTACTAATGTTCCCACGCAACCAATCAGACTCATCCTCATAGCGCTGAACTTTCTTTTGACCAGAACCTAAAATAGTCTGGATCTCTCGCTCCATCTCCGCTAAAGTCTGTCCTAACCATAGTTCTTGCGTAACAGGGGATAGTCCACGAGCAGACATCTGTGATCGCATCTTAGAACTTAAATAAACATGCTCTTTCCGCTTTTGCGATATTTGATCTAATGTTTCCAAATCCGCAAGATGTGCATTATCCTGTGCAAGCTTCTTACGTTGCTCATCTGTTTCAATTTGTGCTTGAGCTTGCGATACATCCGCTTGATAGTCCAAAATACCTTTAGTGAATCTGGATAGAACTGAAGCCCCAGTTAGAAAGAAAGGTAATAATCCTACCATTTTAGCCCCCTGTACTAAAATGAGTTATGACAGCCGTTATAGCTCCTGTATTCGCTCCTTTTTGACGTAAACATAATCCATCTTGCGAGGTAAAACTTCCTCCAAGCGGACAATTAAATTCACCTGATTTCGCTTCGTCTTTCAGCCCTTTAACGGGATACATCTTGTCAAAAGACGTTCCTACCTCTAACCCTTGAGCGTTTAAAACTCGGACACTACTTGATACAACGCGTCTTTTCCTACCTCCCAACCCATTAAAAGCTTCTCCAGTATCTGTACTAGGAAGTTGTGCTAATGATGTATATGTATAACCAATTCCCTCACCCTCAACTATAGAATCTCCTTGTTTGTAAGGCACTATAGAACCATCTAACGATACCTTGACCATTTCACTTTCTTGTTTCATTACATCAATCGAGGATTGAGAAACAGAAGTGCTCTTAAAAACCTCTCTATCACGATATTTGAGATAAAGCCCTATTTCCCTATCCACTTGATCAACAACCTCTCCAGCTTTCTTGAGACTTGAATCTATCTCCTTTAGTTCATCCCACAGGCTACTACCAGGAGTTGAAGTTGGAATTGAAGTTGAAGTTGGAATTGAAGTTGAAGTTGCTTTCTTCTCTAGATACTTACGCTTCGTACTACCAAGATTAGCGGTTTTAGCTTCTAAACCTGGCGGAATAGGCATATTAGGAAAATGGGCATCCCAAGCGTTAATGAAATCTATAGCTCTGTTTCTATATCTTTCACTTTTTAATGCGAGACGCTTTGAGGATAGGTGATTCTTAGCGTCCATCTCTTTTATTGCTTCTTGTAAATAATCTTCTGCTTTATCCAATAACTCATTAAAACGCTTCGTGCCTTCTTCCTGACTTAAAGGAGATGTTTTTAAATACTCAAATTCACTAGGCTCCATAGATTTTACGTTTTCAACATCATACAATAGCTTATTCACTTTAGCTATTATCTTAATTTTAGAATTAATTAATAAACTGGTATTACCCCTAAGCATCTGAATCCGAGTACTAACGATGGTTAAAATGTCATTAATCTCAAATAATTCATCATAAAACCTTTCTACATGAAGATGCGATAATTCATAATCCTTACGCTTCCGTGCCTCTATGGCGTTCTTAAGTCTTTCCTCAGAATCCTTCATAAAGTTCTCAATTTCCGCAATAATCTTCTCAATACCCTTATCTCTAACCTGTTTAATCAAAAGCTTTTGTTCTTCCAGCATTCGACGTAAAGAAGAAGTCTTTTCCCATGCGTCCTGTCTAGAAATGGAATCTAGAGCTTTTTCGGAGTCTTGAATACGCGCTTCTTTGTTGGTAGTGTCCATCACTAACTGGTCGTTAAAACGATCAACCGCATTGTTCCAGACCACAGCTAACCCATCCCTAATTTCATTCAAACGGACAGATATACTCTTTGTACTTACCCCACTATTGGCAGGATCAGAAGCAAACAATTCCATCATCTTACGGATTTCTACTTCCTTCACTACCCTAATATATTCCTGCTCGTCTAAAGGAATTAATCCGTTCTTAGCTCGTTCAAGTAGGGTCTCTAAATCCCTTACTTCCCTATCTAGGTATTGCAAAGTAATATTTTGTTTATTATCTGCCATTTTGTTATGTCCTGTTTGTACACTCCTGGTATTATTGCGTTCTGCGCCTAAATCACATCCAATTAAAAATAGACTTAAAACCGCAATGCTCACTAATCCTTGATTCATACCTTCTCATCCCTTTCTAGAATATCCATCAATCACATCCACAGGTTGATATGTGTTCATTCTACGGAAATTACCCAACTTTTCGAGGGATCTGGTTTTTCTGCCTGTATCATCCAGTCTTTCAACTAAAAGCCACAGATCATCTTGCCCATCTAAAAAACTAGCACAACTGGTTAAGGAATGAATTTGAGTATAAAATCCTCCTAAATTATGTGTGTGCCATGCACATACCTCATTGTCTGGATCAAATGTGCATCCAACTAATCTACCATCTCGTAAAACCACCCAGATAATAGAATATGGACTTTGTTGTAAGACTGCTTCCCAAACCCCTTTAGTTAATATGTGTTCTGCAAATAGGTTCAAATCCCTAAAGCGGTATTCAGTCTTAGTATTATCCGCCGATCTATTCCCGACCAAACTGATTAAATCCCTGCCTGTATCTTTAATAAAAACACAATGAGAACCAACTAAAATCGGGGAAACGGCAATACTACCAAAATTACCAATAGACCTAATCGCAACCGTCGCCTTCGATACAACCTCATTTTGACTAGTCTGTGTTATCAACCACAAAGCCGATTCCGTACCTACTAACAAACCACTATCGTTATGGGATAACCACTGAATACCCTGTCTGACATCTGAACCTAATAAAACTGAAAATGAACTTGTTAAATCTGTATTTCCCCCTTGTTCAGATATTTGATTAAAATCAGTAAAATCATCTAATTTTGAGAAATGAACCGTTTGCGGATTGTGTTTATCGCCACTTAACACTAAACGATTACCAAAAAAGGTAATACAAGACGGATAGCCCTCTTTCTGTCCCCATTCTCCTAATAACCAATGCTCTGTCGGTAAATCATTTTGCAATGGAAACGCTCCTTTAAGCTCCAACAAAACACATTTAGCCGTTTTAAAACGCTTAATAATACCTGTCACCCAGATCAGTAGGTTTCGGGCATTACCTTTTGTGCTTTCGACTTTTTCCCATAAACAACTTCCATCCTTTTGCTGATGTTCTTTGTCAGAAAACGTCCATTCAGTCGATTGTGATTTGCCTTTATTTATACATTTCAACAATCGGTCATTATGCACAACATAGGAATTATCCAAATACCACGTATCTGGTATCCATCGTTGAGGACGAAATCCAAGATTTAACTCTCTTCCTATATCCATCTCCTTAAACATCTCTCCATCTGCCTCAACCGAAACCATACCCGTTTTACCTGTTTCCGTATTCTCAAATGGAGTTTTTAGGTTTATGCTAACTTTCTTATCATCAATAAACTGTTTCTTAAGTGGAGGAACATGTTTAAATAAAACTTCTTTAAATTCCCAATCTTTGCCTTTTAGCTCCAATTGACAGGGTGGATGTTTTGGATGAACCATCCATAATGTATCAATGTTTTGAGCTACTTCAATCTCATCCACATCTTCCTTTTTATAAGGAACTTCTATAGTTGTAACCTTTGAACAACCACCCATTCGTCGTTCAAATATATGAAGTTTTAAACATCCTAATACTATAATATACGCCGTATACGCATCTTTCACAAAAGAAAAAAGACGTTGTGGTTTATCAACATCATCAAAAACATGATAAATCCGTGTACCTGGTCTTCTCATTAAAGCCCCAGTACGCAATGGTATGTAGTTATGACAATGAGCTAAACAGCTTTGATAAATTTTCAAATTTGAACCTGATTGATGAACAAAGGGTGATACCTCACCAGACGCAAAAGAGTTTTTAAAATGAATCGCTTTAGTCATAATAAATAGGCTCTCCTTGACGTTCTTTACTTGAAGATAATACCGCATTATCCCAAGCTACTTCAAAATCTCGGATTAAAGAATTCTTCAATCCTTCATTCTCTCTGGCTTGTACACAAACCTCCAAAGCCAGTTTACACGCCAAAACTTCACAATATAAAGGATCACAATCTTCTATTTTAACCTTCTTGATAAAGGTTAAAGCTAAAAATTCCTCCATTGAGGAATACAACATCAACCCCCTCAAAAGAGGATTTTGCGGTTTTAATATTCTGAGACAATCTCGGGGAAGAGGATAGATCCATTGACCGTCATCCTCTTGTTCTAAAGGCGAGAGATAATAACAAAAAGTTGCAAAACTCCAATCAAAACGACGTAATAAAGATGAATGAAGAGGTTGCAATTGAGCCTTACAGCTCAAAGCAAGAGAGGAATTATCCTCTAAAGTCTCAACAGGCTCTTCTCCTATTTTGCGTAAAGCCCAATTGCAAACCTCTAAATCAGTCATCATGCAGCCTTAGTTCCTTTTAGCACTGGCACACCTTTCAAGGAATCTTTCGATATCTCAATCCCTAATATCTTATCTGGTTCTATTCTCGTTGCTCCAAAAGATGAGGTTAAAGTGATTTGAGGGGCATGCCATTTACCAGGATCTTTAGAATGTTGTACATCAATGGCTTTTCTTTGTGTGAAAACCACCGCCGATTTGCAATAAATTGGAAGAACATACTTAATCTTAGTATCTTCAAATTTTGCAGAAGATTTCACGGTAGGTTTGCCATTAGGGTATTCAACCTTTCCGTCAATCAGTCCGGGGAATTTTGTTCCAGCAGGAAACAAATCATTACCTGGAACTTTTTCCATGTTGATAAACCAAACACCCGCAAACGCTTCAATTTTACCCGCTTGCAAAGCAGCAGTGTTGATATAATCCTTGGAAGTAGCCCTTTCTAAGGCAAATAGCGATGCCCATACATCACTAGGAACTAGAACATAAACTTGCTCAGAATCAACATCAATATAGCGTTTTCGAAATATCGATTTGGCAGTAATCAATTGTCCTATAAAGGTTTTGAAAAAATCATCCCCTTCAACCGCAGATAGTATATTTTCTTTAGAAAAAAACTCAGTTTCCGCCCCTATCTTACCTTTCTTATTAACTCCAAGCATACCTTTTAGTATCGCTTCATCCTGCTTACGATGCATCGCTGCTGTCGCTAACGATGCATATGGCAATAACGGATTAATACCTGAATCAAGGGTTGCAAACGGATCAATGCGTTCTGCCCAACCGAATTGGCTATGACCAACCCAACGTCTATCTTGATCCGTCGCATTATAGATTGTATCAGGCATATCCCCGACAATCTCATGAGCTTCTGTAGGTTTAAACACTTCAACCAGTGCCGATGCTTCCCCTTCCGTTGCTTGTTCTGTTACCGTTGGGCGAAGTTTCGATTTAGTCTCTTGAAGTGCTAACTCAACACGTTTCTTAAATTCATATATATTAGCAGTTGCTAATTGTTCTTTTGTAGCCATTTTTTTATTCCTTTATTGATTAAGTGTTGCTTGCTTTTCGGCCCATTGCCGAAGGGTCTTTGTCGCCTCCATATCCCCAGACAAAACCCTTGATCCGAAATCGGGGGTATCAAAAACCTTATCAAAATCCCTATCAGCCTCTTGGGAACCTCTTTGCGAAGGTGGTGGAGGTGAATAGCTAGAATCCCGAGTTGAACGTGATAGTTTCTCTAACAGTTTAAAAGCGTTATAGGCTCCAGCAACAGCGATAAAATTATCAAAAGTTTCGCCTGATAATCCCACTTCTTTCACAAAACCTTTGACTTTCTTGTTTAATTGCGAAAATCCCTCCAAACCATATTCTCGCTTTAACTTCAAAATGTCTTCATCAAATATCCTGTTGTGCTTTTCCTCTTGACTCTTTATATGCTCTTGAAACGACTTAGCTAAAGAATCTGTCAATACCTGTGCATCAGCTTTCGAAAGACCATTTTTAACAAAACTCTCTAACGCTTGCTTCTTATCAGCTTCAGAAACACCTTTAGGAAAATCAATCGTATAATCCTTCGGTATATCTACCTTCTCATCACTAAAAAGCTTGTCAGATAAAGATGCTTTCTTTGAGACATCAGGTTTGCTATCGAATTTAGCTTCCGATACCTCCACTTTAGATCCCATCTCTTTCACAGAAGGGTCTGTATTGATTTCTTCGCCTTTTGTAGAAACTGAAGTATCAACAATTCCTTCCTTCAGTTGTATGTTCTCTTGTTCCATGTTCTATTTCCCTATTGTTCCATTTGTTCCAATTCTCTATAAGCGGAAATAAGCTCTTCCGCCTCTAAAGCAATCAAATCCGTAATATAAAGGGCTATTGTTCTTTTCCCTTCACGTCGAGCTAAAGCAATCGGATCATTCGAAAGTTCAGTAGCTAATAAACCCCCTTCTCTCATAATATCCAATAAAACCCAACGACCTTCAAAAGTCGCAAAAACCGATTTGTATCTTCTTACTTGTTCAACTTTCTCAGCTTTCTCTACTTCATCAAATCCCTTAATCATACCTCTCCTTTAGCCCTATCTTGTGCTATCGCTCCTCCTGTCTTAATGGATTCCTCCATCGTTAATTGTTTCATTTGGGAGGCTTCCGCTTGCTTCTGTTTCTCAATAAGTTTTTGTTTCGTATCTTCTTCAGATAAAACAAGAACTTCTGGAACTCCCGAACCATCTGCCGCGTATTTTCCACACAGATAAGGATTAAACATCATCAGTGGAGTCGGATCCCCCGTCATACTAGCTATCTCCGCATTAACTCTTATACCCTGAACAATCCCATTCAACTCTTCTGCCTTTTGGTATTTGTATAATGGAGAAGTGTAAGAAACTTTCAAATCCTTCCCTAAGCCACGAATGTCCCCTTGATCTTGATATAAAATATCTATTTCCCTCTTGACCATCGAACCGACAAATTCTGCTTGTAACCCTCCAACTATCGCAGAGATAAAAATACCTTTCTCTAGGGTCTTCTCCATCGATTCCGTAGCAGACCTACTAGCCCTATCCGCTAACACTTGAAATAAATCCAGAAGGTATAACTCTCGGATCTGCATTTGTAATCTTTGCATCTCTTCATGCGAAGGGCGAGCGTCGCTCCCTGTAAAAAAAGGGACTGCACGAGGTCTCCCTTGACGATCCATCCATCCATGATTCACAGTTTTCGGCTTAGTCGAAAATGTTTTTCCTCTCGTATCTTCTGATGTAAGAACTGCTGGGTTTAACGCCTTTTCCGAATAAAGGGAAACAGAAGCACTCAAAGCGTTTAATCGCCGAATGCTTGGTAATGCTTTATGGGTGGGAGAATACCCAAAAGGGTTACTAGGACTCGCTTCATAGCGACCAACAATATAAGGCATTACCCGATGATAACCTTCTTCAATAATACGGTTCTCATCAATACTGACTATAACCTTTTTATACCCTTCGTAATCATCCTCTTTATCTGGAAAAACCGCTTGAAAAAACTCATACTTCTGAGGATCAGAACGATCTAAATCCTCCTTCATCTTATCCGAAAGAGCATCATATCCCCATTTTTTAGCTACATTCTCAGGGGTTAAAGAAAATTCTTCAAAAACCGTATCAACGACATTCTCGTGATTAGCAGAACAAACAATTGAAGATACCGGTACGGAAATATACCTTAATCCTCCCCCTTCTCGCTCCGAAACGTAAAAACATCCCATCCCAAACAACACAACTTCCGTATAAAAATCCTTCAAACAAAGGTTAAATCCTGATGCAGGAAGTTCCCGTTGAGCAAACAACTCCATCACAAAATGATCACATTGTTCTCGTATCAGTTTGTTCTCCTGTGAGGCAAAAAAAGACCCTGACTGGGGATCAGGAGCTACCAAACCATGCCAACGAGACCCAAAAGGAGTGATAAGATTATGGAGTAAAGAAGCAAGTTTATCACTGGCGGATGTCGCTGTTGTATCCCAGATTTTTTTGTCTTCAGATGCCTTACCTCTATAAGGACAAACTAAATCTATAATCTCCTGACGAATCGGTTCAATCTCAGACCGTTGGGCTTTTAAGCTTTCAAATCGAGCAATTAACTTCTTAATGAACTCTTTATTGTTATTGTCTTCTTTTTTTAATCCCACCTTATCTACCATGCCTACATCCCGTAAGCCTCATAGTTAAAACCAGTGTCCAAAGCCTCATACTCCGATATATCTTGACCTTGATATAAAGGATTGTCTTTCCTCGGAGGATCAACCGCAAAAGTGTAGCATAACGCATCCACGAAATCAGGACTTCTAACTCCGAATTCAGAACGACCTTGACGCTTTTTCTCAATCAATAATCTACCCAAGGTATCAGATATGGATTTGATGGATTTTAACTCGTTAATTAAATCAGGACAGTCATCAGGAAGTTGTAAACCCCCTGTAATCGCTGATCTCATTAAATCATACAACTCCGCCCTTAAATTGTGATACTGTTCAGGTTCGGTACTTCGGCGTTGACCTAATATCACCTCAACCGAAATATGATGCATGTTAAGCAAATAACTGACTACTGTCCCTCCTATCCCATTGCCGTCAATAACAATAGCGTCAGGATTATACCGGTTAATTAAACTCGATATCTTCCGATTCGTTACTTCAATAAGCTCGCCAGACCAATCAAAAATACGCTCAATAATATTGCCTCTTCGCAAAACGACAACGGTTTTGTCCTCCCCTTCTCCTGCTATATCACAACCCATGATTAAAGGAGCATACGGATCTGGAATTGCAACTCGTTCTAATGCTTCAACAATATATTGTTGTGGTATAAAACTATCGATGTCCTGTTGTGGAAATTGTCCACATACCTCAACCCGGGTAACATCAGAATCCAAGCCATAACGAGCTATGATCCCTTCATGAAAACTCGGATCAATGCCTTCAACCGTTCGTGTGTCAATCTGAAATCGCTTCCATTCGTTGAGTGGCTTGTTAAATATATCGTAAAATTTGCCACTTAAACGACGAGGATTAGACGTCATAATCCAGAAACGATTAGCGTTCTGCTCCGTTAAAAATCCAAGAATGCCTAAGTTAATAACATCAGGAGTGCCCGATGCTTCATCGTTAATTATCGCCATTCCATAGGTGTTATGATGACCAACAAAAGTATCAGGACGCTCTTCCGAATACGTCCTACACATCGTCGAATAATGTTTAGAATCAATCCCAAGACTACATTGTAAAACATCAGAATACCAAGGAGCTGGATGCAAAGATAACGATTGCATCTCAAACCAATGTTTGTTCGGTAACAGGGATAGCCACTTACTCACCTCCGCCCATAACGTCGTCTTCAGTTGAGTCTCAGAGTTCGCAAGACAAATAACCGATATCCCTGGTCGAGTCGACATCAGCCATAAAACTAACCAAGCGTTTAACGTCGTCTTTCCAATACCACGACCTGCCGATATAGCCCCTTTAAATACTTCAGGATTGGGGTTATTAACACTGTTAAGACAATGAGCGTCAACCACTTCCATGAACTCTAGTTGCCAGCTCCTAGGAGCAGAAAAACCTTCAAGCGGTGTGCCTTTTTCACCCCAAGGAAAAAAATGCAATACAAAATTGCTAAAACTCAGCTTTATCTCATCAGACCACATCAGATCAAAAAGCTTTTGCTCCGTTTCTGGATTTGTTGGAAGTTCTCGGCTCAATAAAACCCTTCTTCAATAAAATTCAAGTATAACACACTGAAGAAAAGAGAAGATATTCCTTAACAAAGGTTACACTACCATAAATTGAATCGCTCTGCAAGCTAAAAACGTCAGAAACACCTTTTAATTTAGTTTTTTTTCGATTTTGTAATAAATACAGGTGTTATACTCTCTTTCGTCGCTGATAGTAGGTTTCTGAGCTTAAGAAGCATTGTTGTGTAAAATAGCTGAAGACTCTTCAATATTCCAAAATTTTATAAAAATTGTCGGAGGGGTGCCTATATATCCTTTAAAATTAGTCTCTGGGGGCCTCCCCACCCTCTAAATTCCCTAAACTCCTTCAGCTCTTTAACTTTTTATTAACTATTTAAACTCCTAAACTCTTTAAGTTTTTATTAACTCCTTAAACCTCCGAAGCTCCTTAAACTCCATAAACCAACAGAAATAATCCTTAATCTTCTTTTGTGGTATTGATGGTAGATTAGTCATGTTTAGTTAACTTCGGAAGCTCAAGAGGCTTTTCTGTTTGTTTATCTAATGCTTTAACAGGCTTTAATCCCTTGCTTTGAATGCTATGCTGTACTCTATCCATCAACGGCTTTAAATCTATCGTATGCTTCTGCTCAACCGATACATGATTACCGTATACATGCCTATGACGCTTCTCTAATTCCCATTGCAGACGTTTCATACGGAGTTCTCGTAACTTGATTGCTTGAGGATGATCTCTTTCTTCTTCAGTAAGTGGAGCTTCAACAACAGAGGCAAGATTTTCGCTCAAATGCTCCATGTGGCTCTGTTTAGCTTGCTCATAACGCTTTTCTAAATCTTCTCGATCTTGTTTTACCCAACCGTGAAAAGAAACCACAGTTACACCGTGCTTCTTACAGGATTGTGATAATGACAAACCACCACTAAAAGAAGCTAAAATATTATCAATTCTTTCTTTTGTGTATTTGTGAGCGTACATAATAAAGGTAAAGTAGCATAAAATCAAATAAATAGCAAGCTTTTTACAAAGTTTTATAAGCTTTAAAAGCTTTAAGGTTTTAGAAGTTGTAAGGTGCGCGACAATTTAAAAGTTTGAGGGGCTTAAGGAGCCTTCTTAAGCTATGAAGCTACTTAAGTTATTGAAGTTATGAAGCTCCTTAAGTTACGAGGTTATAAAAAGCTCGCAGATGCCGACCTTCAGCCACTTTGGGGTAGCAGTAGCAGTCGTTTTTAGTAGTGAAATAGAAGTGGTTACCACGTGGTTACCAGTGGTTACCATTTACGTATTTTAAGGGTTTTTAAGGATTTTTTTATTTTTAGAAGACGTGAAAATTTGTCATCGTTTCGAAAATTTAAAAAAAAACGACCTATGGCTCATCGTTTTTAAAATTTAAAAAAAAACGACGATAGAAAGGATAATTCGGCTGAAGGGGCACTAAGTTTCTTGGTGCGACCGAGATAAACCAATCATCGCTATCCTCCCGAGGTGTAGCTTATGGTTATCAAGCGTCCACAATATCGTTTAGTACACGTAAAGCCGTGACGAAAGTTTTAGAGGGTCTCTTGACGTTCTTGCTACTAGTAATCGTCGGCTGTCCTCCCGAGGTGCAACCTATAGTTTCGCAGACCTTCCAATATCGTCGATCTTTCTCAAACAGATCACACTATGGGATTCTTCTTATATTTTTAAGGGAAAAGTTCTTGATATTATTTTTAAGCTGAGCTACAAATCACACTCGAAGCCGTGAACAGATGTATAGCATCACTTCCCTGGTTTGCGATTTAAGCCTAATTGAATTTTATTTTATGTTTTTGTTGGGGGTATTATAAGGAAATGATTTATTAACTGTCAACCCATAAAATAAATATTTTAAATTAACCATCCCCCTACCACCTTAACCCGTTGATTAAAGAATCTTTTAACGACCCGTAGACAGTTGTATATAATACCTACAATCTTGACTTATTCTTTGGCTTTACGAGAAGATTGATTGGCCTTTGCCCGCTTAATACTTTTAGGTATGATAATCTCATCCCCGAAATAAATCCAATCTAATGGCTTGCCTATCGCTTTCTTGATATTTTGTGCAGTTGTTATACGTGGTGTTCTTTTCCCACTTTCATACATTGAAATTAAAGCACACGGTAAACCTACTAGCTTTCCAAACTCAACTCTATTAAGACCTAGATGCTCTCTTATCTCTTTAAGCCTCAAGCCGATAGCTACGGGATCTAAAACATCACCTTTTAAAGTCTTAGGTTTATAAACTTTAAGGATCGTTTCACCGTCATAGATCCAATCAAAACTGATTTCGTATTCATTACGTAGACATAAAGCGTAGTTAATGCTTGTAGAGCACAAGCCGTTTTCGAACTTCCAAATAGTACTCTCCGTTTGATTGGCTTCTTTAGCTATTTCATCTAAGGTTTTGTCCTTTGATTTCCGTATATCTCTAATACGTGTTCCGACGTCTTTCCAATATTGGCGTATTTCTGGCGTGATGATCAAAGTGTACTCTTGCAATGATTTTAACGAAGTTTCTAAAAATGGATTTAAAAACATAACATCCAAGCCTTTAACCAACTGTAAACACGACCTTAGTGTGAATATTTAACATAATTCGCAGTATTTTTTCATTTAGGTGTTGACTAACTGAGAATTATGTTAAATAATACCATAAAATAAACAAGAAGTCATCTGTTAAATGGAACGAATTGATTTAAGAAATTTAAGGAGTAACTGATGGAAATAGATTTACAAAAGCAGTTTAAGAACTTACTTCAAGAAGATGTTAAATTCTATTTAGATACGTGGCATAAAACGTTGTATTCCCCTGAAACCTACCCGAACATGTATAGAGAGCAAGAGCAGAAGCTTCTTGATGAAATTATCGAATTAAGGTGGAAATTTGCCAAGGAAATTAGTTCGAAGACTGCTACGCAGGCGTGCCCTAAACCCCAGTAAAGCCGAACTCATCGAAAAAGTATCTTAACCTACAACCACCCTTTTAAAGGGGTGGTGTAGACGAAGTACGGAGACCTAGAAAATGGGACAATTAAAGCGACCTTACCTCGAAGCGATGGAAGCCAACTACGGGTTTTTAAGTGCTGTAAACCCTCGGATGGGCATTGAGCCTGAATCTAACCATGAAGTAGAGGTAATTGAGAAGCTTGAAAGTGCTTTAAAGACCTCTAAGAAGTTAATTCATTTTCGGGACCGTACAATACGGACGCATACACTAGAGGATTTAATCGAGGAAGTCAACCGGATTATTGTTTTAGCTGAGGCTCATAAACGGCGTTTAGAACTCAAGATATTCGAAGATAATGAGGTTTGGAGGTTATTAGATGAAGCCCGTGAAGCTTGTGAAGCTTGTGAAAACTGTAGTGAGCATCCTGATCAAGAGCATAAAGAAGATTATTACGCCAGTCAGATTTAAGGGATAACCTGTAAAGGGTTCGGGGGTGGATGTTTATACCTCCGTGATTGATCCACCCCTGTATAAAAACCACTAACACCCCTTTAGAGGTTTAACGAGCCGAAAGGCGAATGACAATGAAAGGAAATACCATTATGACTATTAAGAAAGTACTAATTGCTTCAACTTTATTATCCCTCTGTGGCTGTGGTTTAGCGGATGAACCAAAGAAGCTGAATCCTGATCAACTCTGTGTTGCCATTTGTGAGCTTACTTTAAAAGAACAAGAAGAGTTACAAACTAAGGTAAATCAGAGGTATGAAGAACATCTTACAAAGGGTGCGAAACTATCTAGTGATTAAAGTGGAAGAGCCCCTTGAGCATACTGTCAAGGGGCTTTTTTAACAAAGTTTAACCAACAGATAAGAAAGGATAGAACCAATGACGAAGAAATATAAAATAACAAAAGAAGAACACAGAGTCTTTTCAGAATGTCATCGCATTAGGGCTTTAAGAGGTTTTAACGATGTTAAGAAAGGTGCTTTAGGGGGGTTTTATCGAAGATGAAGATAACCTTTGCCATAGTGGTAGTTGTTGGGTGTATGATAATGCAGTAGTTAGAGATTGTGCAACCGTTATTGATGATGCAAGAGTTAGTGGTAATGCGTCAGTTTCTCGTTTTGCACAAGTTAAAAGTAATGCAGAAGTTAGTGATAATACATATGTTAGAGATAATGCGAAAGTTGGAGGTGATGCACAAGATAGCTGTAATGTAAGTGTGTGGGAACGCAAGAGTTAGAGGTAATGCGGTAGTTGGAGGTGATACAGTAGTTGAAGGTGATACGGTATTAGAATGAACACCTGGAACGGAACCCCCTTAAGACTAATGCTCATTGCTGTGGTGTAGCAAAACGCTACCCCATCTTTGACAGCCTTGGAAGGACTCAAAATGTCTGTAGCAAGGGGGTAATGTTTTGTTACCCTCTTAAGACTAATGCTCATTGCAAGGGAGCCCTGAAACGAGGCACCCTTAAGACTGAAGGTGGAATTCAAAAAGTTCGTAGCAAGAACACCGCCCCCTTAAGACTGAAGGTGGAATTCAAAAAGTTCGTAGCAAGGGGGTCGCAAAACGCTACCCCCTTAAGACTAATGCTCATTGCTATGGGGTAACAAAACGTTACCCCATCTTTGACACTTGGAAGTTAGCGAGCTCAAATTTGAGCTGGCTGATTTGGAGGTAAACCATGAAAAAACATTCTTTAACACGCTTAGAGAAGCTGAAGATAGCGTTTAATGCCCTACTCTTTTTCGGGTTTGTTGGCATGATGTGCTGGTGGAAATGGGGGTAAAATGGCGTAAAGGAGGTTATTGATTAATGGCTAGATAGTTTTAACAGTATTCCTATAGTAGACACGAGTACAGAGACTATTATCCCCATAAACCACTTTGTTTGACTGTTAATAGCGTCTTTAAGTTCTGACTTAGTACAAGCTAATTCTGTTCTAACATCAGCTATATCTTGTTTAAGCTCTGTTCTAACATCAGCTAGATCTTGTTTAAGCTCTGTTCTAACATCAGCTATATCTTGTTTAAGCTCTGTTCTAACATCAGCTATATCTTGTTTAAGCTCTGTTCTAACATCAGCTAGATCCGCTTTAGTTGCAAGATATGGTAAAGCTGTTTCCAACTTCGTAAAGCGGATTTCAACACTATCTCTTTGAACTTTTTGTTTTACGGCTGTCTTTTCCATAAGTCCCATTGTACACCTTCGATGTTAACAGAGTCAATTAGTTATACCTATCTCTTAAAATCTATAATATTGTTATTATCATCCACTGATTCAAAGGCGGGTTTAAGTTTTAATCCTTTGATGACTCTTAAATATCGTCCTCTGTTAGGGCGGGGTTTTTCACATTGCCTACCCTCCTTTAAATCCTTTTTGTTTAAGATTGAGCGTAACCGTTCTCGTTGATATGCGTTTTCTATCGTAGTTTAGCTCTTGTTCTCGGTATTCACTGTAGCTTTTTGCTAAACTGTGGCTCTCTTCCCATAGATTTTCACCAATATCACAACAATCATCAATCCACGCTTGGTAAGTATCTGTTCCCTGTCTTTCTTCCTCTTTGGCTTTTAAACATACTTCAGGTATATCGACGTCTAGACCCTTGCTGATGTAGGCTTTAACTCCTTTTAGAAACCATTTCTTCGCTTCTAAGGCGTATTTGGTTTCTAGTTTTTGGGCAAAGGATGCATCTCTATTTGCTATTGGTTTATCGAAAGGGATTACGATGTATCGCCTCCACCATGCATCATCAGGATTTCTAACGAACAGATGTTTGTTAGAGACGATGAAAGGAGTAAAACTAGCGGGTGATTCACTGTAGGTATTACCGTAATTGAGGCGTGCTGTCATGCAATCACCTCCTGTCATTTGTTTTATTTTAGCGGCGTTTATCTCATCATTTTCATTAGTTTCGCTGATAATAACAATTCTAGATCCCATGAGTCTGATAAGGCTAGGGTTTGCTTTACCTGCTTCTGGGGGACGGTTTTGCATAATGTCGCTTGCCTCGGCATTAATGACGTATTGGTTTCCGAAAGCGTATTTAATAAGGTTCATGAGGGTGCTTTTACCGCTTCCTCCAACACCTCGAATATGAATAAATCGTTGAGCTTTATTCCCTCCTAACAACGCCATTCCAACACAACGGGTGAAGAAGTTCATCACCTCTTCGCTTTCGAAGTATCCTGACACTAGATCAAGAAACTCTTGCGATGGCTCACCCTCAACAAAAGGAGTTCCTGTTGATTTGGTAATATATAATTCTTCGGTTGGGGTAATGCGTTGTCCTGTTTCTAAATCTAATATCCCGTCTTTTTCCCCTATGTACCTAAAGTTAGCATCAAAGAAATCCGATGTTATATGAAATTGGCTTTTAGACTCAAGGGCGTTTGCTGTTGACTTAGACCTTGATTGCTCACAAGCGTTTCTTTTTGCATAAGCCTTAAGATACAAAGATCTCGGGTTCTTCTTAGTACCGTCTTCGTTTTCAAGCTCCTTACAAATATCAAAGGAATCTTTCTTCTGAGCAACAAGAAAATCCATGATATAACCCGCTATTTTAGCATCTGTAATCCTCCATATATAACGGTTGGTCTCGTCCCTTTTATACCATGCTTTAGTATCCGATGCATAAAGGAAGTGCCCTGATTTAGACACACTGAACATGGCTTTATTATAGGCATCACTAAAACGGTCTTCTAAAAGTCCATCAGGGATTAATTTTCTATGATGATAAAACAGAGACGCAAAAGTAGAACGCTTTTTCGTTGTATCGCCATCCTCTTCACAGTCGAAGGTGTCCCATTTATAATTAAAATTCTCTTCATCATAGGTAGATCCCTGCTTACTCCACCGTTTAGCAAGTTCTTGTCCTGGCGTGGTAATCTCTTGAAAAAACTTAAAAAGATATTCAACATCTTCTTCGGAAAGCAAGGGGATATCTTCCGCTTTAAATCTATGGGGCGGGGTCGTCCATGTGTATTCTTTTTTTGTTTTAGGGTGGATATTATAGGCAACGAAGTATTGACCACAACCCAAAATATCAAGATGCCCTTGGGTACTTTCAGTCGTTTTCTTCTTCTTAATCCCTTCTTTATTCATTCGGAAAGGAATAAGAATTTTGGGCTTTTGCCCTATTCTTACGATCGGCGTTCCATGAAGAATCTCAAAAGTATCTTTAAAAGTATTGGCGGTTTTTTCGTCTTTTGAATCAATATCAAAGGCGTAAAGTGGCTGTTCCCCTACGCCACAGACAAACCCAAAGCCACAAGCAGGAAGTTTGTCGATTTTCTCACTTGAAAGTAGTTGTTCTTCCCACTTACCCAATCGCTGTGGTCTTTTATCCCCTAAACGCAAAGGGATGAGCTTAAACCCATTATGAATGGCTTGTTTCGCCTGTTCCTTCCATTGCATTACTGGCATTTAAGCCTTCTTATAAATTAGTTCTTCTATGGGTTTGGCTTTCAGTCTTGCTATCTCTCTTTCTAACGCTTCGATCTCAGCTTTTGTCATGCCCATTGGCTCTTCTGGAGCTATCCAGCTATCTTTTGAATATAATTTCCGGTAAGACTGACGGGCTTTTTCTCTTATTTTATCTTTGTTATTTAGGCGGTATTGACGATCATATTCTCGATATTTATCTTTATTCTTAAGATAGTACTGATGGTAACTTTCTCTTATTTTATCTTTATTCTTAAGATAGCGCCGACGCCTGCGTTCTAGTATTTTGTCTCTGTTCTTGAGATAGTAGCGACGTTTATATTCTCGTCTACACAACATCCTTTCTTCAGGTGTTAAAACTTTTCTTTCCATAGTGACGCACTCTCTTTTTAACTGATCGCTTTAGCGAAAGCACTAATCACGAACTCTTTGAATTCTCTTAACTTTTCTTCGTCTGTTGTTTCCCCAGCAACCGAGACCACAACCGAAAGACGGGCGGTATTGTCTTCCTTCATCCAGCCATCCGCTCGGACTTCGGTGGTGCGTCCTCTTTTTCGGGTATCGAAGTGTTTAACCCCTACTTTAACCGTGTTCATTGGCACACCTCACACACATCGTCATCAGGATTATCGCTTTGACGCCATTTATTTCTTTCACCTTTCACCAGCTCATCTATGATTTTCCTCAAGGGCTTTAAAAGCTCATTAGCACTGTCTTTAGCCTCTAGCTCAATGTGTCTTAAAATGTCTTCCGATACCGCCCCTAAACCAAGACGGAGAATTAAAACGCTATCCTGATCCGCAATACGACGGGTTAAAACGTCGAATTTAGTTCCATTCCATGGTGTATTTGTCATCTTAAAACACTCCTTATTCTTTGGTTGTGTTTGATGATCCTTTTATAGCATAGGCTGCTAAAGGTGTCTAGAAAAATATTTAACATAATTCGCAGTATTTTTTCATTTAGGTGTTGACTAACTGAGAATTATGTTAAATAATACCCCCAACAAAAACATAAAATAAAATTCAATTAGGCTTAAATAGCGAACTAAGGAGCGTACAGATGGGAGCATTAAAGAATCATTTTCATGACGAGATTAACGAGAACTTTTACTTTCATAGTCATCCGAACGCAGATCCAGATATAAGTATTGGGATGCAGATTAGCGAGAATCAGCGGTATTTGGATGAAGAGATATCGCAGTGCAATGCGGTAGTTGATGTTTTTAAAAGGTCTGATTCCACCATTTTAGACAAGCTAGATGCGATGGATGACCTAAAAACTTACATTTCTCTTCTGCAAGCTACGGCTAAAAATCTCGAGTCATTGCTTAAGGAATATTGGGAAGAGTCTTTGGACGGAGAGGACGACGAAGAGATTTATGAGCATCCTGATCAAGAGCATAGAGAAGATTATTATGCCAATCAGATTTAAGAGATCCCCAGTGATGGGTTCAGGGGGTGGATGTTTATACCTCCGTCCATCCCCAACAAATAAAAGTATAAGAGCGGGAGCGAGTGAAGATGAGCGTACATTTTATTGAAGAGGCGGTTAAAGCCAAGGACATACCACAGTTGTTAACTTTTCTTTCTTTGATCACTCAAGGGTTGCAGGAGGCTTTAATCACCCAAGATGTTAAAGCCGTTGAAGCGGTGGATCCAGACCTCAAGAGGAGAGTCACGTTTTTAGCTATATCCTACATGAAGAGATGTGGTGATAAGGGGAAATCGCAGTTTTTATCCGAGATTTTGGTCCCTGCTTTAGGAACGCATAAAACTTTTGTCGATTGCACAAATGAGGATTTTAGATTGGTGGAAGCGAAGTTATTGGAGCAAAGCGATGCATGATTGCTTTTTCACCATTGGGGTTCTGATTTTTATTGTCGTTGTGGTTTATTTTTCAATTCCCAAAGATCCTGACGATACCACCCCCGCTTAAACGAGAGTTGAATAAATTTAAGAGAGTGAAGATTAATGGCACACCATGCATTTTTATCGGCTTCAAGCAGTCATCGTTGGCTAAAATGTCCTATAGCCCCGACGCTTGAGAGCAAAATACCTCAAACAACAAGTATATACGCCTCTGAAGGCACTTTTGCCCATAATCTTTTAGCGCATTGCCTCGAACAAGGCGTTGATGCAGAGACAGTTTCTCATCAAAAGCTGACTTTTGAGAACGATACCCGCATTGTTGATACGGAAATGGCGTCTAGTGTCTCGATGGTTTTAGCGTATGTCCGCACTTTTTCTGGACCATTTTTATCGGAAACCGAAGTTCCCCTTGAGCCTTTTACAACGGAACCAGGGGCAACCGGCACTGCGGATATCCTTATTTTTAATAATGCCCAGTGGATCATTGCCGATTTTAAATATGGGGCTGGCGTTCCTGTTAATGCTGAGAACAACCCCCAATTGATGTTGTATGCCTGTGGTGCATTGCACAGTACGGTGATATCTTTGGCAGACCTGAGGCTCTGACGCTTACTATTATTCAGCCCCGAGTAAGGACGGGATCGCCCATAAATGAATGGGTTATATCTGCCGATGACTTGTTCGAAAAAGCTAAAGAATTCAAAGAGAGAGGCACGTTAGCTTTAAGTCTTAAAAGCAAGCGAGCTGTTTCATTAGAACACTACGGTGTTAATGATGATTCTTGTCGATTTTGCCGAGCTAAAGTTCGTTGTCCTGCATTGAGTAGACATGTGTTGTTAGAAACGACACAAGACCCATCAACCAACACAACTGTTGAATTATCGAAAGCCTATTCCTCGATTTCGTTGATCAAGAGTTATGTGAAGGCGTGTGAAGATGAGATGTTTAAACGGTTGAATGCTGGGGATGAAATACAAGGGTATCAACTAGTCGAAGGACGCAAAGGAAATCGAAGTTTTAAGGATATTAACCGAGCGCAAGAGCTGTTGACATCAGTTTTAGGGGAAGAAGCGTTTAAGCGAATTCTCAAAACTCCTAAAGAATTGGAGCAATTATATAAGGAGCAAAAGGTTTCTGATGAATTTTGGGAAGAGTTGCAAGAGTTGATCACGAGAGGCGACGGCAAACCTGTCATCGCCCCCCGAGATATACCAACAAACAAACAAACCCAAAAATCGCAATTAAGCGAGTTTGAGGTAATAACATAGAAAGGATCGAACTATTAGCAATACAACACCTTTAGACGAGCGATAGACCAGAAATAGCGAAAGAAGTAAAAAAACTACGTAATATATAACCATAAAGAACTTACACGGCTCAAATTTGAGCCGACAGATTTGGAAAGTATAGAAAGGATCAAACAATGAGTACTATAACCCCTTTTGAATTCGAAAGCAACCAGATCCGTACTATTGTGGATAAAGACCAGAATATATGGTTTGTGGCTAAAGATGTCGCTGTAGCATTGGGGTATGAAAATTCAAATGAAGCAATAAACGCTCATTGCTATGGGGTAGCAAAACGCTACCCCCTTAAGACTGAAGGCGGAACTCAAAAAGTCCGTATCATAGCAGAACCTGATGTTTACAGGTTACTAGTTAAAAGCAAATTAGATTCGGCGCAGAAGTTTGAACGTTGGGTATTTGAGGAGGTGTTACCTACTCTTCGCAAAACAGGCAGTTATTCGGTTGAAGCACCGAAGCTTAGAGCCACTTCAGCGAGTACAGTTTTAAGAGTTCACAAACATCTTGAAGAACTAGCCAAGCAAGCAGGATTAAAAGACAATCAACTTTTGTTGAAGGTTAACCGAGGCGTTACGAAGATAACAGGTGTTGATCAGTTAGAGGCTATGGATATCAAACACCTACCCTCTTCCGATAACGACGAATATTTAACAATTACCCAAATAGGGGAAAGGCTTAACCCACCTCAGAGAGCGAGATTTTTAAACAAACTTCTTCTTAAGCGAGGACTGCAAGTTAGCAAGGTCTCAGGTGGCTATATACCGACACCTAAAGGCGAAGAGTATGGAGGTAAGATGTGTGATGTGCCAATGCAGCATGTTGAAGGCTCAACCCAGCAATTAAAATGGAATTCGAATTTACTCGTTTCGTTTCTTCAAAACGAATTAATTAACACACCACGCCTATAATAGAAAGGAATTTAATAATGCAAAAACTAACTGTAAAAGGACGTCTATCATACCCTGCTCTTGATACGAAGGTGAGTATGAAGCTCCCTGATGGCTCAAGTGTTGAGCACTACGGCTGTGATATCGTCTTTCCGAAAACGGATACGAAGCAGATTAACGCTGTTGAGGCGTGTTTAAAGACCGCTGTTACCGAGATATTTCCGAATGTCTCTCCGGATGCGTTTTTGTCGGCGGTTCGAAGCAAATCGGAATCCCGTGGGGTTTTGAGGGACGGCGATGCGAAGATCGCTTCTTCTCACAAGCCTGAGAATTACACACAAACATACACAGACAGCGTGTATATCTCGGCGAAGAACAAATATGTTCAACCGTTACTCGTGGATCGTCAAGCGCAACCTGTGAGCAATCCGAGGGAGGTTTTTTATCCGGGGTGTTGGGTCATTGCGAAGCTTAACATCGGGGCGTATGAGCTTGATCCGTACAAAACCAAGGGTTTCAGTTGCACGCTAACGGGCGTTCAGTTCTTCAAGCATGATGAGCGTTGGGGTGCTTCCCCGAAATCGGACACTTCGGAGTTTAAGGATTACGGCGAAGAGCAAGACTCCGATACCTCGGTCTCAAACTTTGCCTCAGCGGAGATGGAACCTGACGCTCTGCCATGGAACTGATCAATGCCAAAGCTGTTTATCGACATTGAAACCCGCAGTCCTAAACCCTTGCCTAAGGTAGGGGTTTGGGCTTATGCGGAGCAGGCGGTTATCATTTTATGTGCGTATGCATGGGACGATGAACCTGTGAAGTTGTGGGATAGGACTGAACAATCTGCTATGCCATCGGATCTTCTGCAGTATTTAAGAGATGAAACGGTGATGTGTGTTGCACACAATAGTCTGTTTGAACGGATATTGTTTAAGAAGACATTAGGTATTGATATTCCGCCTCACCGTTGGATTTGTACGAGTGTTTTAGCCCGAACGAACGGATTGCCTTCTTCGCTGAAAAACGCTTGTTTAGCACTAAATTTTTCTGAACATTTAACCAAAATGGAAGAAGGAAAAGCTCTTATCGCTCGTTTTTGCAAGGGATCGATTGATTCCCCTCCGTATGACTGTACTCGTGCTAATCACGTTCAAGCGTGGCAGTTATTTGGGGAGTACTGCAAACGAGACGTTGAAGCCACTAGAGAGTTATTTAAGCGACTTATTCCTTTATCTGATGGGGAAAGGGATTTATGGCTTTTAGATCAAACGATTAATGATCGGGGCTACAGGATAGACTTAGATTTAGTTTTGAAGCTTCAAGAGCTCATAGCCCAAGAGCGTAAGAAGTTAGATGAAGATATCGTTAAATTGACAGATGGTATTATACGCTCTTCTCGTCAAACGTATACTTTAAGGATGTACCTATTTCTTATAACGGGAATAGATTTGGTTGATATGTCGGAGGGTACTTTAAAGTCTATTCTGTCTCATTCTAACATCACTCAATTGGCTAAAGACCTGATTTTGAACCGCTTAGCATCATCGGGATCAGCAATTTTAAAACTCAACACTTTATCTGAGGCTGTTAGTTCTGATGGGCGTCTTCGAGGGACTTTACAGTTTTATGGTGCGAGCAGAACGGGTCGATGGTCTGGATGTGTGTTTCAACCTCAGAATCTTCCTCGTCAAGAGCGATCGGAGGAAATATTGACACAAACACTTCAAGCTTTAAATCGAGGGGAAACTATTGCAGATCCGTTAGGTTTGGCTAGTGATTGTGTCCGTTCTTGCATCATAGCCTCAAATGGCAAAAAGCTTGTTGTTGCGGATTTAGCAGGGATTGAAGCCCGGGTTTTGGCATGGATTGCTGGTGAAGACTGGAAAATCAAAGCTTTTGCAAATGGTGAAGACATCTATGTTACAACTTATGCTAAAGCGTTTAACACCCCCATTGACAAAGTGAGTAAAGAACAAAGAGCTATTGGGAAAGTTATGGAATTAGCCTTAGGGTATCAAGGTGGGGCTAAGGTGTTTAAGACAATGGCATCTCATTGTGGATTAGATCTACAACAGTTTAGTCAGAATGTCAAAAGCACCTCAACTTTTGAAGATTGGGAACAAGCGGAGTCTCATCATCTTTGGATGCAAGATCAATATCCCGAATTTGCGGTGAAGGATAAATTGATAGGCACGGCTTGTGAACTTGTTAAAAAGGCTTGGCGGGCTAAACATCAAGGTGTTCTTCAACTATGGAAGGACTTAACCGAGGGTTTTGCATGTGTAGTGCAAGAAGGAGGTTCAATATCTGCTCGAAGGGTTGCGAATGTTCCCCGTCTTGTGATGAGGAGGCACAAACGAGACGTTCACATTGTTTTACCTTCATCAAGAAGGCTTGTTTACAGTGATGTAAAGGGCGATTGTTCTTATCTCAATACTGCCACTTCACAGCTCATGAGAGAGAGAACGTATGGTGGCAAGCTAACAGAGAATATTGTTCAAGCCATCAGTAGGGATATCCTTTGCGAGGGCATGAAAAACGCTACTAAAAATGGCTATGACATAGTTTTAACGGTTCATGATGAGATTGTTAGTGAAACTCCTGATACTCCTTACTTTAGCGTTGGGGCCTTATGTTCTTTGATGACAAAAAATCCCAGTTGGGCAAAAGGTTTGCCCCTCAAAGCAGAAGGTTATGAAGCGAAAAGGTATCGCAAATGAGTTTTTATTCTTTCCATTATCAGACAGAAAAAGACGTGGAAAAGCGTTTAGTGACAGGGGCAGAGAAACTTGATTGTTGGGTTCGTAAAGCATCGTTTGTAGGACGTAGAGGTTGTCCAGATAGATTAATCATCACCCCTAATGGGCGTTTATGGTGGATTGAAGTCAAAAAGCCAACAGGGATATTATCACACCAGCAGCTGAGTGAAATAGAAGAACTACGACGGCGAGGACAGCGGGTTAAAGTTCTGGTCTCTATGGAGGAAGTAGATAACTTTTTGGAAGAATTAGCATGCACCTCGTATTGAAACCCCATCAAATTGTAATGGTTAATTGGCTCTTAAGTCATGACAGATGTGCTTTGTGGGCTTCGATGGGTTCGGGAAAGACGGTAAGTGTCTTATTCGCCTTATCCACTATTAAAATACTTGATCCTCGTCCTGTCCTTATTATTGCACCCTTACGAGTTGCCCAATCTGTTTGGAAGGATGAGGTGGAACGCTGGTCAGCATTTAGTGATATGACTGTTTCATCTCTTATTGGATCGGAACGACAAAGAATAAAGGCTCTCAATACTCCTGCTCACCTTTACATTATTAATTTTGAGAATATCCCTTGGTTAGTCAAAATGAAGCTTGATCATTGGGATTTTGCAACGATTGTTGTTGATGAAAGCACAAAGTTGAAATCTTTTAGAACCCATCAAGGAACAAAGCAAACGAGAGCTTTAGGGAAAGTAGCTTTTAGCAAAGTTGAACGTTTTATTGAGCTCACAGGGACCCCTTCGCCTAATGGCTTAATCGACTTATGGGGTCAAATCTGGTTTTTGGATAAAGGGAAACGTTTAGGTCTAGTCTTCAAAAGTTTTGTTGAGAGATGGTTTCATACGCAACAAGTGGGATCTCATATTGGAGCGGTCAAACACATCCCGAAAGCCAATGCTCAAAAAGAAATAGAAGAGAAACTATCCGATTGTTGTTTATCGCTCAATATCGCTGATTATCAAAATATTGATAAACCTATTCTCATCACTAAAAAAGTCCCATTACCCCAACCGGTGATGAAGCAATATCACAAGTTTCAACGAGAGTTGTATTGCGATCTTCAAGGAGAGAATATTGAAGCGTTTAATTCCGCTTCTAAAACTGTCAAGTGTCTCCAATTAGCCAATGGTGCGGTGTACTACGACGAAGAAAAACATTGGAAAGAAGTCCATGATGAAAAGATCAAAGCGTTAGAAGTCATCATTGAAAAAGCCAATGCCGCCCCTATTATCGTTGCTTATCATTTTAATAGTGATCTTGCTCGATTGCAAAAAGCATTTCCCCAAGGCCGAAAATTAGATCAAAACCCTCAAACTATTAGTGACTGGAATAGCGGCAAGATACCTATTATGTTCGCTCATCCTGCATCTTGTGGACATGGCTTAAATCTCCAATATGGCGGGAACATTTTAGTCTTTTTCTCCTTGTGGTGGGATTTAGAAGAACACCAACAGATGATTGAACGCATTGGGGTCACGCGTCAACGACAAGCGGGATTCAAAAGAGCGGTTTTTGTCTATTATTTAATTGCCCAGAACACCATAGATGAGTTGGTTTTGAGGCGTTTGCAAACCAAAGCCACTGTTCAAGATTTGTTGTTAGAAGCTATGAAAAAGGAGACTATCCATGTATAATTTTGACAGAGTTTTTAGATCTAGTAAATTTGAAAACGAGCATAATATTACTCCTGCCCAATGGAAAAAGCTTTTAACGCTTGAAGCAAAGTTTCTTCCAAATAAGCGCGCCCTAGAATCATGGCTCGACAAAGCAAAAAAGGTCACATCGCTGTCGAAGGGAGAAGCGATGATTGAAGTTGAGTATCTGGTTAAAATCGCTCTCCATCATCAGAAGTGGTATTATCGGTTGGACGACCCTCTATTTACTGATGGGTTATATGATCGCGTATCAGAGCGACTCGACGCATTACAAGAGCAATTCCCTGAGCTTTTTGATGAGGATCATCCATGGAACACCGTGGGGTATTAACATGGCTCATATCTTTGTTTTGATTGGGGCATCAGGAGTTGGGAAAACCACACTGGCTCGATCAGTGATCAAAGCGGTTGATAAACTTATCATGCCTGTGGGGATTACAACAAGACTTCCAAGAAAAGACGAACAAAACGGTATTGATTATCGTTTTTTGTCTCATAAGAAATTCCAACAATGGATACAAGAAGGCAAGTTCATAGAAACAGCTTTCTGTCGAAATGAACAGTACGGTTTGCTTAAAGACGACATCCTAAACCCTTTAGATAACGGGTTTGATATCTTAACTATTCTGACCAATGAAGGGTTGAAAGAATTCGAAAAGCTTTTTGATCAACAGATCGTATCCTTATTCATAGCCCCTCCCTCAGTTCAAGTCTTAAAGAAAAGAAGACGTCAAAGGGGAAATTGGAAAGTAATAACTGAAGAAGACGATATCTTCGGAAGAAATAGAGCTTATGACTTCAAAATTATCAATGATCATCTAGGTATTGCCTGTCAGAAGATATGTCAAATTAGAGAGTGGGTGAAAACTAAAAACCATTCAGATATCCCGAGTTTGATCCCATAATAGATATAGAGCCCCCTGAAGAATCTGAACCCTTTGATGACTTTGTGATTTATACCAGAGAGAAAAGAGGGATGTTTTTTCTTGCACCTATTCGACTTTTTAATTACAATACACCTATGACAAACGTAGCAGAAAAAGAAAAAACACATAAAACATCTTCTCAACCTCTTACCGAGTACCGCTTGACTCTGCTTGAGAAAAATTATGATAGACTCGAAAATAAGGTCGATAGGCTATCCGATAAGATGGATGCACGCTTTGACTTCCTCATCGATAAAATGGATAAAGAGTCTAAAAGAGTCGATGCACGTTTTGAATTCGAGTCTAAAAAGTCGATGCACGCATGGAAAGAGATTTCAGATTGACTTTTGGAGCTTTAATAGCCCTTGCTCTAGGACTAGCAACTATGATGGCTAAAGGGTTTCACTGGCTTTAAACCTTCTACACCTTCTTCACCTCGTAAACACCTATTTCCTTCAACTTTCTTAACTAAAAAAGCTTTGGTGTTATCTTGACTCCCGCAATTTATGGTGTTATTGGACACAAAGTTGCATTCAATGGTATTACAATTAGTAGATTGACTCCCTATTATGTATCATTTAAAAAAATCTGGCGTTGTTTTATATAAATTCTGAGAGAGGGTTAAATGGATATCAAGAAAATATTATTAGCATCTTTATTGTCATCAACTGCTATAGTAGGAGGTTGTGATCTTTCTGGCAAAAATACTACAACAGCTTTGAAGCTTGCACAAGATACTCATACATTGGTGGAAAACACTAGAGAAAATGCTGAAGAAGCTTTGACCCTTGTGAGAAATCCCAACGGAAAACCAGGACCTCAAGGACCTCAAGGACCTAAAGGACCCTAAAGGACAGACAGGAGATAAAGGACCTCAAGGACCTCAAGGACCTCAAGGACAGACAGGAGAACAAGGACCTCAAGGACCTCAAGGACCTCAAGGACCTCAAGGACAGACAGGACAACAAAAACCTCAAGGACCTAAAGGACCTCAAGGACCTAAAGGACAGACAGGAGATAAAGGACCTCAAGGACCTCAAGGACCTCAAGGACAGACAGGAGATAAAGGACCTAAGTGAGATGACTTAACACATAAAGATAAATCAGCCCCCAGGACTTAGTTTGTTTGCAACTTTATCGTCTCTTCTGGACTATCTTATCTGTAGAAGCTAAGGATACAAGCGATAATTTCCTGTTCAAAAGGGCTTAAGATCGAAAGGGGGCTTTTATCAAAAATGCCCTCTTTCACACTCCACCATACCATCATCGGATAAACAATAATCCAAAAAAGAGTTGTTAAGGGACTGACTAAAGTGTTAAAACTATCAATACAATCCGCTAGATCGAGTTGGGTAGAACTGTCGTTTTTCGCCATCTCCAGCTTCAATTTATTATATTCGATCGATTGTTTCTTCGTTAGATATTCCGACACCGCATCTACTATTCTCTCAAAACTTGAAGGAATAAAACGCAGTAAAAACCTGAATAGTCCTCCCGCTAAAAAAGATTGTATCATTGTTTAAACCATCCTTTAATGTTCAATAGCCCGTAGATGATTGCGGTAAGAGAAGTAACGGCGATTGCTATATTCTTCAAAGCTGAAAAAAGCCATTTCACACTTTTTAGTATGTCTAAAATCTCATTGACACCTTTTTGTTGTTCTCTGTAGTGTTTTTCAAAAAGTTTACAATGAGAGATAAGACAATCCTGTTTAGAATTTGAATTAGTACAGAATTCAATAAACTCCTCTCTTGTAATATAATAATCTTCTTGTCTTTTAGCCATTATAGTTCTTCCTGTAAGTAATATGTATCTTTCTCTCCAGGGCTTGCAGCTGACCAATCAGATTTACCCCAAACTCGCCATTTTTTGTTACGGTTCTAATGTTTTCAACCTCTGTTCAAGATCATCAATTCTTTTCTGCAATTGTGCGTTTTTGCTTTCGATCTTCTCTAGTTCTTGGATCCTGTTTTTCATATTGTTAAGATCAGAAACGATAGTTTCAACACCATCTAATCTAGTATGCAAAGGATACAAATCCGCTTCTTTAACAAGATTATGAGGAGCTTTAGGAATATTATAATTAACGCCTATATTGTAAGTACTTGATTATACTCATCTTTTTTCCGTATTTTTCATACCTTTTAACGGGGTGTGAGATTTGCTATATTTCCGCTAGCAGGTTTTACCACAGATCTTTCCCCCCTCCATCCCCTTAACCAAATCAATTAAAAGCTGTGGAATGCTATTGACTCTCACAATCTGTAGTTTTTTTTTGTAATATAAAGGAAAACGCCAAAGTATAGAAGAAACAAAAGGACAAATATTCTAAGAGTGGGGGAAAGGAATAACATGGATAGAGTAGAAATAATTGCAGGGATTATTACAATAGTGCTCTTTTTTGCGGTAATAGCAGGAGTAAGCCATGAGTTTTTTCATTTGGTTCTTATGGCTTCTTCTTCCGTTTTTGTCTTCTGCTTTGTTAAAAGAAAGTGTGAAAGTTTTTCTGATGGTTCCGTTATAATAGCTCTTAAAATGGCGCTGTATACTGCGGCGTTCATAGCGTATTACTTCAACATTAGCTCAGCAGATGAGGATGATGATTATATTCCTATGTATGTGCCATTTCTTACGCTAGCTGTAATGATGACGGGCTTCTGTATCTTAGAGGCCTCTGGTTCTTTTGATTGGGAAAAATCGATATTACTTTTAGTGGAAAGGATATGGAAAAAGGAAATCAGCTCAATGCTTTATCGTGCGTATTGCACTCGGACTTTTATCATATATTATAGTATACTTCTTATACTTCTAGCCTACACGATTGCGGCGAAGATCAAGGATAGTCCTTTTGCGATGCCCATACTTTTTATATTTAGCAGTTTGATCACATGTAGGTTAGCGATTCTCATTTGTATTTTGTCGGGGTTTTTGGCACTTGCAATTGCAAATATGGGTATCCTATGGTTTATATCCGTTCCGCATCTATTGAAAGCCATATACCGTATAGTTTATCCAGATAGATGTAACCTACCCAAATACGATAGCCAGCAGATACGATCTGAAACAACAGAAACTCTAGATCGTATACGCCAAGAAAAAGCCCGTAAATTTAGACAGGCACATGCTAAATTTA
>SACLas9
TTCTCTCTTCTGGACTATCTTATCTGTATACCAAAAGCCAAGAATACAAGCGATAATCTCCTGTGTGAATGGACTTAACAACGTTAGAGGATCAATACTAAACATTCTCTCTTTTACACTCCACCAGACTAATAACGGATAAACAACAATCCAAAAAAGAGTTGTTAATGGTCGCATTAAAGCGTTAACACCATCGACCCACTTGACACCACTTTTAGCCTTTTGAGATTTTATTCTTGCTAGTCTTATTGGCTTATCTATCTTAAGTTCTTCAATTCCTGCTTTAATTTCTGCTAGATCGAGTTGGGTAGAACTGTCGTTTTTCGCCATCTCCAGCTTCAATTTATTATATTCGATCGATTGTTTCTTCGTTAGATATTCCGACACCGCATCTACTATTCTCTCAAAACTTGAAGGAATAAAACGCAGTAAAAACCTGAATAGTCCTCCCGCTAAAAAAGATTGTATCATTGTTTAAACCATCCTTTAATGTTCAATAGCCCGTAGATGATTGCGGTAAGAGAAGTAACGGCGATTGCTATATTCTTCAAAGCTGAAAAAAGCCATTTCACACTTTTTAGTATGTCTAAAATCTCATTGACACCTTTTTGTTGTTCTCTGTAGTGTTTTTCAAAAAGTTTACAATGAGAGATAAGACAATCCTGTTTAGAATTTGAATTAGTACAGAATTCAATAAATTCCTCTCTTGTAATATAATGATCTTCTTGTCTTTTAGTCATCAAAATTAATAACTTCTTGTAACCAATACAGTGTGATGTAATAACTGTCAGTTTTACCCATAATCCTCCATCTTTTACGTGCGTTTTCTGCACTAACTGCCATTGTGTGTTCTTGAGTAGCACTAACTGATATATAACCACTGCTGTTTTCTGAAGGATAAGCCCAATATTCTATATCACTCCCTGATATTATATCACCAATTGAAGCTCTTACACGTATACGGGCACATCGTGTCGTTGTACGACCTCGGAGCAAACCTAGAAAACGAGGTGTTAGTTGTCGTGCTATTTCATCAAAGATAGAGGTATCAGTTCCCCTAATGAAACACTGACCGTGGATATAGACATCCTTGTCGTCATAGAATTTAACACGATCTACAAGGCTTCCGCTCTTATTCTTTGTTGCTATAGATAGACCCGTAATATCCCCTTTAACCACTCTCGTGATCGAACCACCTAGTACCCCATCTTTATCCTTGAAACGTATAGATGAATCATACCCTCTAGTGTCATCATGTTGAAGCGTAAGCTTATTCGACGTTAACTGCGTTTGTATATCTTGTAGATACTTTCGTGTTTGTGGATCTAAACCTTCTGCTTTAGATGAGGCAATTTGTCCTAGCTTACGACCAACAACTTCCGTTTGAGTAGCTAGATCATTGACTATTCCATCTATGATATTCATCTTTTGTGTTAAAACGGCCATTTCAGATAAATCAATATGTTCTGCTTTAGATGAGGCAATTTGTCCTAGCTTACGACCAACAACTTCCGTTTGAGTAGCTAGATCATTGACTATTCCATCTATGATATTCATCTTTTGTGTTAAAACGGCTATTTCAGATAAATCAATTTCTTCTAGTTTAGATAAATCAATTTGTTCTAGTTTAGATAAATTGATCTAGTTTAGATAAATCAATTTGTTCTAGTTTACGACCAACATCTTCCGTTTGAATAGCTAGATCATTGACTATCCCATCTATGGTATTCATCTTTTGCATTAAAACGGCTATTTCAGATAAATCAATTTGTTCTAGTTTAGATAAATCAATTTGTTCTAGTTTACGACCAACATCTTCCGTTTGAATAGCTAGATCATTGACTATCCCATCTATGGTATTCATCTTTTGCATTAAAACGGCTATTTCAGATAAATCAATTTGTTCTAGTTTAGATTCTAGTTTAGATAAATCAATTTGTTCTAGCTTACGACCAACAACTTCCGTTTGAGTAGCTAGATCATTGACTATTCCATCTATGATATTCATCTTTTGTGTTAAAACGGCTATTTCAGATAAATCAATTTCTTCTAGTTTAGATAAATCAATTTGTTCTAGTTTACGACCAACATCTTTCGTTTGAATAGCTAGATCATTGACTTTTTCATCGATGATATTCGTCTTTTGTGTTAAAACGGCCATTTCAGATAAATCAATTTCTTCTAGTTTAGATACATCAATTTGTTCTAGTTTACGACCAACATCTTCCGTTTGAATAGCTAGATCATTGACTATCCCGTCTATGGTATTCATCTTTTGCATTAAAACGGCTATTTCAGTCGATTTGTTCTAGTTCTTGGATCCTGTTTTTCATATTGTTAAGATCAGAAACGATAGTTTCAACACCATATAATCGGGTACGCACAGGATGCAAATCTGATTCCTTAACAAGATTATGAGGAGCTCTGGGGCTATCAGAGTTATATTCTTTAAAAGTTTGTTTCTCACCTTCGAAAATACGGATAAAATCCCCTTCTCTATTGTTGACAGTTAGCCAAGCGTTTAACCCATCGACATCAAAATCTTGGGATATTGCTAGTTCTTGAACTCTTCCATCGGAATATCCAACTTCAGCATGAATCCTACTTGGATCTTTAATATCCCAAGGAATGACAAACTTTGATCCTACAGCCCAATAGGTAACCGATTTAGTTTGTTCGAAGTTTAGTTTTTCCATGATTACTTTTCTATTCATTGTTTTTTAATCCTCTCCAAAGGGGAAGGGCAACCGATGTGGCAATCCCTCATCCATATTTTGAAACAATTCGATACCTTTCTTCTTTTTTTTGCTTTGTTTCCTATCAAGGTATCCCGGATTGAGCTCCTCAAGAATCTGATTAAGGATAAGATGATCAAAAGAGTTCTTGAGATACCACATGTTCATAAAAGGGAGGGTTTTACGAATGGCTTTCGTTGCTTTAACCTTGGAGTTCTCGTTGTCTTTAGGCGCAAGCTCAACGGCTGAAGAAGCTAGATTAGTAACCATCGAGGGCGCGGGACCAAATAAGCCTCCAATCGTTGCCCTATCGCCTTTTGAGACTAGTTTGGTGAGACGATCCACATAAGGCAATAACGCCCCGTTTGCCAATGTTCCCTCATAGATAACCTCAGGTAAACTAGGATCTTCCCCTCTTAAGAGAGCTTTGATACTCGCCGCACCTATACCCGCAAGAGCCATTGTTGCAATGTATTTAGTCCATACATTAGATAGCTCCATAGATGCACCTTTTGGCATCTTGGCCGAATTGTATAAATCAATAGTATTGAGAAGCATCCCTGTAGGAGTCGTGGTAAATTGTTGCAATATCCGCAACGCCTCACCCGCTCTCGTTCCCCTTTTGTAAGTCAAAAGCCCTAAACGTTGGCGATCAAAAAGCGATGTGTGCATTGCTCCTCTGACAGAGGTTTGGACATTATCCAGAACAAGAGCGTGCATTTTATTGGACACCTTATCTTTGAGTATGTTGATTTCTTTACGTTTAAGATCCGTGATTTGTTGTTGCAACTCTTGTCGTTGCTCAGGTGATAGTGTCTTAGAATTCTTCAGTTTTTTACGGTGGTACGCGGTTTTATCCGACATTCTTGCGAGATCGCGTAGATCGGCATCTTTAAGGTTTTTTATCGTGCTTGGAGTTCTAGCGTGTAGATATCCATCGGGGCTACTCATCGCCTTGGCCCTTTTGATAACGGTAAAATCGGTATCATCCAACTGCTTAAAAAACGCCTTAATCGAGGGATCAAGTCGGGGATCAGCCTTAAGATCTTTGAGTGAGGCGTACGTATCGACCATTCTGCCAATCTGATTGTAAACAATCAAAGCATGAGAGCTTATGCGTCTCTTATCCAAATATTCAGACCCCGACCACTTATGCATCTTAGAGTGAAGTTTGTGACCAATTTGAAAGGCATCAGAACCCTCCATCATATTCCGCCCATGAGCCACAACACCCTCTGCATAAAGCCCGACGTCGCTCAGCAACTCCATTCGCTCCCTGAGAGGCATTGTATTGATTCGTTGGATTGCTTCCTTATCAATCCCAATACGAGAGAGCATTTGCCTGCTGATAAAGCCGTCTTCCAATAAAGCACCGATCGGATGTTGTCCTAGCATGCTGGCTGCCGCAGCCGATCGAAGCCCTGCCATCCAATTCGCCCAACCCGCGTTTTCCACGGTCTCGCCATGCCTCATAACATCCCACATCTGGAGCATTGCTTCTTGCCGAACTTCTAATTTGTTCCGTCCTAACCAATCTTTGAGGGCTTTGTTTCCCGCGGATGCTTCCTGATCGTCCGCAATCGCCTGCGCAATCGTCTGTTTAACAAAAGAATCCGCATTCGGCCCTAACTCACGGGCAATGACAATATCCTTTGACAGCGAGGCCAGTTCGGAAGTGAGGATGGTGTTAACGTTGGTGCTCACCCCAAAGTGCTCCATATAATCCATATGAGATTGGCTGTCTTTAAAGTGGAAGACCCGTTCAAACTCCCGTTTCACACCCACTTCGCTAGAGGGAATAGATGGATCTTTAAAGGATGTGGATCGTACTCTCTCCTTAAAAACCTCACCAACGAAAGACGCTATTTCAGAACGGGAAAGCGGTGTTCCGTCGATATCCTTGTAGCGGGATAAATCAAGCCAATCTAACATGGATCGGACGAAATCGTCTTTTTTAGTCGCACGGAGCTTATCAACACTCATCGGCTGAGGTATACGATTTTTAAAGAATTTGTAGTCAAGACCAGCCTCACGAGCTTGCGAGTGCAGTTCTCTCTGAGTTTCAAAATACTGCTTAACCAAATGTGAAGCCTGTTCGTTTTGAGTCTTCTTACCCACCATTTCATCAAAAACATCCAGTCCAAATTGCTTATCAAGCGTAAAACCGAGGTTTATCGAACCGACTTCGGCGTATTCGTTAAACTTTGAGAGAACTTGCGTTTCAGCGGCTTTAATCTTCATCTCGAGCGGCACTTCCGCCGATCCTGCCTTAAAAAACAACTTGTTAAATAACGCTTGCGATTTCCCATAAACCCCTGCTTGCACCCGATCGAGATCTGAGCGAAGTTGATGCCGTTTATACGCCTCGTCAATAGCGTCGTTTACCGATCGTATGAGTTCTTTTTGGAAGTCCTCTTCAGCTTTAAGCCCCGCTAATCGGTAGCGCTCGGCTTTCGATAAACCTTTTCCGTCAAGACTCACATACGCTCGGACAATTCCATCCTCTAACCGCCTTAACTCCTTCTTCGACAGCTCCCTACCCGCCGCCTTATTCAAAACCTGTATGCATTCTGGCTTCATAAAGATCCTCCTGTTCGTAAGAAGCAGTTGATTGCCTCTTTAATAAGGCTTTTCGTTTTAATTTCTTTAGTCCCCTGCAGTTTCTCTTGTAAACCCTCAAGAACCTCACGAGCCTCTACAGGGTGTCTTTCCTTTAACTCTGAAAAACGATGCATGGTTTGTTCGTCAACATGGGGTAGAGACTCCGTAAACGTTGTCGCATCGAACTTAGCGTGTGGAGCATCCGTAAAATCCGCGCCCCGCATTGGATCAAGCTTTTGATTCCGTTCACCCTTAAAAGGGGAATGATCGGGAGACCCTTCATCGAAAAACTTCCGTGCTGATGATTCTTTCTTAGCTCCTTCTATCTCAGAAAGTTCTCGCTCAACTTCTTTTCTTTTGGGGTGAGGGTGCTCGGCTAGGGGCTCACTTGGTTTTTGTCTATCGGAATGCTCTTTGTACTGCGGTAGTGGCTCGGGTTCAGGTAAATGAGGTTTAAAATGAGGATCTTCAAGGGTGTTGTCGGCTATGGTTTGAAGCTTTTCTTGATCAAAATGTGGATACTCACCCCTAACCAAGCTATCAACCCCATGAGCTAAAGTATCCGTATGAGCCTCATAAGCATCAAAATTGGTATGCAAACCAGGGCTGGAAGATTTAACCGCATGTTTATACGGTAATCTCTCCGTAATACCCTCTTTCAAATCGTTAATAAGACGCAAGGACATATTTTGTACTTGCTTTGAATGCATTCCGCCGAAGAACGCACCGATCAGACCATCCGTTATCAGAGATTCCATATCAAAAATGCGGTAATGCTGTGCCATCTCCGAATATCCATGATCTTCTAAAACTTTGGACGACCAACCACGTTCAACCATACCAAAAGGAACATTCAACACCGCCCCACTTGCGACGGTCTTCGCTATAGATTGAGAAGCAATGGCTGCAGGGGCGAGCAACGCAGACGTATGCACTATCGCCTCCCGCCACGATAAAGCATCGGCGGTCTCTTTATCCAATCCTTCTGTTTGATGCAGCATTGAACTCTCGGCTTTATGGGATAAGTAAGCATACAATGCTCCTACTGCTGGTGGAGCGTATCGTAAAACAATCCCCGCTAATTTGGTCACGGGTGTCGGCATAAGGCTTAACGCGCCCCCCACAAGAGCTGCTCCAGCAGCATAAGGAGCAAGGCTTGTTAATCCTTCAACAAGATGCGCCCCAGTCCCTACAGAATGAGGATCCGTACGGGAACCCCTGTAATAATTGGGTTGGTCGTGCGTCTCTTCCCGAAAGGGAGCAACAAGCTTATCAAAAGACCGTGAAGGTATGTTTAAAATCTCATCCCCTAAACCCGTGTACCATTTAATATCAGGGGAAACACGCGGTCTTTCCGCCCATTCCTTAATATTATCCCTTATATTTTCATCGCTCACTGCGTTGAAATACATGCGTCGTCCTTTCTGTTTTACGGTGCGTGTTCGTTAAAAATTTGGTGTTCATAGTACATTATATTTCTCGACCTGCGTTCATCCAGCTTTACATCTTCCACGTTAATAATGATGGTTTTCCCTTCTTTATCAACTTTCTGATTGCCATTCTTTATGATCATGTATTTCCCAGATCCAACGTTCATGTACTTAGCCTTATAGGGATCATACTCCCCCGTATCTTTCGTCGCATACCATAAACAATCCAAAAAATTATCTTTGTTCATACCACGAGGAGGCATAAGCGTTGATCCGTTAAGTTAACGGGAGGTCTTTCATATCACCAAGTATATAAAGCTTGATGGCTTCCTTATCTTTGATAAAATCACCGCCAACGGTGCTTCGTTCAAGATTAGTGAGAGGTTTATTGATATAAGAGGCATACAAGGTATCAAATTTATTGGATTTATGATCGGTGTTGTATCGGGTTTCTATATCTTTCTTGTGTTTCATCCCATCGAGAACCACCATTGATGCATTCTTCGCATCATCGGAAAACTCCGAACTTAACCGAACAACTGCGGATAAACCGTTATCCTCAATATGGGCAAAAGACGAACGGACGCCCTCCTTGTCACTATCCGAAAGCGTGTTGTACGCCCCTCGGATCAAATCCACCGCCTCCGAAGTTGGACGCTTCACCAGCTGCGTCCTCAATTGATTCTCTTCTGTCTTGTTAAAATGCGAGGTTGTAAGGTTATGGTCATCTTTGATCTTCTTAACAAACCCAGCACGTTGACTAAGGGAGTCGGCAAAACTTTCCTCCGTATCAAAACGAAGCGGGTCGATCTGCTTATGCTTAATACCCCAGCTAATAGCATCTTGATTAAGTTCCTTCATCGATTGCCTGTGGGATTTTTCCAACATTTCCTTGTATTTAGTAGCCATTATCGTAGACGCTAACGATAGCGATGGGTTGGAAGCATAATCATCATCGACCTTTTGAAAAAACTCCTTCGCCTCTGAGGTCGACATCAGCTTAATACGGGCTACATCAGGGGCGGCAGCGAATTTAAGTTGCTGTAAGTTGTAGAGTTCCGTCCCTTGGTCAACCCCGTAAGCTTGCGTATAATCCTCAAGCGAGATTAACTCCGATGGTTTCACCGTGATTCCTTGATTAAGTTGGGCATCGATCCGACGAGCCTGAGCTTGTGTTTTTGTTCTTAGTTTGGTATTAAGGGCGTTATCTCTGCTTAATAGATGTTCGAGAAGATGACGTCGCTTTGTGTCGTCAAGTCGATCCCAACCCGCCAGACCTATTGATTTGCTCACATCCTCAACAATCTCAAGACTACGTTCTCGTGCTGAGGAGGAAACATCGGATAACGAGGTTGAATCCTTCGGTGTGTGGCCTTTTTTGTAAAAAGCACGTATAAAGTTTTCGAAGACCCGAGGATCCCTCGCATGCGCACCGATAATCTGATTGGTGTTTAGCTTCTCTTGGGCCTCGCTGAGCAATTTGTGTTTTAACTTGAGGTTAATCGGAAGAGAATTGATGTGATCGGTTATGCTTTGGACCCGTTGAAAATAATTCTCATTGGAAGGATCGTGCAAAACGTGAGCTGCTGCGAGACCCACCGTCATATTCAAGTTATCCTCTTGGGCTCGTTGGGTCGCTCCTATTTGAATATCTACACCTTTTGTATGATAATCGCGTATATCGTGTTCTACCTGAGCTTGAAACTTCTTACGAACATCCCTATGAGAAATGCTCGAAAGGAACCGATCATATGCCGACCGTATCCTCCCGTCTACATACTCCTTGATCTTATCCCCCGCTTGAAGGCTGTCTCTGGTATCCAAACTGTTGGTAAAATCGTGAAAGTCTTGAACAGCTTTAAACGAAAGTTCCGTGTATCGGGTGTTGGCAGTCGCAAAAGCGTTGTCTCGGCGTATCCCTTCTAAGAATTGAGTGGCTTTCCCAAGAGCGTCCCCGAGATCAAGCAACCCCGCTTGAGGATTGACGGAGTCCCTCACTGCGTCTTGATTCGGAGTAACCGCCTCCACTAAGGGTTTGTTGGTCGTGATCTCAATCATGAAGCGCCCTTTCCTTTTACGTTATAACGTCTAAACATCTTCATACCCGCCGATGACGCCGACTCTACCATAGGAGGACCGGCGATTGCGGCAACGGACGCCCATCTATTATTTTCAACCGCTTCCTTATTAGCTCTGTGCCATCCTGCTTCTTTAGCAAACCGAGCAACCGTTCGTTCTCTCGCTGTTCGAGCGGTGTTGATACCTTTATAGGCGTTGCGGGTGTTTTGCCCGACCAACAGATCCAAACTCGCCCCCGATAAACCCGATAACACCGCTTTCATACGGAAGACACCCGTGTCCATTATCCCTTCTCTGCGGGCTTGGTCTTCCCTATCCAAATAGAGAACATCCGCCCTAAGAGCGTTTTCTTCCGCTAGTAATGATCGATATTCGTGGTCTCTAATCGACGACCTGTGCGAAGCAAGCGTCGAAGAAATACGAAGCCCAGCTTCAACAAGGGGTGACGCAAGTGATAATCCATATAAGAGGTCATCCATGCCTATGCTCATATCGCTCTCCTTCAAATTGCGTGTGTGCGGTGATGGAAGTAAGACAGAAATAACCTCCGGTCTTTTGGCGGATGATTATTTCAGGGTTAAGCGACGCATCGGACGGGACTAAAACCTCAAATTCGCCCGTCTTCGGTTTGCCTCGTAACTCCTCCACAGGGACAATAGGAAAACCTAATATCCCAACTTCAAGATCAGCGGTGTTGATAACTCGAACCGCTACCTTGAATATACGACGCTTCTTACCCATTGTGCTGTTGAAGGACTCACTCGTATCCATACTGGGAATACAAACATACCGCTCGTTCGCACCTCCTTCATATTCATCCTCTTTTGATCCATCATCTTTTGCCAACCTTGGAAGTGTAGCATCTCGTTCTACCTCAATTCTTGGTTCATCTTCCCAAGAGCTTAAAGACCGTTTAAACTCCTCAAAATAGATGTCCGATTCAGTATCCGCATGCATGCGTTTAGGGTTTACGTAACTACTTACCTCAAAGGAGGGAGTACTTATCTTGGGTGCAGGAGTAAGTTGATGCCAACCCTTCCAACTCAATAAAGCCTTAAATCGTTTAGCGAGCTCGGCAGGTAAATCAGCCACTTCATCGCTGGGTTCAACCTTCTCGTAGTCCATCATCAAAGACGGATCACCGCCCGCTTTCTGAGTCGTTGCAGAGACTGAAGAAATAGGATGAAGGCGGCCCATATCCTTCATAGCACCTAAAATAGCCGGCTCATAAGTACCCAAGGGGTATTCAAAGCTCGCCTTAAAATCCTCCTTATACTCATTCCACAAGCCATATGCATTATCTATGTTGAGTTCTTTTAAACGGCTGGATAATTGTGCAACCAATTTCTCTCGGGTTTTCTGTAGCTTTTTTTGATTTTTATTCGGGTTCGGGTTTTCCTTCGCATCGGCTTCAATCACCGATTTCAACTCTTTTATCTCTCTCTCAAACTCGGATCGAATAAAAGAGACAATCCGTTCATCATTACTCTCTTTATACTTTTTCGCCCTACTTAATTGGGTTTGCAACTCTTTTAAATCGGCGGTAGGATCAGAAGGTTGCTGGGCTAACCCAGATAAACGCTCCACTTCCGCATTGAGGTGGGCTTGATTTTTAAGCGAACGCTCAAAGGCGTAGATAGTCCAATACCGTTCTTCCTTTATGGCGTTGTTTGTCCAATCGCCATAAAAAATCTCAAATAATTTAGAATAACTTGAATCAAACTTCGATTGCACATCCAAAGACGAAAGAGGCGGAAACGTGTAATCCCCTTGAAGGATTTTTTCACTCCCCGAAATAATAGTGTATAATGGCGGTTGCTCTTGCGGAATGTCTTGAAATATCCCGTAAAGACGTAGCTTAATCCGAATGTCCATAACCGTCTTATTAACTTTCTGCAGTTCCGATCGAATGTCACTAAGATAAGACTCTGATTTCCCTCGTTTAGGGTCTTCTTTAACCAGCCTCCTCGTATGGTGCGTAATCTCTTTGATAAAGTTGTTAACTGCGATCACGCTCTTTTGATGTTTACTTGATAACACTTCAAAACTGTGTTTCCGAACAGAGCTTTCCCCCGCCTCCACGGCTTTAGACATTGCGTCTACAGCGTTCTTATTCGCCCTCAAGTTTTCAATACAGTGGCGAAAAAGGACATCCAATTTCTGATATACCGCCTCAACCCCGTGAAGTTCATCCTTTTCATACATAAGTCCTAAAGGACTCCACTGAGATAAAAAATTATGAATGCGGTAATAACCAAAATCGTTATCAAGGAAATGATTAATCGCTTTATCGGACTCCTGTGTCCCTTTGTAAGATCCGTCTACAGGACTGTACGAACGGTAGAACACCTTCGCATACTTCTGAAAACGTTGCTTTATCTCATCCGGGGATAAGGATTTCCATTCTTTATAGGAATCCCAAGCCTTCTCTTGCAAATCCTCGCTTTGCATTCTAGATTGCTGAATAATCTCAGCTACTCGGAGGTTTTCCTCTTGTTCTTGGAGTTCCTTCTCTTTTTTGGTTAGTTTAATACCAGCATAGTCGCTTTCCCCAACGCCTATATCAGAAGCCAATGGCTTCTCTCTTTGATCCTGAGGTTTCTTATCCTGGATACCCTTGTGAGCTTGAGCCGGTGGGGCTTTGGCAGTAGGAATGGCTGGAGTCTCATTCTTAGTATGGGTCTTCCCAGCCAATAACGAGTTGTCAAGGATATCTTGATTCTTTCTTTCAGTTTCCTCTCTATCGTCCGTCTCTGTTGTACCGGGTTCTTTCCCTTTTTTACCCTCGTCTTTAACCTCTTCAAGCTCTTCTTCTTTAGGCGGAAGTTTAACAGAATGAGTCGGGACGGAAGGGAGCCCTAAACCAAAATCATCCCCCTCCGCTTTTATAGGTGTCTTCTCTTGTAGTTCCTTATCCGCTTTCTCTCTGTCGGCTTTTTCTTTAGCTTCCTTATCCGCTTTCTCTCTGTCGGCTTTTTCTTTAGCTTCCTGTTCTCTTCTTTGTTTTTCTTCTTGTGCGTTAGCCCGGGCCAGCACCGTAGCCTGTCTAAGTTCACTCGTAAAATTGGCGACGTTGGCTATTGTCGAATACGCAAGCCTAGTTTCCGCTTTAAATCGATTACCATGTCTTATTTCCGCCCAGTGATAGTCAGCCTTAACCTTAGAAGCTAAGTCTCTCAGTTGCTTTATTTGATCGTAGGTTACGCCGCCTAACCCCTCGGTTCTCGTTATCCTCCCAATCCAACTAGCAATGTTGGTGCTCGTTCGGGCCCACTCATCCGACTTATCCCCCACTCTTCCGTTTACCCAGTCGTTAGCGAGATCCCAATAAATGTGGGCGTACGCAGCATGATAACGGGCTTTGGATGATCCTTTTTCGGATTCATCGTATTCCTTTTGATGGTTTTTTATTTCTTTTAAAAACTGGTTCAGTTTATCGTTGAAATAAGTATGATCAAAAGCAAGCCCTCTTAACTTCCTATGCCCTAACTCTGCGTTTACATGCTTTTTTACCACCTCCTTAATCTTGGTAAACACCACATCTTGCATATTATTCGATTTCAATAATACTTTAGAAATCGATGTAAAAGTATTCGGTGGAGTGTTTTCTTTCAGCTTTGTGCCCACATCAATCGCTTCAATAATATGACTATCCGCTGTTTCCTTTGATTTCTGAGCCAATTCTAGAAATCTAAAAGCGTCTTTCATATTATTGTTGATTAAGGCAGATTCAACCTTTCTAATATTTTCTTGTGTGGACTCCAAATCAAATCCTGCGGATTCTAATGCGTCTCGAACCTGGTTGTTTATTTTATGCTCATCCTCAGCCTCGACCATATCCATAAACCGATACAAAAGACGGTCGCTTTTGTCCGATAAAATCACCTCACCGGTTTCAGCAAGTCTCTTAAGTGTGTCCCCTACTTCCTTAAGATCTTTGAGACCTGCTTCGATCACCAAGGTTAAATCTCGGCTTACAACTCGTTCATAACGCTCAGAGACTTTTTTCAACCGTTGTTCAATCGGGCCTACGATATAATCGTAACGGTCTTTATGGGGATTGAGATCAGATGACCATGCAATGATGAATTCTCTCAAATGTTTAATATTATCTTGGATAGACGTAATGGTCTTAGCTACATCTTCGGAAGGTATTTTATCCTGATCAAGATTATTGGTTTGATAGTCAATCGAGGTGGCTAACTCATTCATCACTCTAAGTCGTTCTAAAACCTCTGGATCTTTTGATATCAGTAGTTTTTCTGTCTCTTCTTTAATCCTTTTTTCAGAAGCTTTTTTTTCCTCTTCTTCCTGTTCTCCCATTTTGTGCATAGCCAAATCACTAGCCCCGGCACCAACCACTGCAGCACCCACACCCGCCACAGCTGCTCCGACCCAACCTATAGGAGTTGCCAGAGCCGCTGCGGTAGCCACCGTGCCAACAACCGCACCAACTGTAGCCGCAATCGATGTAATTGAATTCCAAAATCCCATTAGAACCACACTCCTTATAAAACTTTATTTAAAATCATCCAATAGCTTCAAACGAACGGTGAAGGAACGTTCCTCGCCAGCCGACAGTGCGACCAACATCCAAAGTGATGTTCCCCCACGATTATCATTCGGAAAAGAGGCGGCGGATAAAACATAATGTTTATCGCTAATCATGTGGGTATGCCACGCAAAATCCCCTTCCCCCTCAGCCGAAAATCGGCAACCTAGCAAGCGAGGAAAAGAGTTATCCTTAGGTTCCAGCACCACCCAAACGATCGAATGCGGCTCTTCTTGATACACCAACTGCAGTATACGCTGATTGAACAAATGATCAGCGAGTTGCGTTATTTCATTGAATCGAAACCCTTGTTCGGTGCTCCCTGATATATATTTAATCCGTCGCCCCACCCCACAAACAAAGACCAGACAATCACCAACGCTCACAGGAGGACAAGCGTACACTCCTGATCCCGATACCCGTCGAAAATCAATAGATAATCCCTTAGAAAGGCTGATGGACAAAAGCCATAAAGATGTATCACACCCAACCAACACCCCTTCCCCGAACGGATGCATCCAATGAATGGTGCTCGCAGAAAAGTCCGTAACCGCTGTCGTTAACGCTTTCGTAGGATCGTAACACCCGTATTCCCCATCAAGAGAAAAATCGTAAAAAGCCCCAAAACTCGATAAATAAACCGAAAGTTCATCGCCCTTACTGCCAGAGAACAGCAATCGATTATTATGAAACGTTACATGTGACGGATAACCCTCTTGCTCGCCCCACGCACTCATAAACCACGAAACAACAGAGACTCCTGCTTGAAAAAGGGTCTGCGACTGAGGAGCTACGGATATTGAACGCCCATCTTTCGAAACGTCTTTTATATCCCCCCATACATAATACGGATCTACAGCCCCTGAAGCCGATTCCCGGGAGGTTTTAGAAGAAGGATTGAGGACGGTTATCCAAGTTATATTATTGTCCTTAACGTACGTTGCTCCTTTTGAATAACCAAAACGATCCCCCGATCGACCCGTGGTAAGACTTCGGTAGACTTTATCATCCGCAACGATATAAGCACCTATAGAATAATTTGTGTTCTTAGCCCACTCTGGCGGATGACATCCTAAACAAATACTCCTTCCCTTATCGAGGGGTTTAAAGATCTTCATATCCGATGTAATACGGGCAGTACTGGTGTCCGCTTGAGATATCGACAGCTTTGCGTTCGACTTAACCCCTGAAATCATGCCGTCCCTCAGCCAAGGAGGAGGGAGAAACTTAATCTGCTCAAACACAAACGAGATTTTATCCCCGTCTTGGATGTAAAGAAGGTGGTGGGGTGGATGATCCTTATGGACAAAAACCGCAGTTGATCCAAAAACCGCATATTCTAAGCTCGTATTATCCTTAAAAGTATAGGGGGTTTTATACGTTTTCCCGAAAAGAGCCGGAGACCACTTCGTAGAAGATCTTACAACGACGATCTGTAGTTTTTTATCTCCAAAAACCAGTAACGCATAACCACCGTCTGGGATGCTAAAAGAAAACACACGGTTTGATCTTGGATCTAAACGACAATCTCTGTACTCTTGCATAAGAGGCATAGAAACCAGGGGTCCATATCTTAAAGGGATAAGATTGCGGCTCTTCGCAACCCCTTGAGCGTGCAGAGACAAGTCTTTACGGGACTGAAGAAGACGTGGCGACAGCTCGCCAGCGGAAAAAGAATGCTTTGTCCACGTCGTATTAACCATTGTGATACCCCCTGTCTTCAGGAATTTCTACACCATCCATGTCCATAGCAACCGCTAAAACTCGCTCGCTTTCACCTTTCAAATAGGATCGCATTTGATCATCCGAGATTAAAGGAGGACACAGTTCTCCTGCCAGTTTTAAAGCAAACGCCTCTTGATAGAGGGGATCACAATCCGATAGGGGAACTTCCCCAATATACTTAAGAGAAAGCGGGCGGGGGGTATCACCACGAGCTACAATATATCTGCCCCTTAACTGAGTTTCCTCACTCGTATTTAAAACTTTAAGACATTTTAAGGGAATATAATATTTTAACTCCCCGTTATATGTAAAATATAAAGGTGATAAGTCCATCGACTGCGTCGCAAAACTCCATGAAAAAGAACGCAATAGACCCTTATGAATTGGAGGTAACAAAAGACGGCAATAGTCCGCTTTGAGACTCCTTTCGTTCCAGTTCTCGAGGGGGCGTTGCCCTAACTTCAACAACGCCCAATTACAGATCTCAAGTTCCGTCATTATGCAGCCTTAGTTCCTTTTAGCACTGGCACACCTTTCAAGGAATCTTTCGATATCTCAATCCCTAATATCTTATCTGGTTCTACTCTCGTTGCTCCAAAAGATGAGGTTAAAGTGATTTGAGGGGCATGCCATTTACCAGGATCTTTAGAATGTTGTACATCAATGGCTTTTCTTTGTGTGAAAACCACCGCCGATTTGCAATAAATTGGAAGAACATACTTAATCTTAGTATCTTCAAATTTTGCAGAAGATTTCACGGTAGGTTTGCCATTAGGGTATTCAACCTTTCCGTCAATCAGTCCGGGGAATTTTGTTCCAGCAGGAAACAAATCATTACCTGGAACTTTTTCCATGTTGATAAACCAAACACCCGCAAACGCTTCAATTTTACCCGCTTGCAAAGCAGCAGTGTTGATATAATCCTTGGAAGTAGCCCTTTCTAAGGCAAATAGCGATGCCCATACATCACTAGGAACTAGAACATAAACTTGCTCAGAATCAACATCAATATAGCGTTTTCGGAATATCGATTTGGCAGTAATCAATTGTCCTATAAAGGTTTTGAAAAAATCATCCCCTTCAACCGCAGATAGTATATTTTCTTTAGAAAAAAACTCAGTTTCCGCCCCTATCTTACCTTTCTTATTAACTCCAAGCATACCTTTTAGTATCGCTTCATCCTGCTTACGATGCATCGCTGCTGTCGCTAACGATGCATATGGCAATAACGGATTAATACCTGAATCAAGGGTTGCAAACGGATCAATGCGTTCTGCCCAACCGAATTGGCTATGACCAACCCAACGTCTATCTTGATCCGTCGCATTATAGATTGTATCAGGCATATCCCCGACAATCTCATGAGCTTCTGTAGGTTTAAACACTTCAACCAGTGCCGATGCTTCCCCTTCCGTTGCTTGTTCTGTTACCGTTGGGCGAAGTTTCGATTTAGTCTCTTGAAGTGCTAACTCAACACGTTTCTTAAATTCATATATATTAGCAGTTGCTAATTGTTCTTTTGTAGCCATTTTTTTATTCCTTTATTGATTAAGTGTTGCTTGCTTTTCGGCCCATTGCCGAAGGGTCTTTGTCGCCTCCTTATCCCCAGACAAAACCCTTGATCCGAAATCGGGGGTATTAAAAACCTTATCAAAATCTCTATCAGCCTCTTGGGATCCCTCCGATCGGACAAATGTGTCTCCTGTTGAGGATTCTTTGTTCTGCTGGGCGTAACGGTCAAAAAAATTAAACGTCTTCTCAAACCCCCAAGCGGAAATAAGAGATTGAACATCATTGTCGGGTATTTTCTCTTTACGAAAATAACGGGCTATATCCTTTTCCCTTGTCTCGTAATCCGACCCTAATTTCGTTTGTAAAAGCTTTCTCTCTTCCTCCAAAGACGCACCAAATTGTTCACCGATCTTCCGTCCATGATCAACAAGCTTGTCAACCACTTTCTGTGCCACCCTCGCATCAACGCCCGCTTCCTTAAAAGCCTCAATATGAGCGGTAACCTCTGCCTCGGGGACATAATCAGGACAACTTAAAGTGTAGTCTTCGATCGGCGGTTTAGGTTCCCCAGCTTCTTCAGTTGATGATGAACTAGAGGAAGGATTACGACCTTGCGGGTCAATCTGTACCGCTTCTTCCTTCAAAGGTGGTGGATTAGACCGTTGCGAACGCTCGCATTCGACCACGGGTGGTGTTGAAGGTAGGGGAGTTAACTGATCAGTCTCATCACTCATTATTTACTCCTTAGTATCGTGGGTTATCAGAATACATTTGTACAATTCGTTCAAAACTAAGCCCACAATTGGAAGCTATGTGGACCGCTAAACTTCTCTTTCCCTCCAAAAGGGCAAGTTGGTGGGCAGAATCATTTGAAACTGATGATAAAAGCCCGCCTTCAACCATCAAATCTGTCAAGACGAAACGACCTTCAGGAGTGGAATAAACATGTTTGTAGTGACGAATTCTTCGCTCGTCTTCTTCCAGTTGTCTCGCTAAAGCATCGGAATCAACCGTATAGCCATGGGATAACACTTTGCTTTTAATCATATCCGCAAGTTTTCTAAAATTAACCATAGCTGTTCTCCATCATATCGTGGGTAAGTTTCTTCTCCATTGCTCTTCCTGCGGCTTTAGCCCCTATATCCTGGCTTGTTTGTTGTAACTGTTGTTGAAGGTGTTGTTCCTCCATCACCCTCCTTTGAACTTCCCTCTGTTGGCGAATATCCTCCACTTCGGCGGTATCGCGGATAAGAACGGCAGGGGTGTTGGTCGCCCATAAAGAAAAACGGGAAACCCTATCCGTATCCATATGATCCATACAGCTTGGATCACCCGTTTTAACTCCCAATTCAACAACAGTGTTAACCCCTTGAAGAGCACTCGCAACACTCTCAGCTTGCTGGTATTTGAATAAAGGTGATGTATATTCCACCTTTAATAATGAAACAGGAGGATTATCAGCCCCTTCACACTCGGGAAGATTGCCTTGTGAATCCAGAATATCCAACTCACGACTAATCATCGCCCCAATAAATTCCGATTGGAGCCCACCTATAAGAGGACCTACAAACGCCCCTTTCTCACGGGTCTTTTCCATCGATTCCGCAGCAGAACGTGACGCTTTATCATCAAGAACCTGAAACAAATCGAGCAGAAACAAACTGCGGATCGACTCTTTTAATCGATTAAGCTCCTCGTGGTAAGGAAGAGGATTGCCGAATTGCACAGGTTGAAACAACGATCTTCCTTCTCTGCTTAAAGCACCTATGTTCATATAACCTGGCTTCAGATCAAAATTTCGTTGCTTCGCTTCCGAAACCGCAATTGTCGGCGGGTGCAGAGAAAGACGCCCAAACTGAGCCAATTCGTTAACCGTCTCATTCAAACGCCGAATCGTAGGCAACGCTTCCATAGCAGGGGACCGCCCGTATATCTCATCAGCCCGCACTCGGTAGCGTCCAACAATATAAGGAAACGTAGCAATCTGCTTCTCTTCAAAAAAACGGTTCTCATCAACACTGACAAACTTCGAATGAAAACCCTTGTTGCCTTTGTCTTTCTTCTTATCTGTAAGACTTTTAGGATAAACCGCATGGATAATCGTAAACCGCTCGTTTTCATTCCTAGCCAAAGCCGATTTCATTTTAGATGATAAAACCTTATCACCCCATTTGCTGACAATCTGATCCACCGTAAACGTAAATTCTCGATAAACACTGTCCACAACGTTTTGGTGGTTAACGCTCATATAAACGTTGGATAAAGGCACCGAAATATAGCGTATACCCTCTTCCAATCCCTTCTCATCAACGTCCGCTTCCATGTAAAAACACCCCGTGCCAAACTCAACAACACTGGTGTAAAAAGACTGCAAACAACCAACAAAACCCGAACGAGAACGCTCCCTAAATCCAAAAAGAGTATCCGTTACTTGATCACACCACTCTCTCACCTTCTTCGATCTGGCGTCCTCCTTATAGAGAAAAGCTTGATAAGCCGAAAAAGACTCCGCTAAACCATGCCACTTCTGCCCGGGAGGCGTAATCAGAGACGAAAGCAACGAAGATAGCTTAATACACGCCTCAGAACCTGTCGTATCCCACATACGCAATTGGGCGTTATTCTTATAAGGATATAAAAACCCCGTTAACTCCTCCATCCAATAATTTAATTCCCCTCTTTGATTCTTCAAATAATTAAACCGATCCTGTATATCTTTGGCAGATCTTTGATTCATCGTACATGCACCCCTGATAAAAGACTCGATGAGGTAAAACGCCGAGCAGGAATGGGTATTCTATTCATCTCGTAAGCACGTAAAATTTCCTGGCGTCTCACTTCAGCCAATTCATCCCCTTCCAAGGGGCGAACACCCTCTTCTTCTTTTTTTCCTTCTTTCTGAGAACTACCGAAAAATCCACCAATGGTATCCCATTCACTATATAAACCTGCTGCTCCGCCCATTAACCCGCCTATAACACCCCCAACAGGGCCAAATATGGACCCTAGCTTAAAACCACTGGATAGCGATGAACCGAATTTTACACTCGAATCTAAGAAACCCATCCGATAAACTCCAAAAAAAACGAGAAATAAGCGGTTGTGACAGCCAACGGAAAAAAGAAAAGGCGGGTCGATTATCAGTTGGAGTCATATTCAAACCTCCGCTCAATCAATAAATCAACCCCTTCATACTGGTAAGATGGGCACCGACCAAAGTCCATATCACTGCGTGGTGGATTTTCCGCAAAGGTATACATAAGCCCGTCCGAATAATCGGTGCTTTTAGCTCCTTTAACCCTTTTAGATTCAATGGCTAATTCGCCCGTATTCGGAACGATAAAAGACTTTAAGGATTTTAGGTTTTGAATTAATCCACTGTGGTTGATAAGGCTCGCAAACTCCAGCCAATCAGCCATCTTAACATGTAGCTCCGTGCGTCGGTTTCGACAAAATTCAAGATCAACAGCACGCTTCTGACCGAGCACTCTGTATACGTGATAACCCAACATTTCCAAATAATCACAAGTCCTTGCACCAGTGTTATTTGCGTCAATAATAATCGCATCAGGGCGGTATTTCTCAACTAAACCAGAAATCTTGTTATTCGTCGTCCTCAAATCCGTTTTTGACCAATCAAATAGGTGCTCAATAACAGGACCTCTACGCAGAACAACAACGGTATTATCGCCACCCTCCTCTGCTATATCACAACCCATAATAAGAGGGGCGTAAGGATCAGGACAAGGCTCTCTGTTCAGGGCTTCTTCAATTATATTAAGTGGTATAAAACTATCGATGTCCTGTTGTGGAAATTGTCCACATACCTCAACCCGGGTAACATCAGAATCCAAGCCATAACGAGCTATGATCCCTTCATGAAAACTCGGATCAATGCCTTCAACCGTTCGTGTGTCAATCTGAAATCGCTTCCATTCGTTGAGTGGCTTGTTAAATATATCGTAAAATTTGCCACTTAAACGACGAGGATTAGACGTCATAATCCAGAAACGATTAGCGTTCTGCTCCGTTAAAAATCCAAGAATGCCTAAGTTAATAACATCAGGAGTGCCCGATGCTTCATCGTTAATTATCGCCATTCCATAGGTGTTATGATGACCAACAAAAGTATCAGGACGCTCTTCCGAATACGTCCTACACATCGTCGAATAATGTTTAGAATCAATCCCAAGACTACATTGTAAAACATCAGAATACCAAGGAGCTGGATGCAAAGATAACGATTGCATCTCAAACCAATGTTTGTTCGGTAACAGGGATAGCCACTTACTCACTTCCGCCCATAAAGTCGTTTTAAGCTGAGTCTCAGAGTTCGCAAGACAAATAATAGACATACCAGGTCTTGTTGACATCAGCCATAAAACTAACCAAGCGTTTAACGTCGTCTTTCCAATACCACGACCTGCCGATATAGCCCCTTTAAATACTTCAGGATTGGGGTTATTAACACTGTTAAGACAATGAGCGTCAACCACTTCCATGAACTCTAGTTGCCAGCTCCTAGGAGCAGAAAAACCTTCAAGCGGTGTGCCTTTTTCACCCCAAGGAAAAAAATGCAATACAAAATTGCTAAAACTCAGCTTTATCTCATCAGACCACATCAGATCAAAAAGCTTTTGCTCCGTTTCTGGATTTGTTGGAAGTTCTCGGCTCAATAAAACCCTTCTTCAATAAAATTCAAGTATAACACACTTAACAAAGAAGAGGTCCTTAACAAAGGTTACACTACCATAAATTGAATCGCTCTGCAAGCTAAAAACGTCAGAAACACCTTTTAATTTAGTTTTTTTTCGATTTTGTAATAAATACAGGTGTTATACTCTCTTTCGTCGCTGATAGTAGGTTTCTGAGCTTAAGAAGCATTGTTGTGTAAAATAGCTGAAGACTCTTCAATATTCCAAAATTTTATAAAAATTGTCGGAGGGGTGCCTATATATCCTTTAAAATTAGTCTCTGGGGGCCTCCCCACCCTCTAAATTCCCTAAACTCCTTCAGCTCTTTAACTTTTTATTAACTATTTAAACTCCTAAACTCTTTAAGTTTTTATTAACTCCTTAAACCTCCGAAGCTCCTTAAACTCCATAAACCAACAGAAATAATCCTTAATCTTCTTTTGTGGTATTGATGGTAGATTAGTCATGTTTAGTTAACTTCGGAAGCTCAAGAGGCTTTTCTGTTTGTTTATCTAATGCTTTAACAGGCTTTAATCCCTTGCTTTGAATGCTATGTTGTACTCTATCCATCAACGGCTTTAAATCTATCGTATGCTTCTGCTCAACCGATACATGATTACCGTATACATGCCTATATCTCTTCTCTAATTCCCATTGCAGACGTTTCATACGGAGTTCTCGTAACTTGATTGCTTGAGGATGATCTCTTTCTTCTTCAGTAAGTGGAGCTTCAACAACAGAGGCAAGATTTTCGCTCAAATGCTCCATGTGGCTCTGTTTAGCTTGCTCATAACGCTTTTCTAAATCTTCTCGATCTTGTTTTACCCAACCGTGAAAAGAAACCACAGTTACACCGTGCTTCTTACAGGATTGTGATAATGACAAACCACCACTAAAAGAAGCTAAAATATTATCAATTCTTTCTTTTGTGTATTTGTGAGCGTACATAATAAAGGTAAAGTAGCATAAAATCAAATAAATAGCAAGCTTTTTACAAAGTTTTATAAGCTTTAAAAGCTTTAAGGTTTTAGAAGTTGTAAGGTGCGCGACAATTTAAAAGTTTGAGGGGCTTAAGGAGCCTTCTTAAGCTATGAAGCTACTAAAGTTATTGAAGTTATGAAGCTCCTTAAGTTACGAGGTTATAAAAAGCTCGCAGATGCCGACCTTCAGCCACTTTGGGGTAGCAGTAGCAGTCGTTTTTCAAATACTCGTTACGCTTCGTTACGCTTCGTTACGCTTCTATTTTTCAAAGTGTAACGAGTAAAAATAAAGTGTTTTCAATAACTTAGGTTATAAATTTACTACTCGTTACGTTCGTTACGCTTGTTTTCAACTTTTTGCTTATGTGAGAGAATATTATTAATGGATTATAGGGACTACAGCTCACTGTATATACGTATATAGTAGAGGAGTATGGCGCTGAGAAGCGTAACGAACGTAACGAGTATACTATAAGCCTTTGAAAGTACTTAGTTTTTACTGATCACACTTCTTTTTTCAATGTGTAACGAAGCGTGACGAGTGTTACCATAAATACCGTGCTAAGTCATTGTAATAACGGCTATTTTAGGTATTTTATTCTGTATTATAGATACGTGATGAGTTTTTATAAATAAGGTCTTTTTGGGGCTTTTCTAAGGTTTTTTTATTTTTAGAAGACGTGAAAATTTGTCATCGTTTTTAAAATTTAAAAAAAAACGACGACTATGGCTCATCGTTTTTAAAATTTAAAAAAAAACGACGATAGAAAGGATAATTCGGCTGAAGGGGCACTAAGTTTCTTGGTGCGACCGAGATAAACCAATCATCGCTATCCTCCCGAGGTGTAGCTTATGGTTATCAAGCGTCCACAATATCGTTTAGTACACGTAAAGCCGTGACGAAAGTTTTAGAGGGTCTCTTGACGTTCTTGCTACTAGTAATCATCGGCTGTCCTCCCGAGGTGCAACCTATAGTTTCGCAGTCCCTTAATATCGTCCTCTAAAAACTCCGTTGCTCTTTATTAAGAGCGATAAGAATTTCCATTTACAATAACATCTCTCAAAGTATTGTGTCAAGGGTTTGAAGACCTTTTATCTTTCTTAGACTTTTTCGAACTTTGATTGCTTTTTGCTCTTTTGATGCTTTTAGGTATGATAATTTCATCACCAAAGTAAATCCAATCAAGAGGTTTATGAGTTACTTGCTTTATTTTTCTAGCAGGTTTTATTTCTGGTATTGTTCGACCTTGTTCATAATTACTTAAAGTTGAATTTGGCATACCTAAAAGCTTTCCGAATTCTATTTGAGACATTCCTTTATCTTTGCGAATAGATTTAAGCCTTGCTCCAATGGCGTATGCGTCTAGTCGTATCTTGTTAGTGACATCTATTTGCTTTCCGTATATCTCTAATACGTGTTCCGACGTCTTTCCAATATTGGCGTATTTCTGGCGTGATGATCAAAGTGTACTCTTGCAATGATTTTAACGAAGTTTCTAAAAATGGATTTAAAAACATAACATCCAAGCCTTTAACCAACTGTAAACACGACCTTAGTGTGAATAATAGCATAATTCGCAGTATTTTACTTGACTAAGTAGAAATTATGTTAAATAATACCATAAAATAAACAAGAAGTCATCTGTTAAATGGAACGAATTGATTTAAGAAATTTAAGGAGTAACCGATGGAAATAGATTTACAAGAAAAGTTTAAGAACTACCTACATGAAGATGTTAAATTCTATTTAGATACGTGGCATAAAACGTTGTATTCCCCTGAAACCTACCCGAACATGTATAGAGAGCAGAAGTAAACCCCAGCGAAGCTGAACTTCTTGAAAAAGTAGCTTAACCCAACCTACAACCACCCTTTTAAAGGGGTGGTGTAGATAAAGTAAGGATACCTAGAAAATGGGACAATTAAAGCGACCTTACCTCGAAGCGATGGAAGCCAACTACGGGTTTTTAAGTGCTGTAAACCCTCGGATGGGCATTGAGCCTGAATCTAACTATGAAGTAGAGGTAATTGAGAAGCTTGAAAGTGCTTTAAAGACCTCTAAGAAGTTAATTCATTTTCGGGACCGTACAATACGGACGCATATACTAGAGGATTTAATCGAGGAAGTCAACCGGATTATTGTTTTAGCTGAGGCTCATAAACGGCGTTTAGAACTCAAGATATTCGAAGATAATGAGGTTTGGAGGTTATTAGATGAAGCCCGTGAAGATTGTGAAGGCTGTGAAAACTGTAGTGAGCATCCTGATCAAGAGCATAAAGAAGATTATTACGCCAGTCAGATTTAAGAGATACCCTGTAAAGGGTTCGGGGGTGGATGTTTATACCTCCGTGATTGATCCACCCCTGTATAAAAACCACTAACACCCCTTTAGGAGTTTAACGAGCCGAAAGGCGAATAACAATGAAAGGAAAATACCATTATGACTATTAAGAAAGTACTAATTGCTTCAACTTTATTATCCCTCTGTGGCTGTGGTTTAGCGGATGAACCAAAGAAGCTGAATCCTGACCAACTCTGTGATGCCATTTGTAAGCTTACTTTAAAAGAACAGGAAGAGTTACAAGTGAAGGTCAATCAGAAGTATGAAGACCACCTTACAAAGGGTGTGAAACTATCGAGTGATTAAAGTGGAAGAGCCCCTTGAGCATACTGTCAAGGGGCTTTTTTAACAAAGTTTAACCAACAGATAAGAAAGAATATGTGGTAACAAAACGTTACCCCATCTTTGACACTTGGAAGTTAGCGAGCTCAAATTTGAGCTGGCTGATATGGAGGGAAACCATGAAAAAATATTCTTTAACACGCTTAGAGAAGCTGAAGATAGCGTTTAATGCCCTACTCTTTTTCGGGTTTGTTGGCATGATGTGCTGGTGGAAATGGGGGTAAAATGGCGTAAAGGAGGTTATTGATTAATGGCTAGATAGTTTTAACAGTATTCCTATAGTAGACACGAGTACAGAGACTATTATCCCCATAAACCACTTTGTTTGACTGTTAATAGCGTCTTTAAGTTCTGACTTAGTACAAGCTAATTCTGTTCTAACATCAGCTATATCTTGTTTAAGCTCTGTTCTAACATCAGCTAGATCTTCTTTAAGTTCTGACTTAGTATTAGCTATATCCTGCTTAAGCTCTGTTCTAACGTTAGCTATATCTTGTTTAAGCTCTGTTCTAACATCAGCTAGATCCGCTTTAGTTGCAAGATATGGTAAAGCTGTTTCCAACTTCGTAAAGCGGATTTCAACACTATCTCTTTGAACTTTTTGTTTTACGGCTGTCTTTTCCATAAGTCCTATTATACACCTTCGATGTTAACAGAGTCAATTAGTTATACCTATCTCTTAAAATCTATAATATTGTTATTATCATCCACTGATTCAAAGGCGGGTTTAAGTTTTAATCCTTTGATTACTCTTAAATATCGTCCTCTGTTCGGGCGGGGTTTTTCACATTTTATACCCTCCTTTAAATCCTTTTTGTTTAAGATTGAGCGTAACCGTTCTCGTTGATATGCGTTTTCTATCGTAGTTTAGCTCTTGTTCTCGGTATTCACTGTAGCTTTTTGCTAAACTGTGGCTCTCTTCCCATAGATTTTCACCAATATCACAACAATCATCAATCCACGCTTGGTAAGTATCTGTTCCCTGTCTTTCTTCCTCTTTGGCTTTTAAACATACTTCAGGTATATCGACGTCTAGCCCCTTGCTGATGTAGGCTTTAACTCCTTTTAGAAACCATTTCTTCGCTTCTAAGGTGTATTTGGTTTCTAGTTTTTGGGCAAAGGATGCATCTCTATTTGCTATTGGTTTATCGAAAGGGATTACGATGTATCGCCTCCACCATGCATCATCAGGATTTCTAACGAACAGATGTTTGTTAGAGACGATGAAAGGAGTAAAACTAGCGGGTGATTCACTGTAGGTATTACCGTAATTGAGGCGTGCTGTCATGCAATCACCTCCTGTCATTTGTTTTATTTTAGCGGCGTTTATCTCATCATTTTCATTAGTTTCGCTGATAATAACAATTCTAGATCCCATGAGTCTGATAAGGCTAGGGTTTGCTTTACCTGCTTCTGGGGGACGGTTTTGCATAATGTCGCTTGCCTCGGCATTAATGACGTATTGGTTTCCGAAAGCGTATTTAATAAGGTTCATGAGGGTGCTTTTACCGCTTCCTCCAACACCTCGAATATGAATAAATCGTTGAGCTTTATTCCCTCCTAACAACGCCATTCCAACACAACGGGTGAAGTAGTCCATCACTTCTTCGCTTTCGAAGTATCCTGACACTAGATCAAGAAACTCTTGCGATGGCTCACCCTCAACAAAAGGAGTTCCTGTTGATTTGGTAATATAGAGTTCTTTTGTTGGTTTGACTTTTTGTCCTGTTTCTAAATCCAGAATCCCGTCTTTTTCCCCAAGAAATCGGAAGAAACATCGCTTTGTTGTAAGCGTCGCTAAACCGAGAAGATAAAAGACCATCAGGAATTAATTTTCTATGATGATAAAACAGAGACGCAAAAGTAGAACGCTTTTTCGTTGTATCGCCATCCTCTTCACAGTCGAAGGTGTCCCATTTATAATTAAAATTCTCTTCATCATAGGTAGATCCCTGCTTACTCCACCGTTTAGCAAGTTCTTTACCCGCAGGTGATCCTTGTGTTTCGTGATGAACAGCCATAACAACGGGTATCCATTCATCGTGAGAACCGTTGTAAAATTCTTCGCCAAAACAAGATAAAAAGGCGGTTATTTCTCTATTGGTGTACTGTCTATTATTGTTGTTAGTCCACGTTTTAGAGGGTATAATCGATTTTTTATCTTTTACCAGTGGCACGGTAATCTCTTGAAAAAACTTAAAAAGATATTCAACATCTTCTTCGGAAAGCAAGGGGATATCTTCCGCTTTAAATCTATGGGGCGGGGTCGTCCATGTGTATTCTTTTTTTGTTTTAGGGTGGATATTATAGGCAACGAAGTATTGACCACAACCCAAAATATCAAGATGCCCTTGGGTACTTTCAGTCGTTTTCTTCTTCTTAATCCCTTCTTTATTCATTCGGAAAGGAATAAGAATTTTGGGCTTTTGCCCTATTCTTACGATCGGCGTTCCATGAAGAATCTCAAAAGTATCTTTAAAAGTATTGGCGGTTTTTTCGTCTTTTGAATCAATATCAAAGGCGTAAAGTGGCTGTTCCCCTACGCCACAGACAAACCCAAAGCCACAAGCAGGAAGTTTGTCGATTTTCTCACTTGAAAGTAGTTGTTCTTCCCACTTACCCAATCGCTGTGGTCTTTTATCCCCTAAACGCAAAGGGATGAGCTTAAACCCATTATGAATGGCTTGTTTCGCCTGTTCCTTCCATTGCATTACTGGCATTTAAGCTCTCTTATAAATTAGTTCTTCTATAGGTTTAGCTTTCAGTCTTGCAATTTTCTCTTCTAATGCGTCTATTTCTTTTTGTGTCATATCCATCGGCTCTACTTATTCTGTCTACGTAACATCCTTTCCTCAACGGTTAAAACTTTTCTTTCCATAGTGACGCACTCTCTTTTTAACTGATCGCTTTAGCGAAAGCACTAATCACGAACTCTTTGAATTCTCTTAACTTTTCTTCGTCTGTTGTTTCCCCAGCAACCGAGACCACAACCGAAAGACGGGCGGTATTGTCTTCCTTCATCCAGCCATCCGCTCGAATTTCGGTGGTGCGTCCTCTTTTTCGGGTATCGAAGTGTTTAACCCCTAATTTAACTGTGTTCATTGACACACCTCACACACATCGTCATCAGGATTATCGCTTTGACGCCATTTATTTCTTTCACCTTTCACCAGCTCATCTATGATTTTCCTCAAGGGCTTTAAAAGCTCATTAGCACTGTCTTTAGCCTCTAGCTCAATGTGTCTTAAAATGTCTTCCGATACCGCCCCTAAACCAAGACGGAGAATTAAAACGCTATCCTGATCCGCAATGCGACGGGTTAAAACGTCGAATTTAGTTCCATTCCATGGTGTATTTGTCATCTTAAAACACTCCTTATTCTTTGGTTGTGTTTGATGATCCTTTTATAGCATAGGCTGTTAAAGGTGTCTAGAAAAATAATAGCTATAATTTACAGTTTTTTCTTGACTAAGTAGAAATTATGTTAAATACTACCAAAAACATAAATAAAATTCAATTAGGCTTAAATCGCAAACCAGGGAGCGTACCGATGGGAGCATTAAAGAATCATTTTCATGACGAGATTAACGAGAACTTTTACTTTCATAGTCATCCGAACGCAGATCCAGATATAAGTATTGAGATGCAGATTAGCGAGAATCAGCGGTATTTGGATGAAGAGATATCGCAGTGCAATGCGGTAGTTGATGTTTTTAAAAGGTCTGATTCCACCATTTTAGACAAGCTAGATGCGATGGATGACCTAAAAACTTACATTTCTCTTCTGCAAGCTACGGCTAAAAATCTCGAGTCATTGCTTAAGGAATATTGGGAAGAGTCTTTGGACGGAGAGGACGACGAAGAGATTTATGAGCATCCTGATCAAGAGCATAGAGAAGATTATTATGCCAATCAGATTTAAGAGATCCCCAGTGATGGGTTCAGGGGGTGGATGTTTATACCTCCGTCCATCCCCAACAAATAAAAGTATAAGAGCGGGAGCGAGTGAAGATGAGCGTACATTTTATTGAAGAGGCGGTTAAAGCCAAGGACATACCACAGTTGTTAACTTTTCTTTCTTTGATCACTCAAGGGTTGCAGGAGGCTTTAATCACCCAAGATGTTAAAGCCGTTGAAGCGGTGGATCCAGACCTCAAGAGGAGAGTCACGTTTTTAGCTATATCCTACATGAAGAGATATGGTGATAAGGGGAAATCGCAGTTTTTATCCGAGATTTTGGTCCCTGCTTTAGGAACGCATAAAACTTTTGTCGATTGCACAGATGAGGATTTTAGATTGGTGGAAGCGAAGTTATTGGAGCAAAGCGATGCATGATTGCTTTTTCACCATTGGGGTTCTGATTTTTATTGTCGTTGTGGTTTATTTTTCAATTCCCAAAGATCCTGACGATACCACCCCCGCTTAAACGAGAGTTGAATAGATTTAAGAGAGTGAAGATTAATGGCACACCATGCATTTTTATCGGCTTCAAGCAGTCATCGTTGGCTAAAATGTCCTATAGCCCCGACGCTTGAGAGCAAAATACCTCAAACAACAAGTATATACGCCTCTGAAGGCACTTTTGCCCATAATCTTTTAGCGCATTGCCTCGAACAAGGCGTTGATGCAGAGACAGTTTCTCATCAAAAGCTGACTTTTGAGAACGATACCCGCATTGTTGATACGGAAATGGCGTCTAGTGTCTCGATGGTTTTAGCGTATGTCCGCACTTTTTCTGGACCATTTTTATCGGAAACCGAAGTTCCCCTTGAGCCTTTTACAACGGAACCAGGGGCAACCGGCACTGCGGATATCCTTATTTTTAATAATGCCCAGTGGATCATTGCCGATTTTAAATATGGGGCTGGCGTTCCTGTTAATGCTGAGAACAACCCCCAATTGATGTTGTATGCCTGTGGTGCATTGCACAGTACAGAAAAAGCTAAAGAAAACAAAGAGAGAGGGAAGTAGGATTTAAGTCTTAAAAGCAAGCGAGCTGTTTCATTAGAACACTACGGTGTTAATGAGGATTCTTGTCGATTTTGCCGAGCTAAAGTTCGTTGTCCTGCATTGAGTAGACATGTGTTGTTAGAAACGACACAAGACCCATCAACCAACACAACTGTTGAATTATCGAAAGCCTATTCCTCGATTTCGTTGATCAAGAGTTATGTGAAGGCGTGTGAAGATGAGATGTTTAAACGGTTGAATGCTGGGGATGAAATACAAGGGTATCAACTAGTCGAAGGACGCAAAGGAAATCGAAGTTTTAAGGATATTAACCGAGCGCAAGAGCTGTTGACATCAGTTTTAGGGGAAGAAGCGTTTAAGCGAATTCTCAAAACTCCTAAAGAATTGGAGCAATTATATAAGGAGCAAAAGGTTTCTGATGAATTTTGGGAAGAGTTGCAAGAGTTGATCACGAGAGGCGACGGCAAACCTGTCATCGCCCCCCGAGATATACCAACAAACAAACAAACCCAAAAATCGCAATTAAGCGAGTTTGAGGTAATAACATAGAAAGGATCGAACTATTAGCAATACAACACCTTTGAAGAAGTCAATATAACGAGCGATATACCAGAAATAACGAAAGAAGTCAATAGACTACGTAATGTTCAACGATATCCAAGTTTCACGGCTCAAATTTGAGCCGTCAGATTTGGAAAGTATAGAAAGGATCAAACAATGAGTACTATAACCCCTTTTGAATTCGAAAGCAACCAGATCCGTACTATTGTGGATAAAGACCAGAATATATGGTTTGTGGCTAAAGATGTCGCTGTAGCATTGGGGTATGAAAATTCAAATGAAGCAATAAACGCTCATTGCTATGGGGTAGCAAAACGCTACCCCCTTAAGACTGAAGGCGGAACTCAAAAAGTCCGTATCATAGCAGAACCTGATGTTTACAGGTTACTAGTTAAAAGCAAATTAGATTCGGCGCAGAAGTTTGAACGTTGGGTATTTGAGGAGGTGTTACCTACTCTTCGCAAAACAGGCAGTTATTCGGTTGAAGCACCGAAGCTTAGAGCCACTTCAGCGAGTACAGTTTTAAGAGTTCACAAACATCTTGAAGAACTAGCCAAGCAAGCAGGATTAAAAGACAATCAACTTTTGTTGAAGGTTAACCGAGGCGTTACGAAGATAACAGGTGTTGATCAGTTAGAGGCTATGGATATCAAACACCTACCCTCTTCCGATAACGACGAATATTTAACAATTACCCAAATAGGGGAAAGGCTTAACCCACCTCAGAGAGCGAGATTTTTAAACAAACTTCTTCTTAAGCGAGGACTGCAAGTTAGCAAGGTCCCAGGTGGCTATATACCGACACCTAAAGGCGAAGAGTATGGAGGTAAGATGTGTGATGTGCCAATGCAGCATGTTGAAGGCTCAACCCAGCAATTAAAATGGAATTCGAATTTACTCGTTTCGTTTCTTCAAAACGAATTAATTAACACACCACGCCTATAATAGAAAGGAATTTAATAATGCAAAAACTAACTGTAAAAGGACGTCTATCATACCCTGCTCTTGATACGAAGGTGAGTATGAAGCTCCCTGATGGCTCAAGTGTTGAGCACTACGGCTGTGATATCGTCTTTCCGAAAACGGATACGAAGCAGATTAACGCTGTTGAGGCGTGTTTAAAGACCGCTGTTACCGAGATATTTCCGAATGTCTCTCCGGATGCGTTTTTGTCGGCGGTTCGAAGCAAATCGGAATCCCGTGGGGTTTTGAGGGACGGCGATGCGAAGATCGCTTCTTCTCACAAGCCTGAGAATTACACACAAACATACACAGACAGCGTGTATATCTCGGCGAAGAACAAATATGTTCAACCGTTACTCGTGGATCGTCAAGCGCAACCTGTGAGCAATCCGAGGGAGGTTTTTTATCCGGGGTGTTGGGTCATTGCGAAGCTTAACATCGGGGCGTATGAGCTTGATCCGTACAAAACCAAGGGTTTCAGTTGCACGCTAACGGGCGTTCAGTTCTTCAAGCATGATGAGCGTTGGGGTGCTTCCCCGAAATCGGACACTTCGGAGTTTAAGGATTACGGCGAAGAGCAAGACTCCGATACCTCGGTCTCAAACTTTGCCTCAGCGGAGATGGAACCTGACGCTCTGCCATGGACCTGATCAATGCCAAAGCTGTTTATCGACATTGAAACCCGCAGTCCTAAACCCTTGCCTAAGGTAGGGGTTTGGGCTTATGCGGAGCAGGCGGTTATCATTTTATGTGCGTATGCATGGGACGATGAACCTGTGAAGTTGTGGGATAGGACTGAACAATCTGCTATGCCATCGGATCTTCTGCAGTATTTAAGAGATGAAACGGTGATGTGTGTTGCACACAATAGTCTGTTTGAACGGATACTGTTTAAGAAGACATTAGGTATTGATATTCCATCTAAACGTTGGATTTGTACGAGTGTTTTAGCCCGCACGAATGGTTTACCCTCTTCGTTGAAAAACGCTTGTTTAGCACTAAATTTTTCTGAACATTTAACCAAAATGGAAGAAGGAAAAGCTCTTATCGCTCGTTTTTGCAATGGATCGATTGATTCCCCTCCGTATGACTGTACTCGTGCTAATCACGTTCAAGCATGGCAGTTATTTGGGGAGTACTGCAAACGAGACGTTGAAGCCACTAGAGAGTTATTTAAGCGACTTATTCCTTTATCTGATGGGGAAAGGGATTTATGGCTTTTAGATCAAACGATTAATGATCGGGGCTACAGGATAGACTTAGATTTAGTTTTGAAGCTTCAAGAGCTCATAGCCCAAGAGCGTAAGAAGTTAGATGAAGATATCGTTAAATTGACAGATGGTATTATACGCTCTTCTCGTCAAACGTATACTTTAAGGATGTACCTATTTCTTATAACGGGAATAGATTTGGTTGATATGTCGGAGGGTACTTTAAAGTCTATTCTGTCTCATTCTAACATCACTCAATTGGCTAAAGACCTGATTTTGAACCGCTTAGCATCATCGGGATCAGCAATTTTAAAACTCAACACTTTATCTGAGGCTGTTAGTTCTGATGGGCGTCTTCGAGGGACTTTACAGTTTTATGGTGCGAGCAGAACGGGTCGATGGTCTGGATGTGTGTTTCAACCTCAGAATCTTCCTCGTCAAGAGCGATCGGAGGAAATATTGACACAAACACTTCAAGCTTTAAATCGAGGGGAAACTATTGCAGATCCGTTAGGTTTGGCTAGTGATTGTGTCCGTTCTTGCATCATAGCCTCAAATGGCAAAAAGCTTGTTGTTGCGGATTTAGCAGGGATTGAAGCCCGGGTTTTGGCATGGATTGCTGGTGAAGACTGGAAAATCAAAGCTTTTGCAAATGGTGAAGACATCTATGTTACAACTTATGCTAAAGCGTTTAACACCCCCATTGACAAAGTGAGTAAAGAACAAAGAGCTATTGGGAAAGTTATGGAATTAGCCTTAGGGTATCAAGGTGGGGCTAAGGTGTTTAAGACAATGGCATCTCATTGTGGATTAGATCTACAACAGTTTAGTCAGAATGTCAAAAGCACCTCAACTTTTGAAGATTGGGAACAAGCGGAGTCTCATCATCTTTGGATGCAAGATCAATATCCCGAATTTGCGGTGAAGGATAAATTGATAGGCACGGCTTGTGAACTTGTTAAAAAGGCTTGGCGGGCTAAACATCAAGGTGTTCTTCAACTATGGAAGGACTTAACCGAGGGTTTTGCATGTGTAGTGCAAGAAGGAGGTTCAATATCTGCTCGAAGGGTTGCGAATGTTCCCCGTCTTGTGATGAGGAGGCACAAACGAGACGTTCACATTGTTTTACCTTCATCAAGAAGGCTTGTTTACAGTGATGTAAAGGGCGATTGTTCTTATCTCAATACTGCCACTTCACAGCTCATGAGAGAGAGAACGTATGGTGGCAAGCTAACAGAGAATATTGTTCAAGCCATCAGTAGGGATATCCTTTGCGAGGGCATGAAAAACGCTACTAAAAATGGCTATGACATAGTTTTAACGGTTCATGATGAGATTGTTAGTGAAACTCCTGATACTCCTTACTTTAGCGTTGGGGCCTTATGTTCTTTGATGACAAAAAATCCCAGTTGGGCAAAAGGTTTGCCCCTCAAAGCAGAAGGTTATGAAGCGAAAAGGTATCGCAAATGAGTTTTTATTCTTTCCATTATCAGACAGAAAAAGACGTGGAAAAGCGTTTAGTGACAGGGGCAGAGAAACTTGATTGTTGGGTTCGTAAAGCATCGTTTGTAGGACGTAGAGGTTGTCCAGATAGATTAATCATCACCCCTAATGGGCGTTTATGGTGGATTGAAGTCAAAAAGCCAACAGGGATATTATCACACCAGCAGCTGAGTGAAATAGAAGAACTACGACGGCGAGGACAGCGGGTTAAAGTTCTGGTCTCTATGGAGGAAGTAGATAACTTTTTGGAAGAATTAGCATGCACCTCGTATTGAAACCCCATCAAATTGTAATGGTTAATTGGCTCTTAAGTCATGACAGATGTGCTTTGTGGGCTTCGATGGGTTCGGGAAAGACGGTAAGTGTCTTATTCGCCTTATCCACTATTAAAATACTTGATCCTCGTCCTGTCCTTATTATTGCACCCTTACGAGTTGCCCAATCTGTTTGGAAGGATGAGGTGGAACGCTGGTCAGCATTTAGTGATATGACTGTTTCATCTCTTATTGGATCGGAACGACAAAGAATAAAGGCTCTCAATACTCCTGCTCACCTTTACATTATTAATTTTGAGAATATCCCTTGGTTAGTCAAAATGAAGCTTGATCATTGGGATTTTGCAACGATTGTTGTTGATGAAAGCACAAAGTTGAAATCTTTTAGAACCCATCAAGGAACAAAGCAAACGAGAGCTTTAGGGAAAGTAGCTTTTAGCAAAGTTGAACGTTTTATTGAGCTCACAGGGACCCCTTCGCCTAATGGCTTAATCGACTTATGGGGTCAAATCTGGTTTTTGGATAAAGGGAAACGTTTAGGTCTAGTCTTCAAAAGTTTTGTTGAGAGATGGTTTCATACGCAACAAGTGGGATCTCATATTGGAGCGGTCAAACACATCCCGAAAGCCAATGCTCAAAAAGAAATAGAAGAGAAACTATCCGATTGTTGTTTATCGCTCAATATCGCTGATTATCAAAATATTGATAAACCTATTCTCATCACTAAAAAAGTCCCATTACCCCAACCGGTGATGAAGCAATATCACAAGTTTCAACGAGAGTTGTATTGCGATCTTCAAGGAGAGAATATTGAAGCGTTTAATTCCGCTTCTAAAACTGTCAAGTGTCTCCAATTAGCCAATGGTGCGGTGTACTACGACGAAGAAAAACATTGGAAAGAAGTCCATGATGAAAAGATCAAAGCGTTAGAAGTCATCATTGAAAAAGCCAATGCCGCCCCTATTATCGTTGCTTATCATTTTAATAGTGATCTTGCTCGATTGCAAAAAGCATTTCCCCAAGGCCGAAAATTAGATCAAAACCCTCAAACTATTAGTGACTGGAATAGCGGCAAGATACCTATTATGTTCGCTCATCCTGCATCTTGTGGACATGGCTTAAATCTCCAATATGGCGGGAACATTTTAGTCTTTTTCTCCTTGTGGTGGGATTTAGAAGAACACCAACAGATGATTGAACGCATTGGGGTCACGCGTCAACGACAAGCGGGATTCAAAAGAGCGGTTTTTGTCTATTATTTAATTGCCCAGAACACCATAGATGAGTTGGTTTTGAGGCGTTTGCAAACCAAAGCCACTGTTCAAGATTTGTTGTTAGAAGCTATGAAAAAGGAGACTATCCATGTATAATTTTGACAGAGTTTTTAGATCTAGTAAATTTGAAAACGAGCATAATATTACTCCTGCCCAATGGAAAAAGCTTTTAACGCTTGAAGCAAAGTTTCTTCCAAATAAGCGCGCCCTAGAATCATGGCTCGACAAAGCAAAAAAGGTCACATCGCTGTCGAAGGGAGAAGCGATGATTGAAGTTGAGTATCTGGTTAAAATCGCTCTCCATCATCAGAAGTGGTATTATCGGTTGGACGACCCTCTATTTACTGATGGGTTATATGATCGCGTATCAGAGCGACTCGACGCATTACAAGAGCAATTCCCTGAGCTTTTTGATGAGGATCATCCATGGAACACCGTGGGGTATTAACATGGCTCATATCTTTGTTTTGATTGGGGCATCAGGAGTTGGGAAAACCACCATCGCTAAACAGGTGGTTCTGAACTCTGAATATCTGGTGATGCCTGTCGGGGTCACGACCCGACGACCCCGCGTCGATGAAAAGCAATACATCGATTATCGCTTTATCTCTCAACCCCAGTTTAAAGGATGGAAACATACCGGACTTTTTATAGAAACAACGAAGGTACGAGATGAATACTACGGATATCTCAAAGAAGATATTAATAATCCGATGGAACATGGATATGACATTCTCCTCATTCTCACTCATCAAGGACTAGCACCTCTCAAGAAACTCTATGAGGATCAAGTAACTTCAATCTTCATTGCCCCTCCTTCGGAAGCGGAATTAATTCAACGGCGTATAAAGAGACGGGAAGATACCCCTTTCAACCTAGATCCTGATCTTTTTGGAAAGAACCATTCTTATTCCTTCACAATAGTCAATAATCATCTACCAACCGCTTGTCGGCAAGTTGGTTTCATAAGAGAATTCGTGAAACAGCATCGTTATAAAGCTCTACCCCCATCTCTTCTGGACTATCTTATCTGTATACCAAAAGCCAAGAATACAAGCGATAATCTCCTGTGTGAATGGACTTAACAACGTTAGAGGATCAATACTAAACATTCTCTCTTTTACACTCCACCAGACTAATAACGGATAAACAACAATCCAAAAAAGAGTCGTTAAAGGTCTAATGAGAGCGTTAAAGCCATTAATCCACTTAATATCAATCTTAACATTTTGAGATTTTACTCTTGCTAATCTGATGGGTTTATCAGCTTTAAGCTCTTCAATACCGTATTTAATTTCTTCAAGGTTAACTTGAGTGGAAGTGTTAATCTTAGCTAATTCAATCTGCATTTTATTGTATTCAAGCGATTGTTTCTTCGTCAGATATTCTGACACCACATCTACTATTCTCTCAAAACTTGAAGGAATAAAACGCAGTAAAAACCTGAATAGTCCTCCTGCTAAAAAAGATTGTGTCATTGTTTAAACCATCCTTTAATGTTCAATAGCCCGTAGATGATTGCGGTAAGAGAAGTAACGGCGATTGCTATATTCTTCAAAGCTGAAAAAAGCCATTTCACACTTTTTAGTATGTCTAAAATCTCATTGACACCTTTTTGTTGTTCTCTGTAGTGTTTTTCAAAAAGTTTACAATGAGAGATAAGACAATCCTGTTTAGAATTTGAATTAGTACAGAATTCAATAAATTCCTCTCTTGTAATATAATGATCTTCTTGTCTTTTAGTCATCAAAATTAATAACTTCTTGTAACCAATACAGTGTGATGTAATAACTGTCAGTTTTACCCATAATCCTCCATCTTTTACGTGCGTTTTCTGCACTAACTGCCATTGTGTGTTCTTGAGTAGCACTAACTGATATATAACCACTGCTGTTTTCTGAAGGATAAGCCCAATATTCTATATCACTCCCTGATATTATATCACCAATTGAAGCTCTTACACGTATACGGGCACATCGTGTCGTTGTACGACCTCGGAGCAAACCTAGAAAACGAGGTGTTAGTTGTCGTGCTATTTCATCAAAGATAGAGGTATCAGTTCCCCTAATGAAACACTGACCGTGGATATAGACATCCTTGTCGTCATAGAATTTAACACGATCTACAAGGCTTCCGCTCTTATTCTTTGTTGCTATAGATAGACCCGTAATATCCCCTTTAACCACTCTCGTGATCGAACCACCTAGTACCCCATCTTTATCCTTGAAACGTATAGATGAATCATACCCTCTAGTGTCATCAACTCTAGTGTCATCATGTTGAAGCGTAAGCTTATTCGACGTTAACTGCGTTTGTATATCTTGTAGATACTTTCGTGTTTGTGGATCTAAACCTTCTGCTTTAGATGAGGCAATTTGTCCTAGCTTACGACCAACAACTTCCGTTTGAGTAGCTAGATCATTGACTATTCCATCTATGATATTCATCTTTTGTGTTAAAACGTTTACCTGATTTACTTTCTTTTGTACCTCTATGTTAAAATCTTTAAAAGTTTGTTTCTCACCTTCGAAAATCCTTAAAGCGTTATTATCGTTAATCCACCTTTTAGAACTTAAAATCAAACTGCTTTCGTCTACATCAACTTTAAAATCTCTTTCAGGACTTAATTCTTCCATGTTGCCATCAGGATATTTAACTTCAGCATGAATCCTACTTGGATCTTTAACAGTCCAAGGAATAACAAAATAAGAGCCAAAAAGACGATAAGACACATCTTTCGATTGTTCGAAGTTATATTGCATCATCCATTCCTTTTCCTTTGTTTTTTATATTTTTGTCTCTGTCTATACACCTCTGCTCGGGCTCTGCCTCCTGGGTTCAGTACATCATCGATAGAATTGCGAACAAAATGGTTAAACGCACCTCTCGCATACCAAAGGTTTTGAAACGGAACAAAAGTGTTTACCAACTCTTTACCAAACTGAGCTTGAGCTTTACCCCGTTGTTTCCGAGTACCTTCATCCCAAACTGCCTCCTTACCTGCAATCGCTAATTTCCCTGCTTGCGATGACCAAGGTCCTAATACATCCCAGCCACTACTGTTGAAGGGCGAAAATCTTTCATAATGCGTTATTCCATTAATAAGAGCTTTGATGTATTCCGTGGGATCACTAAAATCCAATTGTGGCTCTTTCCCAGAAATAAGAGGAACGAGAGTTTTTCTGATTAATTCTTCCCCTAATATACCTATGACTAAAGCTTTGGCTCTGTATACCTGCGACGACACTCCAACTAAGGAACTCGGAATCTCTATAAGATGCATTCTTGACCATGATATCGGCATGACAAGAAACTGTCCCATTAAGCGAGCGAGATTGTTAACACTTCCATCTTTCCCAGTTATCCATCGTTTATCCTGTATGGTAGAACCTACAGAGCCCCTTGCATGTTCTTGCACCGTTGACCAAATAAAAGTTCTGTATTTATTCGCAAGATCACTCTTTAATCTATAAATGTCTTCACCCTTTTTGAGAAACGGAGTTAATTTAGTATCATCAATTCGGTATATGTTTTTATCCGTTAAATAAGTGCCTTTGCCTTTAAAACTTTCTGTATCTGCTAAAGAAAGAAGTTTCAAATCACGTTCATTAAATCTATGTTCGTCAATTATACTTTTAAAAGATTGTTCGCCTATTTTCTTTTTTAATGAATCCATATCTTTAAAATTGCGAGTAAAACCACCGACATAATCTTGTAAGGTGGCAGATAACCCTCGCACCATCATGTTATCTAATGTGGTCAACCCCTGCCAATCCATGGTCTTTTTCGCCATAACCCCGAGAACAGACTGACTATTTGTTTCTAAATCACGGGTAAAACCCGTCGCCATATGTTCTAAACCAACTGTTATACTTTTTATAAATTCTTTTCTCTCTTTGCCTGCCACTGGGGAAGCATTCCAAATATTCGCAATATTCGTTTTCCACGTATATCCCATCCGTTGAGAACCCATAAAAGCACTCTCAATAATTTCTTTAGGTATATACAACGATTGGCTACCCAACTTAGTTATAACCGTCCAAGCTGTCGCAGAATCAACAATTTTATCCATGGTAGAAGGTTGTTTTCTTCCCATTGTCAATCCATCCCAATCCATTTGGACTTGCATCTCTTCCTTTTTCAGCTTATTAAGAGCTTTTGTTTTTTTATCCCCTTCTAAACGACTGTTAATATCTTCTCGATCTCTCTCAAACATACTTGCTAAAACAAAGTTAAAATTCTCATTTGCATTAGCCCCAAACTCACGAGCTATGGCAATATCCCTTATGAGATTATCAAACGAACGACTCATCATTCCTTCAACAGTCAAATCAGAACCAAACTCTTTCATCGCCTCAACCAAACCTTGAGGGGTGTAGTGAAGTTGACGAACTTGACGTAATCGACCTCCAAGAGAAATCCCAGAATGATCCTTCCCTCCTGATGCAATAACCTTGTTACGACCCTCACTTGCTAATGTCTCATAAACATCTTCAACAAATTGACGCAATGATCCTTCATTATCCAGTCCTCTTTTTTGATACTCTGCCCAATCAAGACGAGGAAGGGTGCGATCAACGAATTCATCTTTCGTCACTAACGATATCTTCCGAAAATCCATCGGTTGTGGCGTATAGTTATCCCGAGGATTAAACTTTATACCTACGGCTTTCGCCTCCTTAACAAGAAAATCCATCGTCTCATGAAAGATACTTGCAAGCTTTAATGCCTCGGGATTTACCCCTTTATCACCACGAAGAGCACGAAGAAGCTCAGTATGGGCATTGACATCATTCTTAAAACCAAAAGCCTTCGTCCCATAAGTGTGATAGTCCTTAAACCTATCAAATACCTTTGATCGTAAGCCTTTTATCGACATTTCTATCGAACCGCCAGAAGTGGCATGATGGGCAAGACGATGACCTAACTCTGTAACTTGGTTTTCCCCTTTAAATGTGGATAACAACTCATAAGGCTTATAACGATCGGAATCAGAGAAAAAAGAACTTTTGGCTTTTTTGCTTACCCTCTTAATTTGTTGATCAAGGGGAAGATCTGCAAAACCAGCTTGCTTTACACCTTCTTGCTCCCAAGCTATACGGATATGATGTTCGATATGTTCAATATCCACATCACTTAACTTAAGTTCACCAGCCGCTACACGAACTGCATTAATACATTCCTCTTTCATCATTTCACTCCAAATAAACAGTTAAGAGCCACGGTGAATACATCCTTTTTAGACAATTCAATATCTCTGGTAATATGCTCTTTAATTCCTGGTTCATGAGCAAATTGCTGTTCTAAATCGGTCAATCTACGTTCGTATTCAGGAACTTGAGAAGATAAAGGGTCTTGTTCCTTTAAAGCTTTCGGTTTTGAAACCTCCTGCTGAGCAAGGAAATCCTCCCCTTGTTTTAACTGTTTCTTCAACTCAGGACTGAACTCTACTTCAGGTTTGGTAATCATATCCTTGGTCATTAAATCTATCGACTTTGGATCAACATTAATTTCTTCGCCTCGCCTCATTTTCTCAATAGCTTGTTCTAATGTCTGAGCATGAAGTTCAGCCGATCTAGAGGTAGTCGCAATAGCAGGAGCAGAATGGTATATATCATCAATATCTCTTTTAACCACTTGAGCTATATCAACATCAGAAGGTTTGATATCCGGATGTTTCCCCCCTTTACCATGCAACGCTCCTAATCCCGCACCGATAATAAACTCCGTCGTTGTATGGATACCATCCACTTCCCTATAATGTTGGGCTAAATCCTTGTGACCTTTATAATCTAAATACGCACCTATGCTTTGTCGCTCCCCTAATCCAAAAGCAACATTTGTCGCCCCGCCAGTAACCGCCTTTGACACCAATGATTTACCAATAACACCAGAAACACTACCTCCTGCAAAAGTAGTTCCTGTCGTTATTAAAGCTCCTATCTTGGCAGTCTCATGCGCAACCCCCTCATCCCTTAATTCTTTATATCTTCTCGTCCCTGATGCGGATGATGCAGTCGCTAGTCCTATGAAGGGGGAAGCAAGAGCAGTAACTGGGTTAATAGCGGATAGAATAAAACCTGTCCCAAATGCTGATAAAAAATGACCAATGCCATGAGCGACACCACCCATAACACCCACGTCTTCAACAACATTATACCAAGGTTTACTGGTAATCTTATTATGAGGGGTATAATAGCCAAGAGAAGTAGGGATCGAAGTTATAACATCCACCTGTCCCTCTGCCGTTCCTTTGATAAACTCGCTAGGAATACTAGCAACGTCATTAGTGATATTCGTCCAAAATCCATAGTCTGGTTTCTTTGGTGGATCATACCTATAAAAGCCAGCATCCATAGCATGCTTTATTTGTTGCAGAAGCTTCTCTGTTTCAGAATCACTTCTCAGTAACATGTTGACCCTCCTTAGGATTTTCGAGAATTCGTTTAACGGTCTTGTTCTTCTTTTCCTCCGTTACAGCCGTGCTATCCTTGAGTGTCTTTTGTATCGTCTGCTCATGTTCGATCGAATAAGGTGAAACTTCTATAACTAAAGGCGCTCCCGTTTTGGGATTGTGTATATATTCCCTTCCAAACTTAACGAGATACTGTGCAGATCCATCAGAAGTGGGTCCAATATTCTCATACCCGTATTCCTTTCCAGAAAGCCCAGACTCTTCAAAAACCTGTTGAGCAACAGCGGTAAACTTGTTTGTAAAATCTTCAGAAGACATGCCACGAGGGGGAATAAGAGGTGATTTAAAATCCCCCATCGGAACAGGGATATTACCTACGACAGCTTCAAAAGAATGTTGGAGGTTTTTATCGTATTGGGATGCAGGTTGCCTCAAAACCCACTCTTTTAGCGACTGCGTAGGAGCTTCGTGAAACGAATATGTTTTATCGGATAAAAGCTCCCCTGCGAGATGATAACCGACGAGTTTTGATGCTCTGTCAAATTCAGCATCCCCATAATCCCCAATACTTGCAAAAACATTTCCGTATTTTTCTCTAAATCTTTCCTTAAACCATGCATCAAAACGTTCACCTGTTATATCTCGTATATTCTCACCTCTATTACGAACTCGGTATTTATAACCTCGTAAAACATCAGAGGCTACATCGGGATCATCCTTTAACAGCAATCCCACCTCACCCATAACAGGATGCTCAAGACTTTGCATCGCCTCAATCCAAACAGAATTCTTTAAGCCACCGAGACGTTCAGCATAGTCTTCCAAATGCGAGACAACGTCCTTTGATTCCAATTTGTCCAGATATTGAGTTAGTTTACGACTCTCTTCTTTAGAAATTAACGGACTAGAAACTCCATAAAACCCTTTCAATGTCTGCGAAACTTCCCGTCTATGAACAAAAAAATCCCCCCATTTGGAAGGTTCATCAGGCATCTCTTGGGTTAAACCGTGGGTTATAGCCCATTTAATCGGATGCTCTTTTCTTTCCTTGTCGTTCTTATAAACAGCCTTCACACCATCCGAATACAACTTGTTTTTAAACTCCGCTCCAACTAAGTTTTGAACGTCTGGTTTAAGTTTAGTTAACTCTGTCTCTACTTGATCATTAGGCATCAAAAATATCTGATTAATTTTAGGAGCAAATTCCTTTAAAGTTTGAAGTTGAGAGGATAACATCTGCCCACGAGTATTACCAAACAAATGTCGCAAATTATCCTCAGATAAATCCGCATCTTGAATATTTTTAGGAGTAATACCTCGCTCTAAAAATGATGCTATATTCTTTATCTTCGTTCCTACCCTAGATCTTTCCTCTTGCTTGCCCGTCGTACTCGCATTTGCCACTTCTTTCAAAATCGCTATCTTCTTCTGAGTACTTAAATCTTTCCAACCCTCAAAAGGATTTGTGTTGTCAACAACGGTGTCGTTAACAGAAAACGTATCTAATGGAGTGTTATCAACGATATCCGCTATCGTCGATTTGTCATCAATCTTTGAACCTTGCCCTTCTCGCTTTTGTATAAAAGAGCTGAAAACTTGGGGATTGTCGACCATATACCGTTGTGCCTGTGCTAAAGCGGCGTTCTCCCTCGTTGTTCTACGCCTAGCATCTTTCGTAGTAGGATTAAGCGGAAGTTTGTCAATAGCGTCACTTGCAAACTGTACTTTTTCCCTATAATTACTATCCGAGCCGTCAAGAAGAAGAGAGTTAGATACCGACCTCTCTATTTCTCTTATACCTTCTTCCGTCCGTTGAACCTGAAAGCCCAATTTATACTCATTAGCCTTCAGTTGAAAACGAGCCATTTGTTTATTAGACTGTTGTAATATATGACGTCTTACTTCAGGATAATCTAGCTTCTCATGCATCTTTCCGTATAGGGGCTTAATATCGTTGCTCAGTATACTTTCTAAATTCTTCTTAACCTCTTCCTCATTCCCCCCTTGCAAACCTTGAAGCTTCTCGTTAAATACCTTTTCCGCTTCTACCGTAGTCTGCAAAAACTCACTATCCGCCTTAAACGCCGATTGCCTCCTTACTGTCTCTTCTATTAACTTGGTAGATTGATTTAACTTATTAGCTATATCACGCAATCCCTCATCAGGACTATAACGTTGTTGCACATGCTCTTTAACAGGAGCAAATGGGGTCGCCCTTGATATGTACGGAACGAGCTCTGACACCTTATCCTCCTAAACCTTTAGAAAGCCCAAAAGTAACTAAATCCGCAAACGTGCCAAATGCATGTTTCCAGCCCATATTGCTTCGACTTTTAACCAAATTACTAATGTTCCCACGCAACCAATCAGACTCATCCTCATAGCGCTGAACTTTCTTTTGACCAGAACCTAAAATAGTCTGGATCTCTCGCTCCATCTCCGCTAAAGTCTGTCCTAACCATAGTTCTTGCGTAACAGGGGATAGTCCACGAGCAGACATCTGTGATCGCATCTTAGAACTTAAATAAACATGCTCTTTCCGCTTTTGCGATATTTGATCTAATGTTTCCAAATCCGCAAGATGTGCATTATCCTGTGCAAGCTTCTTACGTTGCTCATCTGTTTCAATTTGTGCTTGAGCTTGCGATACATCCGCTTGATAGTCCAAAATACCTTTAGTGAATCTGGATAGAACTGAAGCCCCAGTTAGAAAGAAAGGTAATAATCCTACCATTTTAGCCCCCTGTACTAAAATGAGTTATGACAGCCGTTATAGCTCCTGTATTCGCTCCTTTTTGACGTAAACATAATCCATCTTGCGAGGTAAAACTTCCTCCAAGCGGACAATTAAATTCACCTGATTTCGCTTCGTCTTTCAGCCCTTTAACGGGATACATCTTGTCAAAAGACGTTCCTACCTCTAACCCTTGAGCGTTTAAAACTCGGACACTACTTGATACAACGCGTCTTTTCCTACCTCCCAACCCATTAAAAGCTTCTCCAGTATCTGTACTAGGAAGTTGTGCTAATGATGTATATGTATAACCAATTCCCTCACCCTCAACTATAGAATCTCCTTGTTTGTAAGGCACTATAGAACCATCTAACGATACCTTGACCATTTCACTTTCTTGTTTCATTACATCAATCGAGGATTGAGAAACAGAAGTGCGCTTAAAAACCTCTCTATCACGATATTTGAGATAAAGCCCTATTTCCCTATCCACTTGATCAACAACCTCTCCAGCTTTCTTGAGACTTGAATCTATCTCCTTTAGTTCATCCCACAGGCTACTACCAGGAGTTGAAGTTGGAATTGAAGTTGAAGTTGGAATTGAAGTTGAAGTTGCTTTCTTCTCTAGATACTTACGCTTCGTACTACCAAGATTAGCGGTTTTAGCTTCTAAACCTGGCGGAATAGGCATATTAGGAAAATGGGCATCCCAAGCGTTAATGAAATCTATAGCTCTGTTTCTATATCTTTCACTTTTTAATGCGAGACGCTTTGAGGATAGGTGATTCTTAGCGTCCATCTCTTTTATTGCTTCTTGTAAATAATCTTCTGCTTTATCCAATAACTCATTAAAACGCTTCGTGCCTTCTTCCTGACTTAAAGGAGATGTTTTTAAATACTCAAATTCACTAGGCTCCATAGATTTTACGTTTTCAACATCATACAATAGCTTATTCGCTTTATCCCATGTATTATTGATAGAAGCATATAATAAACTGTTATTACCCCTAAGCATCTGAATCCGAGTACTAACGATGGTTAAAATGTCATTAATCTCAAATAATTCATCATAAAACCTTTCTACATGAAGATGCGATAATTCATAATCCTTACGCTTCCGTGCCTCTATGGCGTTCTTAAGTCTTTCCTCAGAATCCTTCATAAAGTTCTCAATTTCCGCAATAATCTTCTCAATACCCTTATCTCTAACCTGTTTAATCAAAAGCTTTTGTTCTTCCAGCATTCGACGTAAAGAAGAAGTCTTTTCCCATGCGTCCTGTCTAGAAATGGAATCTAGAGCTTTTTCGGAGTCTTGAATACGCGCTTCTTTGTTGGTAGTGTCCATCACTAACTGGTCGTTAAAACGATCAACCGCATTGTTCCAGACCACAGCTAACCCATCCCTAATTTCATTCAAACGGACAGATATACTCTTTGTACTTACCCCACTATTGGCAGGATCAGAAGCAAACAATTCCATCATCTTACGGATTTCTACTTCCTTCACTACCCTAATATATTCCTGCTCGTCTAAAGGAATTAATCCGTTCTTAGCTCGTTCAAGTAGGGTCTCTAAATCCCTTACTTCCCTATCTAGGTATTGCAAAGTAATATTTTGTTTATTATCTGCCATTTTGTTATGTCCTGTTTGTACACTCCTGGTATTATTGCGTTCTGCGCCTAAATCACATCCAATTAAAAATAGACTTAAAACCGCAATGCTCACTAATCCTTGATTCATACCTTCTCATCCCTTTCTAGAATATCCATCAATCACATCCACAGGTTGATATGTGTTCATTCTACGGAAATTACCCAACTTTTCGAGGGATCTGGTTTTTCTGCCTGTATCATCCAGTCTTTCAACTAAAAGCCACAGATCATCTTGCCCATCTAAAAAACTAGCACAACTGGTTAAGGAATGAATTTGAGTATAAAATCCTCCTAAATTATGTGTGTGCCATGCACATACCTCATTGTCTGGATCAAATGTGCATCCAACTAATCTACCATCTCGTAAAACCACCCAGATAATAGAATATGGACTTTGTTGTAAGACTGCTTCCCAAACCCCTTTAGTTAATATGTGTTCTGCAAATAGGTTCAAATCCCTAAAGCGGTATTCAGTCTTAGTATTATCCGCCGATCTATTCCCGACCAAACTGATTAAATCCCTGCCTGTATCTTTAATAAAAACACAATGAGAACCAACTAAAATCGGGGAAACGGCAATACTACCAAAATTACCAATAGACCTAATCGCAACCGTCGCCTTCGATACAACCTCATTTTGACTAGTCTGTGTTATCAACCACAAAGCCGATTCCGTACCTACTAACAAACCACTATCGTTATGGGATAACCACTGAATACCCTGTCTGACATCTGAACCTAATAAAACTGAAAATGAACTTGTTAAATCTGTATTTCCCCCTTGTTCAGATATTTGATTAAAATCAGTAAAATCATCTAATTTTGAGAAATGAACCGTTTGCGGATTGTGTTTATCGCCACTTAACACTAAACGATTACCAAAAAAGGTAATACAAGACGGATAGCCCTCTTTCTGTCCCCATTCTCCTAATAACCAATGCTCTGTCGGTAAATCATTTTGCAATGGAAACGCTCCTTTAAGCTCCAACAAAACACATTTAGCCGTTTTAAAACGCTTAATAATACCTGTCACCCAGATCAGTAGGTTTCGGGCATTACCTTTTGTGCTTTCGACTTTTTCCCATAAACAACTTCCATCCTTTTGCTGATGTTCTTTGTCAGAAAACGTCCATTCAGTCGATTGTGATTTGCCTTTATTTATACATTTCAACAATCGGTCATTATGCACAACATAGGAATTATCCAAATACCACGTATCTGGTATCCATCGTTGAGGACGAAATCCAAGATTTAACTCTCTTCCTATATCCATCTCCTTAAACATCTCTCCATCTGCCTCAACCGAAACCATACCCGTTTTACCTGTTTCCGTATTCTCAAATGGAGTTTTTAGGTTTATGCTAACTTTCTTATCATCAATAAACTGTTTCTTAAGTGGAGGAACATGTTTAAATAAAACTTCTTTAAATTCCCAATCTTTGCCTTTTAGCTCCAATTGACAGGGTGGATGTTTTGGATGAACCATCCATAATGTATCAATGTTTTGAGCTACTTCAATCTCATCCACATCTTCCTTTTTATAAGGAACTTCTATAGTTGTAACCTTTGAACAACCACCCATTCGTCGTTCAAATATATGAAGTTTTAAATATCCTAATACTATAATATACGCCGTATACGCATCTTTCACAAAAGAAAAAAGACGTTGTGGTTTATCAACATCATCAAAAACATGATAAATCCGTGTACCTGGTCTTCTCATTAAAGCCCCAGTACGCAATGGTATGTAGTTATGACAATGAGCTAAACAGCTTTGATAAATTTTCAAATTTGAACCTGATTGATGAACAAAGGGTGATACCTCACCAGACGCAAAAGAGTTTTTAAAATGAATCGCTTTAGTCATAATAAATAGGCTCTCCTTGACGTTCTTTACTTGAAGATAATACCGCATTATCCCAAGCTACTTCAAAATCTCGGATTAAAGAATTCTTCAATCCTTCATTCTCTCTGGCTTGTACACAAACCTCCAAAGCCAGTTTACACGCCAAAACTTCACAATATAAAGGATCACAATCTTCTATTTTAACCTTCTTGATAAAGGTTAAAGCTAAAAATTCCTCCATTGAGGAATACAACATCAACCCTCTCAAAAGAGGATTTTGCGGTTTTAATATTCTGAGACAATCTCGGGGAAGAGGATAGATCCATTGACCGTCATCCTCTTGTTCTAAAGGCGAGAGATAATAACAAAAAGTTGCAAAACTCCAATCAAAACGACGTAATAAAGATGAATGAAGAGGTTGTAATTGAGCCTTACAGCTCAAAGCACGAGAGGAATTATCCTCTAAAGTCTCAACAGGCTCTTCTCCTATTTTGCGTAAAGCCCAATTACAGATCTCAAGTTCCGTCATTATGCAGCCTTAGTTCCTTTTAGCACTGGCACACCTTTCAAGGAATCTTTCGATATCTCAATCCCTAATATCTTATCTGGTTCTACTCTCGTTGCTCCAAAAGATGAGGTTAAAGTGATTTGAGGGGCATGCCATTTACCAGGATCTTTAGAATGTTGTACATCAATGGCTTTTCTTTGTGTGAAAACCACCGCCGATTTGCAATAAATTGGAAGAACATACTTAATCTTAGTATCTTCAAATTTTGCAGAAGATTTCACGGTAGGTTTGCCATTAGGGTATTCAACCTTTCCGTCAATCAGTCCGGGGAATTTTGTTCCAGCAGGAAACAAATCATTACCTGGAACTTTTTCCATGTTGATAAACCAAACACCCGCAAACGCTTCAATTTTACCCGCTTGCAAAGCAGCAGTGTTGATATAATCCTTGGAAGTAGCCCTTTCTAAGGCAAATAGCGATGCCCATACATCACTAGGAACTAGAACATAAACTTGCTCAGAATCAACATCAATATAGCGTTTTCGGAATATCGATTTGGCAGTAATCAATTGTCCTATAAAGGTTTTGAAAAAATCATCCCCTTCAACCGCAGATAGTATATTTTCTTTAGAAAAAAACTCAGTTTCCGCCCCTATCTTACCTTTCTTATTAACTCCAAGCATACCTTTTAGTATCGCTTCATCCTGCTTACGATGCATCGCTGCTGTCGCTAACGATGCATATGGCAATAACGGATTAATACCTGAATCAAGGGTTGCAAACGGATCAATGCGTTCTGCCCAACCGAATTGGCTATGACCAACCCAACGTCTATCTTGATCCGTCGCATTATAGATTGTATCAGGCATATCCCCGACAATCTCATGAGCTTCTGTAGGTTTAAACACTTCAACCAGTGCCGATGCTTCCCCTTCCGTTGCTTGTTCTGTTACCGTTGGGCGAAGTTTCGATTTAGTCTCTTGAAGTGCTAACTCAACACGTTTCTTAAATTCATATATATTAGCAGTTGCTAATTGTTCTTTTGTAGCCATTTTTTTATTCCTTTATTGATTAAGTGTTGCTTGCTTTTCGGCCCATTGCCGAAGGGTCTTTGTCGCCTCCATATCCCCAGACAAAACCCTTGATCCGAAATCGGGGGTATCAAAAACCTTATCAAAATCCCTATCAGCCTCTTGGGAACCTCTTTGCGAAGGTGGTGGAGGTGAATAGCTAGAATCCCGAGTTGAACGTGATAGTTTCTCTAACAGTTTAAAAGCGTTATAGGCTCCAGCAACAGCGATAAAATTATCAAAAGTTTCGCCTGATAATCCCACTTCTTTCACAAAACCTTTGACTTTCTTGTTTAATTGCGAAAATCCCTCCAAACCATATTCTCGCTTTAACTTCAAAATGTCTTCATCAAATATCCTGTTGTGCTTTTCCTCTTGACTCTTTATATGCTCTTGAAACGACTTAGCTAAAGAATCTGTCAATACCTGTGCATCAGCTTTCGAAAGACCATTTTTAACAAAACTCTCTAACGCTTGCTTCTTATCAGCTTCAGAAACACCTTTAGGAAAATCAATCGTATAATCCTTCGGTATATCTACCTTCTCATCACTAAAAAGCTTGTCAGATAAAGATGCTTTCTTTGAGACATCAGGTTTGCTATCGAATTTAGCTTCCGATACCTCCACTTTAGATCCCATCTCTTTCACAGAAGGGTCTGTATTGATTTCTTCGCCTTTTGTAGAAACTGAAGTATCAACAATTCCTTCCTTCAGTTGTATGTTCTCTTGTTCCATGTTCTATTTCCCTATTGTTCCATTTGTTCCAATTCTCTATAAGCGGAAATAAGCTCTTCCGCCTCTAAAGCAATCAAATCCGTAATATAAAGGGCTATTGTTCTTTTCCCTTCACGTCGAGCTAAAGCAATCGGATCATTCGAAAGTTCAGTAGCTAATAAACCCCCTTCTCTCATAATATCCAATAAAACCCAACGACCTTCAAAAGTCGCAAAAACCGATTTGTATCTTCTTACTTGTTCAACTTTCTCAGCTTTCTCTACTTCATCAAATCCCTTAATCATACCTCTCCTTTAGCCCTATCTTGTGCTATCGCTCCTCCTGTCTTAATGGATTCCTCCATCGTTAATTGTTTCATTTGGGAGGCTTCCGCTTGCTTCTGTTTCTCAATAAGTTTTTGTTTCGTATCTTCTTCAGATAAAACAAGAACTTCTGGAACTCCCGAACCATCTGCCGCGTATTTTCCACACAGATAAGGATTAAACATCATCAGTGGAGTCGGATCCCCCGTCATACTAGCTATCTCCGCATTAACTCTTATACCCTGAACAATCCCATTCAACTCTTCTGCCTTTTGGTATTTGTATAATGGAGAAGTGTAAGAAACTTTCAAATCCTTCCCTAAGCCACGAATGTCCCCTTGATCTTGATATAAAATATCTATTTCCCTCTTGACCATCGAACCGACAAATTCTGCTTGTAACCCTCCAACTATCGCAGAGATAAAAATACCTTTCTCTAGGGTCTTCTCCATCGATTCCGTAGCAGACCTACTAGCCCTATCCGCTAACACTTGAAATAAATCCAGAAGGTATAACTCTCGGATCTGCATTTGTAATCTTTGCATCTCTTCATGCGAAGGGCGAGCGTCGCTCCCTGTAAAAAAAGGGACTGCACGAGGTCTCCCTTGACGATCCATCCATCCATGATTCACAGTTTTCGGCTTAGTCGAAAATGTTTTTCCTCTCGTATCTTCTGATGTAAGAACTGCTGGGTTTAACGCCTTTTCCGAATAAAGGGAAACAGAAGCACTCAAAGCGTTTAATCGCCGAATGCTTGGTAATGCTTTATGGGTGGGAGAATACCCAAAAGGGTTACTAGGACTCGCTTCATAGCGACCAACAATATAAGGCATTACCCGATGATAACCTTCTTCAATAATACGGTTCTCATCAATACTGACTATAACCTTTTTATACCCTTCGTAATCATCCTCTTTATCTGGAAAAACCGCTTGAAAAAACTCATACTTCTGAGGATCAGAACGATCTAAATCCTCCTTCATCTTATCCGAAAGAGCATCATATCCCCATTTTTTAGCTACATTCTCAGGGGTTAAAGAAAATTCTTCAAAAACCGTATCAACGACATTCTCGTGATTAGCAGAACAAACAATTGAAGATACCGGTACGGAAATATACCTTAATCCTCCCCCTTCTCGCTCCGAAACGTAAAAACATCCCATCCCAAACAACACAACTTCCGTATAAAAATCCTTCAAACAAAGGTTAAATCCTGATGCAGGAAGTTCCCGTTGAGCAAACAACTCCATCACAAAATGATCACATTGTTCTCGTATCAGTTTGTTCTCCTGTGAGGCAAAAAAAGACCCTGACTGGGGATCAGGAGCTACCAAACCATGCCAACGAGACCCAAAAGGAGTGATAAGATTATGGAGTAAAGAAGCAAGTTTATCACTGGCGGATGTCGCTGTTGTATCCCAGATTTTTTTGTCTTCAGATGCCTTACCTCTATAAGGACAAACTAAATCTATAATCTCCTGACGAATCGGTTCAATCTCAGACCGTTGGGCTTTTAAGCTTTCAAATCGAGCAATTAACTTCTTAATGAACTCTTTATTGTTATTGTCTTCTTTTTTTAATCCCACCTTATCTACCATGCCTACATCCCGTAAGCCTCATAGTTAAAACCAGTGTCCAAAGCCTCATACTCCGATATATCTTGACCTTGATATAAAGGATTGTCTTTCCTCGGAGGATCAACCGCAAAAGTGTAGCATAACGCATCCACGAAATCAGGACTTCTAACTCCGAATTCAGAACGACCTTGACGCTTTTTCTCAATCAATAATCTACCCAAGGTATCAGATATGGATTTGATGGATTTTAACTCGTTAATTAAATCAGGACAGTCATCAGGAAGTTGTAAACCCCCTGTAATCGCTGATCTCATTAAATCATACAACTCCGCCCTTAAATTGTGATACTGTTCAGGTTCGGTACTTCGGCGTTGACCTAATATCACCTCAACCGAAATATGATGCATGTTAAGCAAATAACTGACTACTGTCCCTCCTATCCCATTGCCGTCAATAACAATAGCGTCAGGATTATACCGGTTAATTAAACTCGATATCTTCCGATTCGTTACTTCAATAAGCTCGCCAGACCAATCAAAAATACGCTCAATAATATTGCCTCTTCGCAAAACGACAACGGTTTTGTCCTCCCCTTCTCCTGCTATATCACAACCCATGATTAAAGGAGCATACGGATCTGGAATTGCAACTCGTTCTAATGCTTCAACAATATATTGTTGTGGTATAAAACTATCGATGTCCTGTTGTGGAAATTGTCCACATACCTCAACCCGGGTAACATCAGAATCCAAGCCATAACGAGCTATGATCCCTTCATGAAAACTCGGATCAATGCCTTCAACCGTTCGTGTGTCAATCTGAAATCGCTTCCATTCGTTGAGTGGCTTGTTAAATATATCGTAAAATTTGCCACTTAAACGACGAGGATTAGACGTCATAATCCAGAAACGATTAGCGTTCTGCTCCGTTAAAAATCCAAGAATGCCTAAGTTAATAACATCAGGAGTGCCCGATGCTTCATCGTTAATTATCGCCATTCCATAGGTGTTATGATGACCAACAAAAGTATCAGGACGCTCTTCCGAATACGTCCTACACATCGTCGAATAATGTTTAGAATCAATCCCAAGACTACATTGTAAAACATCAGAATACCAAGGAGCTGGATGCAAAGATAACGATTGCATCTCAAACCAATGTTTGTTCGGTAACAGGGATAGCCACTTACTCACTTCCGCCCATAAAGTCGTTTTAAGCTGAGTCTCAGAGTTCGCAAGACAAATAATAGACATACCAGGTCTTGTTGACATCAGCCATAAAACTAACCAAGCGTTTAACGTCGTCTTTCCAATACCACGACCTGCCGATATAGCCCCTTTAAATACTTCAGGATTGGGGTTATTAACACTGTTAAGACAATGAGCGTCAACCACTTCCATGAACTCTAGTTGCCAGCTCCTAGGAGCAGAAAAACCTTCAAGCGGTGTGCCTTTTTCACCCCAAGGAAAAAAATGCAATACAAAATTGCTAAAACTCAGCTTTATCTCATCAGACCACATCAGATCAAAAAGCTTTTGCTCCGTTTCTGGATTTGTTGGAAGTTCTCGGCTCAATAAAACCCTTCTTCAATAAAATTCAAGTATAACACACTGAAGAAAAAAGATCCTTAACAAAGGTTACACTACCATAAATTGAATCGCTCTGCAAGCTAAAAACGTCAGAAACACCTTTTAATTTAGTTTTTTTTCGATTTTGTAATAAATACAGGTGTTATACTCTCTTTCGTCGCTGATAGTAGGTTTCTGAGCTTAAGAAGCATTGTTGTGTAAAATAGCTGAAGACTCTTCAATATTCCAAAATTTTATAAAAATTGTCGGAGGGGTGCCTATATATCCTTTAAAATTAGTCTCTGGGGGCCTCCCCACCCTCTAAATTCCCTAAACTCCTTCAGCTCTTTAACTTTTTATTAACTATTTAAACTCCTAAACTCTTTAAGTTTTTATTAACTCCTTAAACCTCCGAAGCTCCTTAAACTCCATAAACCAACAGAAATAATCCTTAATCTTCTTTTGTGGTATTGATGGTAGATTAGTCATGTTTAGTTAACTTCGGAAGCTCAAGAGGCTTTTCTGTTTGTTTATCTAATGCTTTAACAGGCTTTAATCCCTTGCTTTGAATGCTATGTTGTACTCTATCCATCAACGGCTTTAAATCTATCGTATGCTTCTGCTCAACCGATACATGATTACCGTATACATGCCTATATCTCTTCTCTAATTCCCATTGCAGACGTTTCATACGGAGTTCTCGTAACTTGATTGCTTGAGGATGATCTCTTTCTTCTTCAGTAAGTGGAGCTTCAACAACAGAGGCAAGATTTTCGCTCAAATGCTCCATGTGGCTCTGTTTAGCTTGCTCATAACGCTTTTCTAAATCTTCTCGATCTTGTTTTACCCAACCGTGAAAAGAAACCACAGTTACACCGTGCTTCTTACAGGATTGTGATAATGACAAACCACCACTAAAAGAAGCTAAAATATTATCAATTCTTTCTTTTGTGTATTTGTGAGCGTACATAATAAAGGTAAAGTAGCATAAAATCAAATAAATAGCAAGCTTTTTACAAAGTTTTATAAGCTTTAAAAGCTTTAAGGTTTTAGAAGTTGTAAGGTGCGCGACAATTTAAAAGTTTGAGGGGCTTAAGGAGCCTTCTTAAGCTATGAAGCTACTAAAGTTATTGAAGTTATGAAGCTCCTTAAGTTACGAGGTTATAAAAAGCTCGCAGATGCCGACCTTCAGCCACTTTGGGGTAGCAGTAGCAGTCGTTTTTATGGCTCATCGTTTTTAAAATTTAAAAAAAAACGACGATAGAAAGGATAATTCGGCTGAAGGGGCACTAAGTTTCTTGGTGCGACCGAGATAAACCAATCATCGCTATCCTCCCGAGGTGTAGCTTATGGTTATCAAGCGTCCACAATATCGTTTAGTACACGTAAAGCCGTGACGAAAGTTTTAGAGGGTCTCTTGACGTTCTTGCTACTAGTAATCGTCGGCTGTCCTCCCGAGGTGCAACCTATAGTTTCGCAGACCTTCTCAAACAGATCACACTATGGGATTCTTCTTATATTTTTAAGGGAAAAGTTCTTGATATTATTTTTAAGCTGAGCTACAAATCACACTCGAAGCCGTGAACAGATGTATAGCATCACTTCCCTGGTTTGCGATTTAAGCCTAATTGAATTTTATTTTATGTTTTTGTTGGGGGTATTATAAGGAAATGATTTATTAACTGTCAACCCATAAAATAAATATTTTAAATTAACCATCCCCCTACCACCTTAACCCGTTGATTAAAGAATCTTTTAACGACCCGTAGACAGTTGTATATAATACCTACAATCTTGACTTATTCTTTGGCTTTACGAGAAGATTGATTGGCCTTTGCCCGCTTAATACTTTTAGGTATGATAATCTCATCCCCGAAATAAATCCAATCTAATGGCTTGCCTATCGCTTTCTTGATATTTTGTGCGGTTGATATACGTGGTGTTCTTTTCCCACTTTCATACATTGAAATTAAAGCACACGGTAAACCTACTAGCTTTCCGAACTCAACTCTATTAAGACCTAGATGCTCTCTTATCTCTTTAAGCCTCAAGCCGATAGCTACGGGATCTAAAACATCACCTTTTAAAGTCTTAGGTTTATAAACTTTAAGGATCGTTTCACCGTCATAGATCCAATCAAAACTGATTTCGTATTCATTACGTAGACATAAAGCGTAGTTAATGCTTGTAGAGCACAAGCCGTTTTCGAACTTCCAAATAGTACTCTCCGTTTGATTGGCTTCTTTAGCTATTTCATCTAAGGTTTTGTCCTTTGATTTCCGTATATCTCTAATACGTGTTCCGACGTCTTTCCAATATTGGCGTATTTCTGGCGTGATGATCAAAGTGTACTCTTGCAATGATTTTAACGAAGTTTCTAAAAATGGATTTAAAAACATAACATCCAAGCCTTTAACCAACTGTAAACACGACCTTAGTGTGAATATTTAACATAATTCGCAGTATTTTTTCATTTAGGTGTTGACTAACTGAGAATTATGTTAAATAATACCATAAAATAAATAAAAAGTCATCTGTTAAATGGAACGAATTGATTTAAGAAATTTAAGGAGTAACCGATGGAAATAGATTTACAAGAAAAGTTTAAGAACTTACTTCAAGAAGATGTTAAATTCTATTTAGATACGTGGCATAAAACGTTGTATTCCCCTGAAACCTACCCGAACATGTATAGAGAGCAAGAGCAGAAGCTTCTTGATGAAATTATCGAATTAAGGTGGAAATTTGCCAAGGAAATTAGTTCGGAGACTGCTACGCAGGCGTGCCCCTAAACCCCAGCGAAGCTGAACTCATCGAAAAAGTATCTTAACCTACAACCACCCTTTTAAAGGGGTGGTGTAGGTGTAGACGAAGTACGGAGACCTAGAAAATGGGACAATTAAAGCGACCTTACCTCGAAGCGATGGAAGCCAACTACGGGTTTTTAAGTGCTGTAAACCCTCGGATGGGCATTGAGCCTGAATCTAACTATGAAGTAGAGGTAATTGAGAAGCTTGAAAGTGCTTTAAAGACCTCTAAGAAGTTAATTCATTTTCGGGACCGTACAATACGGACGCATATACTAGAGGATTTAATCGAGGAAGTCAACCGGATTATTGTTTTAGCTGAGGCTCATAAACGGCGTTTAGAACTCAAGATATTCGAAGATAATGAGGTTTGGAGGTTATTAGATGAAGCCCGTGAAGATTGTGAAGGCTGTGAAAACTGTAGTGAGCATCCTGATCAAGAGCATAAAGAAGATTATTACGCCAGTCAGATTTAAGAGATACCCTGTAAAGGGTTCGGGGGTGGATGTTTATACCTCCGTGATTGATCCACCCCTGTATAAAAACCACTAACACCCCTTTAGGAGTTTAACGAGCCGAAAGGCGAATAACAATGAAAGGAAAATACCATTATGACTATTAAGAAAGTACTAATTGCTTCAACTTTATTATCCCTCTGTGGCTGTGGTTTAGCGGATGAACCAAAGAAGCTGAATCCTGACCAACTCTGTGATGCCATTTGTAAGCTTACTTTAAAAGAACAGGAAGAGTTACAAGTGAAGGTCAATCAGAAGTATGAAGACCACCTTACAAAGGGTGTGAAACTATCGAGTGATTAAAGTGGAAGAGCCCCTTGAGCATACTGTCAAGGGGCTTTTTTAACAAAGTTTAACCAACAGATAAGAAAGAATATGTGGTAACAAAACGTTACCCCATCTTTGACACTTGGAAGTTAGCGAGCTCAAATTTGAGCTGGCTGATATGGAGGGAAACCATGAAAAAATATTCTTTAACACGCTTAGAGAAGCTGAAGATAGCGTTTAATGCCCTACTCTTTTTCGGGTTTGTTGGCATGATGTGCTGGTGGAAATGGGGGTAAAATGGCGTAAAGGAGGTTATTGATTAATGGCTAGATAGTTTTAACAGTATTCCTATAGTAGACACGAGTACAGAGACTATTATCCCCATAAACCACTTTGTTTGACTGTTAATAGCGTCTTTAAGTTCTGACTTAGTACAAGCTAATTCTGTTCTAACATCAGCTATATCTTGTTTAAGCTCTGTTCTAACATCAGCTAGATCTTCTTTAAGTTCTGACTTAGTATTAGCTATATCCTGCTTAAGCTCTGTTCTAACGTTAGCTATATCTTGTTTAAGCTCTGTTCTAACATCAGCTAGATCCGCTTTAGTTGCAAGATATGGTAAAGCTGTTTCCAACTTCGTAAAGCGGATTTCAACACTATCTCTTTGAACTTTTTGTTTTACGGCTGTCTTTTCCATAAGTCCTATTATACACCTTCGATGTTAACAGAGTCAATTAGTTATACCTATCTCTTAAAATCTATAATATTGTTATTATCATCCACTGATTCAAAGGCGGGTTTAAGTTTTAATCCTTTGATTACTCTTAAATATCGTCCTCTGTTCGGGCGGGGTTTTTCACATTTAATACCCTCCTTTAAATCCTTTTTGTTTAAGATTGAGCGTAACCGTTCTCGTTGATATGCGTTTTCTATCGTAGTTTAGCTCTTGTTCTCGGTATTCACTGTAGCTTTTTGCTAAACTGTGGCTCTCTTCCCATAGATTTTCACCAATATCACAACAATCATCAATCCACGCTTGGTAAGTATCTGTTCCCTGTCTTTCTTCCTCTTTGGCTTTTAAACATACTTCAGGTATATCGACGTCTAGCCCCTTGCTGATGTAGGCTTTAACTCCTTTTAGAAACCATTTCTTCGCTTCTAAGGTGTATTTGGTTTCTAGTTTTTGGGCAAAGGATGCATCTCTATTTGCTATTGGTTTATCGAAAGGGATTACGATGTATCGCCTCCACCATGCATCATCAGGATTTCTAACGAACAGATGTTTGTTAGAGACGATGAAAGGAGTAAAACTAGCGGGTGATTCACTGTAGGTATTACCGTAATTGAGGCGTGCTGTCATGCAATCACCTCCTGTCATTTGTTTTATTTTAGCGGCGTTTATCTCATCATTTTCATTAGTTTCGCTGATAATAACAATTCTAGATCCCATGAGTCTGATAAGGCTAGGGTTTGCTTTACCTGCTTCTGGGGGACGGTTTTGCATAATGTCGCTTGCCTCGGCATTAATGACGTATTGGTTTCCGAAAGCGTATTTAATAAGGTTCATGAGGGTGCTTTTACCGCTTCCTCCAACACCTCGAATATGAATAAATCGTTGAGCTTTATTCCCTCCTAACAACGCCATTCCAACACAACGGGTGAAGTAGTCCATCACTTCTTCGCTTTCGAAGTATCCTGACACTAGATCAAGAAACTCTTGCGATGGCTCACCCTCAACAAAAGGAGTTCCTGTTGATTTGGTAATATATAATTCTTCGGTTGGGGTAATGCGTTGTCCTGTTTCTAAATCTAATATCCCGTCTTTTTCCCCTATGTACCTAAAGTTAGCATCAAAGAAATCCGATGTTATATGAAATTGGCTTTTAGACTCAAGGGCGTTTGCTGTTGACTTAGACCTTGATTGCTCACAAGCGTTTCTTTTTGCATAAGCCTTAAGATACAAAGATCTCGGGTTCTTCTTAGTACCGTCTTCGTTTTCAAGCTCCTTACAAATATCAAAGGAATCTTTCTTCTGAGCAACAAGAAAATCCATGATATAACCCGCTATTTTAGCATCTGTAATCCTCCATATATAATGGTTATTCTCGTCCCGTTTATACCATGCTTTAATGTCTGATGCGTAAAGAAAGTGTCCTGATTTAAACACACTGAACATGGCTTTATTATAGGCATCACTAAAACGGTCTTCTAAAAGTCCATCAGGAATTAATTTTCTATGATGATAAAACAGAGACGCAAAAGTAGAACGCTTTTTCGTTGTATCGCCATCCTCTTCACAGTCGAAGGTGTCCCATTTATAATTAAAATTCTCTTCATCATAGGTAGATCCCTGCTTACTCCACCGTTTAGCAAGTTCTTGTCCTTTTGGCGTGGTAATCTCTTGAAAAAACTTAAAAAGATATTCAACATCTTCTTCGGAAAGCAAGGGGATATCTTCCGCTTTAAATCTATGGGGCGGGGTCGTCCATGTGTATTCTTTTTTTGTTTTAGGGTGGATATTATAGGCAACGAAGTATTGACCACAACCCAAAATATCAAGATGCCCTTGGGTACTTTCAGTCGTTTTCTTCTTCTTAATCCCTTCTTTATTCATTCGGAAAGGAATAAGAATTTTGGGCTTTTGCCCTATTCTTACGATCGGCGTTCCATGAAGAATCTCAAAAGTATCTTTAAAAGTATTGGCGGTTTTTTCGTCTTTTGAATCAATATCAAAGGCGTAAAGTGGCTGTTCCCCTACGCCACAGACAAACCCAAAGCCACAAGCAGGAAGTTTGTCGATTTTCTCACTTGAAAGTAGTTGTTCTTCCCACTTACCCAATCGCTGTGGTCTTTTATCCCCTAAACGCAAAGGGATGAGCTTAAACCCATTATGAATGGCTTGTTTCGCCTGTTCCTTCCATTGCATTACTGGCATTTAAGCTCTCTTATAAATTAGTTCTTCTATAGGTTTAGCTTTCAGTCTTGCAATTTTCTCTTCTAATGCGTCTATTTCTTTTTGTGTCATATCCATCGGCTCTTTATTCTGTCTACGTAACATCCTTTCCTCAACGGTTAAAACTTTTCTTTCCATAGTGACGCACTCTCTTTTTAACTGATCGCTTTAGCGAAAGCACTAATCACGAACTCTTTGAATTCTCTTAACTTTTCTTCGTCTGTTGTTTCCCCAGCAACCGAGACCACAACCGAAAGACGGGCGGTATTGTCTTCCTTCATCCAGCCATCCGCTCGAATTTCGGTGGTGCGTCCTCTTTTTCGGGTATCGAAGTGTTTAACCCCTAATTTAACTGTGTTCATTGACACACCTCACACACATCGTCATCAGGATTATCGCTTTGACGCCATTTATTTCTTTCACCTTTCACCAGCTCATCTATGATTTTCCTCAAGGGCTTTAAAAGCTCATTAGCACTGTCTTTAGCCTCTAGCTCAATGTGTCTTAAAATGTCTTCCGATACCGCCCCTAAACCAAGACGGAGAATTAAAACGCTATCCTGATCCGCAATGCGACGGGTTAAAACGTCGAATTTAGTTCCATTCCATGGTGTATTTGTCATCTTAAAACACTCCTTATTCTTTGGTTGTGTTTGATGATCCTTTTATAGCATAGGCTGTTAAAGGTGTCTAGAAAAATATTTAACATAATTCGCAGTATCTTTTCATTTAGGTGTTGACTAACTGAGAATTATGTTAAATAATACCCCCAACAAAAACATAAAATAAAATTCAATTAGGCTTAAATCGCAAACCAGGGAGCGTACCGATGGGAGCATTAAAGAATCATTTTCATGACGAGATTAACGAGAACTTTTACTTTCATAGTCATCCGAACGCAGATCCAGATATAAGTATTGAGATGCAGATTAGCGAGAATCAGCGGTATTTGGATGAAGAGATATCGCAGTGCAATGCGGTAGTTGATGTTTTTAAAAGGTCTGATTCCACCATTTTAGACAAGCTAGATGCGATGGATGACCTAAAAACTTACATTTCTCTTCTGCAAGCTACGGCTAAAAATCTCGAGTCATTGCTTAAGGAATATTGGGAAGAGTCTTTGGACGGAGAGGACGACGAAGAGATTTATGAGCATCCTGATCAAGAGCATAGAGAAGATTATTATGCCAATCAGATTTAAGAGATCCCCAGTGATGGGTTCAGGGGGTGGATGTTTATACCTCCGTCCATCCCCAACAAATAAAAGTATAAGAGCGGGAGCGAGTGAAGATGAGCGTACATTTTATTGAAGAGGCGGTTAAAGCCAAGGACATACCACAGTTGTTAACTTTTCTTTCTTTGATCACTCAAGGGTTGCAGGAGGCTTTAATCACCCAAGATGTTAAAGCCGTTGAAGCGGTGGATCCAGACCTCAAGAGGAGAGTCACGTTTTTAGCTATATCCTACATGAAGAGATATGGTGATAAGGGGAAATCGCAGTTTTTATCCGAGATTTTGGTCCCTGCTTTAGGAACGCATAAAACTTTTGTCGATTGCACAGATGAGGATTTTAGATTGGTGGAAGCGAAGTTATTGGAGCAAAGCGATGCATGATTGCTTTTTCACCATTGGGGTTCTGATTTTTATTGTCGTTGTGGTTTATTTTTCAATTCCCAAAGATCCTGACGATACCACCCCCGCTTAAACGAGAGTTGAATAGATTTAAGAGAGTGAAGATTAATGGCACACCATGCATTTTTATCGGCTTCAAGCAGTCATCGTTGGCTAAAATGTCCTATAGCCCCGACGCTTGAGAGCAAAATACCTCAAACAACAAGTATATACGCCTCTGAAGGCACTTTTGCCCATAATCTTTTAGCGCATTGCCTCGAACAAGGCGTTGATGCAGAGACAGTTTCTCATCAAAAGCTGACTTTTGAGAACGATACCCGCATTGTTGATACGGAAATGGCGTCTAGTGTCTCGATGGTTTTAGCGTATGTCCGCACTTTTTCTGGACCATTTTTATCGGAAACCGAAGTTCCCCTTGAGCCTTTTACAACGGAACCAGGGGCAACCGGCACTGCGGATATCCTTATTTTTAATAATGCCCAGTGGATCATTGCCGATTTTAAATATGGGGCTGGCGTTCCTGTTAATGCTGAGAACAACCCCCAATTGATGTTGTATGCCTGTGGTGCATTGCACAGTACAGAAAAAGCTAAAGAAAACAAAGAGAGAGGGAAGTAGGATTTAAGTCTTAAAAGCAAGCGAGCTGTTTCATTAGAACACTACGGTGTTAATGAGGATTCTTGTCGATTTTGCCGAGCTAAAGTTCGTTGTCCTGCATTGAGTAGACATGTGTTGTTAGAAACGACACAAGACCCATCAACCAACACAACTGTTGAATTATCGAAAGCCTATTCCTCGATTTCGTTGATCAAGAGTTATGTGAAGGCGTGTGAAGATGAGATGTTTAAACGGTTGAATGCTGGGGATGAAATACAAGGGTATCAACTAGTCGAAGGACGCAAAGGAAATCGAAGTTTTAAGGATATTAACCGAGCGCAAGAGCTGTTGACATCAGTTTTAGGGGAAGAAGCGTTTAAGCGAATTCTCAAAACTCCTAAAGAATTGGAGCAATTATATAAGGAGCAAAAGGTTTCTGATGAATTTTGGGAAGAGTTGCAAGAGTTGATCACGAGAGGCGACGGCAAACCTGTCATCGCCCCCCGAGATATACCAACAAACAAACAAACCCAAAAATCGCAATTAAGCGAGTTTGAGGTAATAACATAGAAAGGATCGAACTATTAGCAATACAACACCTTTGAAGAAGTCAATATAACGAGCGATATACCAGAAATAACGAAAGAAGTCAATAGACTACGTAATGTTCAACGATATCCAAGTTTCACGGCTCAAATTTGAGCCGTCAGATTTGGAAAGTATAGAAAGGATCAAACAATGAGTACTATAACCCCTTTTGAATTCGAAAGCAACCAGATCCGTACTATTGTGGATAAAGACCAGAATATATGGTTTGTGGCTAAAGATGTCGCTGTAGCATTGGGGTATGAAAATTCAAATGAAGCAATAAACGCTCATTGCTATGGGGTAGCAAAACGCTACCCCCTTAAGACTGAAGGCGGAACTCAAAAAGTCCGTATCATAGCAGAACCTGATGTTTACAGGTTACTAGTTAAAAGCAAATTAGATTCGGCGCAGAAGTTTGAACGTTGGGTATTTGAGGAGGTGTTACCTACTCTTCGCAAAACAGGCAGTTATTCGGTTGAAGCACCGAAGCTTAGAGCCACTTCAGCGAGTACAGTTTTAAGAGTTCACAAACATCTTGAAGAACTAGCCAAGCAAGCAGGATTAAAAGACAATCAACTTTTGTTGAAGGTTAACCGAGGCGTTACGAAGATAACAGGTGTTGATCAGTTAGAGGCTATGGATATCAAACACCTACCCTCTTCCGATAACGACGAATATTTAACAATTACCCAAATAGGGGAAAGGCTTAACCCACCTCAGAGAGCGAGATTTTTAAACAAACTTCTTCTTAAGCGAGGACTGCAAGTTAGCAAGGTCCCAGGTGGCTATATACCGACACCTAAAGGCGAAGAGTATGGAGGTAAGATGTGTGATGTGCCAATGCAGCATGTTGAAGGCTCAACCCAGCAATTAAAATGGAATTCGAATTTACTCGTTTCGTTTCTTCAAAACGAATTAATTAACACACCACGCCTATAATAGAAAGGAATTTAATAATGCAAAAACTAACTGTAAAAGGACGTCTATCATACCCTGCTCTTGATACGAAGGTGAGTATGAAGCTCCCTGATGGCTCAAGTGTTGAGCACTACGGCTGTGATATCGTCTTTCCGAAAACGGATACGAAGCAGATTAACGCTGTTGAGGCGTGTTTAAAGACCGCTGTTACCGAGATATTTCCGAATGTCTCTCCGGATGCGTTTTTGTCGGCGGTTCGAAGCAAATCGGAATCCCGTGGGGTTTTGAGGGACGGCGATGCGAAGATCGCTTCTTCTCACAAGCCTGAGAATTACACACAAACATACACAGACAGCGTGTATATCTCGGCGAAGAACAAATATGTTCAACCGTTACTCGTGGATCGTCAAGCGCAACCTGTGAGCAATCCGAGGGAGGTTTTTTATCCGGGGTGTTGGGTCATTGCGAAGCTTAACATCGGGGCGTATGAGCTTGATCCGTACAAAACCAAGGGTTTCAGTTGCACGCTAACGGGCGTTCAGTTCTTCAAGCATGATGAGCGTTGGGGTGCTTCCCCGAAATCGGACACTTCGGAGTTTAAGGATTACGGCGAAGAGCAAGACTCCGATACCTCGGTCTCAAACTTTGCCTCAGCGGAGATGGAACCTGACGCTCTGCCATGGACCTGATCAATGCCAAAGCTGTTTATCGACATTGAAACCCGCAGTCCTAAACCCTTGCCTAAGGTAGGGGTTTGGGCTTATGCGGAGCAGGCGGTTATCATTTTATGTGCGTATGCATGGGACGATGAACCTGTGAAGTTGTGGGATAGGACTGAACAATCTGCTATGCCATCGGATCTTCTGCAGTATTTAAGAGATGAAACGGTGATGTGTGTTGCACACAATAGTCTGTTTGAACGGATACTGTTTAAGAAGACATTAGGTATTGATATTCCATCTAAACGTTGGATTTGTACGAGTGTTTTAGCCCGCACGAATGGTTTACCCTCTTCGTTGAAAAACGCTTGTTTAGCACTAAATTTTTCTGAACATTTAACCAAAATGGAAGAAGGAAAAGCTCTTATCGCTCGTTTTTGCAATGGATCGATTGATTCCCCTCCGTATGACTGTACTCGTGCTAATCACGTTCAAGCATGGCAGTTATTTGGGGAGTACTGCAAACGAGACGTTGAAGCCACTAGAGAGTTATTTAAGCGACTTATTCCTTTATCTGATGGGGAAAGGGATTTATGGCTTTTAGATCAAACGATTAATGATCGGGGCTACAGGATAGACTTAGATTTAGTTTTGAAGCTTCAAGAGCTCATAGCCCAAGAGCGTAAGAAGTTAGATGAAGATATCGTTAAATTGACAGATGGTATTATACGCTCTTCTCGTCAAACGTATACTTTAAGGATGTACCTATTTCTTATAACGGGAATAGATTTGGTTGATATGTCGGAGGGTACTTTAAAGTCTATTCTGTCTCATTCTAACATCACTCAATTGGCTAAAGACCTGATTTTGAACCGCTTAGCATCATCGGGATCAGCAATTTTAAAACTCAACACTTTATCTGAGGCTGTTAGTTCTGATGGGCGTCTTCGAGGGACTTTACAGTTTTATGGTGCGAGCAGAACGGGTCGATGGTCTGGATGTGTGTTTCAACCTCAGAATCTTCCTCGTCAAGAGCGATCGGAGGAAATATTGACACAAACACTTCAAGCTTTAAATCGAGGGGAAACTATTGCAGATCCGTTAGGTTTGGCTAGTGATTGTGTCCGTTCTTGCATCATAGCCTCAAATGGCAAAAAGCTTGTTGTTGCGGATTTAGCAGGGATTGAAGCCCGGGTTTTGGCATGGATTGCTGGTGAAGACTGGAAAATCAAAGCTTTTGCAAATGGTGAAGACATCTATGTTACAACTTATGCTAAAGCGTTTAACACCCCCATTGACAAAGTGAGTAAAGAACAAAGAGCTATTGGGAAAGTTATGGAATTAGCCTTAGGGTATCAAGGTGGGGCTAAGGTGTTTAAGACAATGGCATCTCATTGTGGATTAGATCTACAACAGTTTAGTCAGAATGTCAAAAGCACCTCAACTTTTGAAGATTGGGAACAAGCGGAGTCTCATCATCTTTGGATGCAAGATCAATATCCCGAATTTGCGGTGAAGGATAAATTGATAGGCACGGCTTGTGAACTTGTTAAAAAGGCTTGGCGGGCTAAACATCAAGGTGTTCTTCAACTATGGAAGGACTTAACCGAGGGTTTTGCATGTGTAGTGCAAGAAGGAGGTTCAATATCTGCTCGAAGGGTTGCGAATGTTCCCCGTCTTGTGATGAGGAGGCACAAACGAGACGTTCACATTGTTTTACCTTCATCAAGAAGGCTTGTTTACAGTGATGTAAAGGGCGATTGTTCTTATCTCAATACTGCCACTTCACAGCTCATGAGAGAGAGAACGTATGGTGGCAAGCTAACAGAGAATATTGTTCAAGCCATCAGTAGGGATATCCTTTGCGAGGGCATGAAAAACGCTACTAAAAATGGCTATGACATAGTTTTAACGGTTCATGATGAGATTGTTAGTGAAACTCCTGATACTCCTTACTTTAGCGTTGGGGCCTTATGTTCTTTGATGACAAAAAATCCCAGTTGGGCAAAAGGTTTGCCCCTCAAAGCAGAAGGTTATGAAGCGAAAAGGTATCGCAAATGAGTTTTTATTCTTTCCATTATCAGACAGAAAAAGACGTGGAAAAGCGTTTAGTGACAGGGGCAGAGAAACTTGATTGTTGGGTTCGTAAAGCATCGTTTGTAGGACGTAGAGGTTGTCCAGATAGATTAATCATCACCCCTAATGGGCGTTTATGGTGGATTGAAGTCAAAAAGCCAACAGGGATATTATCACACCAGCAGCTGAGTGAAATAGAAGAACTACGACGGCGAGGACAGCGGGTTAAAGTTCTGGTCTCTATGGAGGAAGTAGATAACTTTTTGGAAGAATTAGCATGCACCTCGTATTGAAACCCCATCAAATTGTAATGGTTAATTGGCTCTTAAGTCATGACAGATGTGCTTTGTGGGCTTCGATGGGTTCGGGAAAGACGGTAAGTGTCTTATTCGCCTTATCCACTATTAAAATACTTGATCCTCGTCCTGTCCTTATTATTGCACCCTTACGAGTTGCCCAATCTGTTTGGAAGGATGAGGTGGAACGCTGGTCAGCATTTAGTGATATGACTGTTTCATCTCTTATTGGATCGGAACGACAAAGAATAAAGGCTCTCAATACTCCTGCTCACCTTTACATTATTAATTTTGAGAATATCCCTTGGTTAGTCAAAATGAAGCTTGATCATTGGGATTTTGCAACGATTGTTGTTGATGAAAGCACAAAGTTGAAATCTTTTAGAACCCATCAAGGAACAAAGCAAACGAGAGCTTTAGGGAAAGTAGCTTTTAGCAAAGTTGAACGTTTTATTGAGCTCACAGGGACCCCTTCGCCTAATGGCTTAATCGACTTATGGGGTCAAATCTGGTTTTTGGATAAAGGGAAACGTTTAGGTCTAGTCTTCAAAAGTTTTGTTGAGAGATGGTTTCATACGCAACAAGTGGGATCTCATATTGGAGCGGTCAAACACATCCCGAAAGCCAATGCTCAAAAAGAAATAGAAGAGAAACTATCCGATTGTTGTTTATCGCTCAATATCGCTGATTATCAAAATATTGATAAACCTATTCTCATCACTAAAAAAGTCCCATTACCCCAACCGGTGATGAAGCAATATCACAAGTTTCAACGAGAGTTGTATTGCGATCTTCAAGGAGAGAATATTGAAGCGTTTAATTCCGCTTCTAAAACTGTCAAGTGTCTCCAATTAGCCAATGGTGCGGTGTACTACGACGAAGAAAAACATTGGAAAGAAGTCCATGATGAAAAGATCAAAGCGTTAGAAGTCATCATTGAAAAAGCCAATGCCGCCCCTATTATCGTTGCTTATCATTTTAATAGTGATCTTGCTCGATTGCAAAAAGCATTTCCCCAAGGCCGAAAATTAGATCAAAACCCTCAAACTATTAGTGACTGGAATAGCGGCAAGATACCTATTATGTTCGCTCATCCTGCATCTTGTGGACATGGCTTAAATCTCCAATATGGCGGGAACATTTTAGTCTTTTTCTCCTTGTGGTGGGATTTAGAAGAACACCAACAGATGATTGAACGCATTGGGGTCACGCGTCAACGACAAGCGGGATTCAAAAGAGCGGTTTTTGTCTATTATTTAATTGCCCAGAACACCATAGATGAGTTGGTTTTGAGGCGTTTGCAAACCAAAGCCACTGTTCAAGATTTGTTGTTAGAAGCTATGAAAAAGGAGACTATCCATGTATAATTTTGACAGAGTTTTTAGATCTAGTAAATTTGAAAACGAGCATAATATTACTCCTGCCCAATGGAAAAAGCTTTTAACGCTTGAAGCAAAGTTTCTTCCAAATAAGCGCGCCCTAGAATCATGGCTCGACAAAGCAAAAAAGGTCACATCGCTGTCGAAGGGAGAAGCGATGATTGAAGTTGAGTATCTGGTTAAAATCGCTCTCCATCATCAGAAGTGGTATTATCGGTTGGACGACCCTCTATTTACTGATGGGTTATATGATCGCGTATCAGAGCGACTCGACGCATTACAAGAGCAATTCCCTGAGCTTTTTGATGAGGATCATCCATGGAACACCGTGGGGTATTAACATGGCTCATATCTTTGTTTTGATTGGGGCATCAGGAGTTGGGAAAACCACACTGGCTCGATCAGTGATCAAAGCGGTTGATAAACTTATCATGCCTGTGGGGATTACAACAAGACTTCCAAGAAAAGACGAACAAAACGGTATTGATTATCGTTTTTTGTCTCATAAGAAATTCCAACAATGGATACAAGAAGGCAAGTTCATAGAAACAGCTTTCTGTCGAAATGAACAGTACGGTTTGCTTAAAGACGACATCCTAAACCCTTTAGATAACGGGTTTGATATCTTAACTATTCTGACCAATGAAGGGTTGAAAGAATTCGAAAAGCTTTTTGATCAACAGATCGTATCCTTATTCATAGCCCCTCCCTCAGTTCAAGTCTTAAAGAAAAGAAGACGTCAAAGGGGAAATTGGAAAGTAATAACTGAAGAAGACGATATCTTCGGAAGAAATAGAGCTTATGACTTCAAAATTATCAATGATCATCTAGGTATTGCCTGTCAGAAGATATGTCAAATTAGAGAGTGGGTGAAAACTAAAAACCATTCAGATATCCCGAGTTTGATCCCATAATAGATATAGAGCCCCCTGAAGAATCTGAACCCTTTGATGACTTTGTGATTTATACCAGAGAGAAAAGAGGGATGTTTTTTCTTGCACCTATTCGACTTTTTAATTACAATACACCTATGACAAACGTAGCAGAAAAAGAAAAAACACATAAAACATCTTCTCAACCTCTTACCGAGTACCGCTTGACTCTGCTTGAGAAAAATTATGATAGACTCGAAAATAAGGTCGATAGGCTATCCGATAAGATGGATGCACGCTTTGACTTCCTCATCGATAAAATGGATAAAGAGTCTAAAAGAGTCGATGCACGTTTTGAATTCGATTCTAAAAAGTCGATGCACGCATGGAAAGAGATTTCAGATTGACTTTTGGAGCTTTAATAGCCCTTGCTCTAGGACTAGCAACTATGATGGCTAAAGGGTTTCACTGGCTTTAAACCTTCTACACCTTCTTCACCTCGTAAACACCTATTTCCTTCAACTTTCTTAACTAAAAAAGCTTTGGTGTTATCTTGACTCCCGCAATTTATGGTGTTATTGGACACAAAGTTGCATTCAATGGTATTACAATTAGTAGATTGACTCCCTATTATGTATCATTTAAAAAAATCTGGCGTTGTTTTATATAAATTCTGAGAGAGGGTTAAATGGATATCAAGAAAATATTATTAGCATCTTTATTGTCATCAACTGCTATAGTAGGAGGTTGTGATCTTTCTGGCAAAAATACTACACCAGCTTTAGTCGTCTCTTCTGGACTATCTTATCTGTAGAAGCTAAGGATACAAGCGATAATTTCCTGTTCAAAAGGGCTTAAGATCGAAAGGGGGCTTTTATCAAAAATGCCCTCTTTCACACTCCACCATACCATCATCGGATAAACAATAATCCAAAAAAGAGTTGTTAAGGGACTGATCCGCTAGATCGAGTTGGGTAGAACTGTCGTTTTTCGCCATCTCCAGCTTCAATTTATTATATTCGATCGATTGTTTCTTCGTTAGATATTCCGACACCGCATCTACTATTCTCTCAAAACTTGAAGGAATAAAACGCAGTAAAAACCTGAATAGTCCTCCCGCTAAAAAAGATTGTATCATTGTTTAAACCATCCTTTAATGTTCAATAGCCCGTAGATGATTGCGGTAAGAGAAGTAACGGCGATTGCTATATTCTTCAAAGCTGAAAAAAGCCATTTCACACTTTTTAGTATGTCTAAAATCTCATTGACACCTTTTTGTTGTTCTCTGTAGTGTTTTTCAAAAAGTTTACAATGAGAGATAAGACAATCCTGTTTAGAATTTGAATTAGTACAGAATTCAATAAACTCCTCTCTTGTAATATAATAATCTTCTTGTCTTTTAGCCATTATAGTTCTTCCTGTAAGTAATATGTATCTTTCTCTCCAGGGCTTGCAGCTGACCAATCAGATTTACCCCAAACTCGCCATTTTTTGTTACGGTTCTAATGTTTTCAACCTCTGTTCAAGATCATCAATTCTTTTCTGCAATTGTGCGTTTTTGCTTTCGATCTTCTCTAGTTCTTGGATCCTGTTTTTCATATTGTTAAGATCAGAAACGATAGTTTCAACACCATCTAATCTAGTATGCAAAGGATACAAATCCGCTTCTTTAACAAGATTATGAGGAGCTTTAGGAATATTATAATTAACGCCTATATTGTAAGTACTTGATTATACTCATCTTTTTTCCGTATTTTTCATACCTTTTAACGGGGTGTGAGATTTGCTATATTTCCGCTAGCAGGTTTTACCACAGATCTTTCCCCCCTCCATCCCCTTAACCAAATCAATTAAAAGCTGTGGAATGCTATTGACTCTCACAATCTGTAGTTTTTTTTTGTAATATAAAGGAAAACGCCAAAGTATAGAAGAAACAAAAGGACAAATATTCTAAGAGTGGGGGAAAGGAATAACATGGATAGAGTAGAAATAATTGCAGGGATTATTACAATAGTGCTCTTTTTTGCGGTAATAGCAGGAGTAAGCCATGAGTTTTTTCATTTGGTTCTTATGGCTTCTTCTTCCGTTTTTGTCTTCTGCTTTGTTAAAAGAAAGTGTGAAAGTTTTTCTGATGGTTCCGTTATAATAGCTCTTAAAATGGCGCTGTATACTGCGGCGTTCATAGCGTATTACTTCAACATTAGCTCAGCAGATGAGGATGATGATTATATTCCTATGTATGTGCCATTTCTTACGCTAGCTGTAATGATGACGGGCTTCTGTATCTTAGAGGCCTCTGGTTCTTTTGATTGGGAAAAATCGATATTACTTTTAGTGGAAAGGATATGGAAAAAGGAAATCAGCTCAATGCTTTATCGTGCGTATTGCACTCGGACTTTTATCATATATTATAGTATACTTCTTATACTTCTAGCCTACACGATTGCGGCGAAGATCAAGGATAGTCCTTTTGCGATGCCCATACTTTTTATATTTAGCAGTTTGATCACATGTAGGTTAGCGATTCTCATTTGTATTTTGTCGGGGTTTTTGGCACTTGCAATTGCAAATATGGGTATCCTATGGGTTATATCCGTTCCGCATCTATTGAAAGCCATATACCGTATAGTTTATCCAGATAGATGTAACCTACCCAAATACGATAGCCAGCAGATACGATCTGAAACAACAGAAACTCTAGATCGTATACGCCAAGAAAAAGCCCGTAAATTTAGACAGGCACATGCTAAATTTA
>SACLas12
TCTTCTGGACTATCTTATCTGTATACCAAAAGCCAAGAATACAAGCGATAATCTCCTGTGTGAATGGACTTAACAACGTTAGAGGATCAATACTAAACATTCTCTCTTTTACACTCCACCAGACTAATAACGGATAAACAACAATCCAAAACACAGTTGTTAATGGTCGCATTAAAGCGTTAACACCATCGACCCACTTGACACCACTTTTAGCCTTTTGAGATTTTATTCTTGCTAGTCTTATTGGCTTATCTATCTTAAGTTCTTCAATTCCTGCTTTAATTTCTGCTAGATCGAGTTGGGTAGAACTGTCGTTTTTCGCCATCTCCAGCTTCAATTTATTATATTCGATCGATTGTTTCTTCGTTAGATATTCCGACACCGCATCTACTATTCTCTCAAAACTTGAAGGAATAAAACGCAGTAAAAACCTGAATAGTCCTCCCGCTAAAAAAGATTGTATCATTGTTTAAACCATCCTTTAATGTTCAATAGCCCGTAGATGATTGCGGTAAGAGAAGTAACGGCGATTGCTATATTCTTCAAAGCTGAAAAAAGCCATTTCACACTTTTTAGTATGTCTAAAATCTCATTGACACCTTTTTGTTGTTCTCTGTAGTGTTTTTCAAAAAGTTTACAATGAGAGATAAGACAATCCTGTTTAGAATTTGAATTAGTACAGAATTCAATAAATTCCTCTCTTGTAATATAATGATCTTCTTGTCTTTTAGTCATCAAAATTAATAACTTCTTGTAACCAATACAGTGTGATGTAATAACTGTCAGTTTTACCCATAATCCTCCATCTTTTACGTGCGTTTTCTGCACTAACTGCCATTGTGTGTTCTTGAGTAGCACTAACTGATATATAACCACTGCTGTTTTCTGAAGGATAAGCCCAATATTCTATATCACTCCCTGATATTATATCACCAATTGAAGCTCTTACACGTATACGGGCACATCGTGTCGTTGTACGACCTCGGAGCAAACCTAGAAAACGAGGTGTTAGTTGTCGTGCTATTTCATCAAAGATAGAGGTATCAGTTCCCCTAATGAAACACTGACCGTGGATATAGACATCCTTGTCGTCATAGAATTTAACACGATCTACAAGGCTTCCGCTCTTATTCTTTGTTGCTATAGATAGACCCGTAATATCCCCTTTAACCACTCTCGTGATCGAACCACCTAGTACCCCATCTTTATCCTTGAAACGTATAGATGAATCATACCCTCTAGTGTCATCATGTTGAAGCGTAAGCTTATTCGACGTTAACTGCGTTTGTATATCTTGTAGATACTTTCGTGTTTGTGGATCTAAACCTTCTGCTTTAGATGAGGCAATTTGTCCTAGCTTACGACCAACAACTTCCGTTTGAGTAGCTAGATCATTGACTATTCCATCTATGATATTCATCTTTTGTGTTAAAACGGCTATTTCAGATAAATCTGTATTTTCTGCTTTAGATGAGGCAATTTGTCCTAGCTTACGACCAACAACTTCCGTTTGAGTAGCTAGATCATTGACTATTCCATCTATGATATTCATCTTTTGTGTTAAAACGGCTATTTCAGATAAATCAATTTCTTCTAGTTTAGATAAATCAATTTGTTCTAGTTTATCTAGTTTAGATAAATCAATTTGTTCTAGTTTACGACCAACATCTTCCGTTTGAATAGCTAGATCATTGACTATCCCATCTATGGTATTCATCTTTTGCATTAAAACGGCTATTTCAGATAAATCAATTTGTTCTAGTTATCAATTTGTTCTAGCTTACGACCAACAACTTCCGTTTGAGTAGCTAGATCATTGACTATTCCATCTATGATATTCATCTTTTGTGTTAAAACGGCTATTTCAGATAAATCAATTTCTTCTAGTTTAGATAAATCAATTTGTTCTAGTTTACGACCAACATCTTTCGTTTGAATAGCTAGATCATTGACTTTTTCATCGATGATATTCGTCTCTTGTGTATTTGTCTCTAGTTCTTGGATCCTGTTTTTCATATTGTTAAGATCAGAAACGATAGTTTCAACACCATATAATCGGGTACGCACAGGATGCAAATCTGATTCCTTAACAAGATTATGAGGAGCTCTGGGGCTATCAGAGTTATATTCTTTAAAAGTTTGTTTCTCACCTTCGAAAATACGGATAAAATCCCCTTCTCTATTGTTGACAGTTAGCCAAGCGTTTAACCCATCGACATCAAAATCTTGGGATATTGCTAGTTCTTGAACTCTTCCATCGGAATATCCAACTTCAGCATGAATCCTACTTGGATCTTTAATATCCCAAGGAATGACAAACTTTGATCCTACAGCCCAATAGGTAACCGATTTAGTTTGTTCGAAGTTTAGTTTTTCCATGATTACTTTTCTATTCATTGTTTTTTAATCCTCTCCAAAGGGGAAGGGCAACCGATGTGGCAATCCCTCATCCATATTTTGAAACAATTCGATACCTTTCTTCTTTTTTTTGCTTTGTTTCCTATCAAGGTATCCCGGATTGAGCTCCTCAAGAATCTGATTAAGGATAAGATGATCAAAAGAGTTCTTGAGATACCACATGTTCATAAAAGGGAGGGTTTTACGAATGGCTTTCGTTGCTTCAACCTTGGAGTTCTCGTTGTCTTTAGTCGCAAGCTCAACGGCTGAAGAAGCTAGATTAGTAACCATCGAGGGCACGGGACCAAATAAGCCTCCAAACGTTGCCCTATCGCCTTTTGAGACTAGTTTGGTGAGACGATCCACATAAGGCAATAACGCCCCGTTTGCCAATGTTCCCTCATAGATAACCTCAGGTAAACTAGGATCTTCCCCTCTTAAGAGAGCTTTGATACTCGCCGCACCTATACCCGCAAGAGCCATTGTTGCAATGTATTTAGTCCATACATTAGATAGCTCCATAGATGCACCTTTTGGCATCTTGGCCGAATTGTATAAATCAATAGTATTGAGAAGCATCCCTGTAGGAGTCGTGGTAAATTGTTGAAGCATCCGCAACGCCTCACCCGCTCTCGTTCCCCTTTTGTAAGTCAAAAGCCCTAAACGTTGGCGATCAAAAAGCGATGTGTGCATTGCTCCTCTGACAGAGGTTTGGACATTATCCAGAACAAGAGCGTGCATTTTATTGGACACCTTATCTTTGAGTATGTTGATTTCTTTACGTTTAAGATCCGTGATTTGTTGTTGCAACTCTTGTCGTTGCTCAGGTGATAGTGTCTTAGAATTCTTCAGTTTTTTACGGTGGTACGCGGTTTTATCCGACATTCTTGCGAGATCGCGTAGATCGGCATCTTTAAGGTTTTTTATCGTGCTTGGAGTTCTAGCGTATAGATATCCATCGGGGCTACTCATCGCCTTGGCCCTTTTGATAACGGTAAAATCGGTATCATCCAACTGCTTAAAAAACGCCTTAATCGAGGGATCAAGTCGGGGATCAGCCTTAAGATCTTTGAGTGAGGCGTACGTATCGACCATTCTGCCAATCTGATTGTAAACAATCAAAGCATGAGAGCTTATGCGTCTCTTATCCAAATATTCAGACCCCGACCACTTATGCATCTTAGAGTGAAGTTTGTGACCAATTTGAAAGGCATCAGAACCCTCCATCATATTCCGCCCATGAGCCACAACACCCTCTGCATAAAGCCCGACGTCGCTCAGCAACTCCATTCGCTCCCTGAGAGGCATTGTATTGATTCGTTGGATTGCTTCCTTATCAATCCCAATACGAGAGAGCATTTGCCTGCTGATAAAGCCGTCTTCCAATAAAGCACCGATCGGATGTTGTCCTAGCATGCTGGCTGCCGCAGCCGATCGAAGCCCTGCCATCCAATTCGCCCAACCCGCGTTTTCCACGGTCTCGCCATGCCTCATAACATCCCACATCTGGAGCATTGCTTCTTGCCGAACTTCTAATTTGTTCCGTCCTAACCAATCTTTGAGGGCTTTGTTTCCCGCGGATGCTTCCTGATCGTCCGCAATCGCCTGCGCAATCGTCTGTTTAACAAAAGAATCCGCATTCGGCCCTAACTCACGGGCAATGACAATATCCTTTGACAGCGAGGCCAGTTCGGAAGTGAGGATGGTGTTAACGTTGGTGCTCACCCCAAAGTGCTCCATATAATCCATATGAGATTGGCTGTCTTTAAAGTGGAAGACCCGTTCAAACTCCCGTTTCACACCCACTTCGCTAGAGGGAATAGATGGATCTTTAAAGGATGTGGATCGTACTCTCTCCTTAAAAACCTCACCAACGAAAGACGCTATTTCAGAACGGGAAAGCGGTGTTCCGTCGATATCCTTGTAGCGGGATAAATCAAGCCAATCTAACATGGATCGGACGAAATCGTCTTTTTTAGTCGCACGGAGCTTATCAACACTCATCGGCTGAGGTATACGATTTTTAAAGAATTTGTAGTCAAGACCAGCCTCACGAGCTTGCGAGTGCAGTTCTCTCTGAGTTTCAAAATACTGCTTAACCAAATGTGAAGCCTGTTCGTTTTGAGTCTTCTTACCCACCATTTCATCAAAAACATCCATTCCAAATTGCTTATCAAGCGTAAAACCGAGGTTTATCGAACCGACTCCGGCGTATTCGTTAAACTTTGAGAGAACTTCCGTTTCAGCGGCTTTAATCTTCATCTCGAGCGGCACTTCCGCCGATCCTGCCTTAAAAAACAACTTGTTAAATAACGCTTGCGATTTCCCATAAACCCCTGCTTGCACCCGATCGAGATCTGAGCGAAGTTGATGCCGTTTATACGCCTCGTCAATAGCGTCGTTTACCGATCGTATGAGTTCTTTTTGGAAGTCCTCTTCAGCTTTAAGTCCCGCTAATCGGTAGCGCTCGGCTTTCGATAAACCTTTTCCGTCAAGACTCACATACGCTCGGACAATTCCATCCTCTAACCGCCTTAACTCCTTCTTCGACAGCTCCCTACCCGCCGCCTTATTCAAAACCTGTATGCATTCTGGCTTCATAAAGATCCTCCTGTTCGTAAGAAGCAGTTGATTGCCTCTTTAATAAGGCTTTTCGTTTTAATTTCTTTAGTCCCCTGCAGTTTCTCTTGTAAACCCTCAAGAACCTCACGAGCCTCTACAGGGTGTCTTTCCTTTAACTCTGAAAAACGATGCATGGTTTGTTCGTCAACATGGGGTAGAGACTCCGTAAACGTTGTCGCATCGAACTTAGCGTGTGGAGCATCCGTAAAATCCGCGCCCCGCATTGGATCAAGCTTTTGATTCCGTTCACCCTTAAAAGGGGAATGATCGGGAGACCCTTCATCGAAAAACTTCCGTGCTGATGATTCTTTCTTAGCTCCTTCTATCTCAGAAAGTTCTCGCTCAACTTCTTTTCTTTTGGGGTGAGGGTGCTCGGCTAGGGGCTCACTTGGTTTTTGTCTATCGGAATGCTCTTTGTACTGCGGTAGTGGCTCGGGTTCAGGTAAATGAGGTTTAAAATGAGGATCTTCAAGGGTGTTGTCGGCTATGGTTTGAAGCTTTTCTTGATCAAAATGTGGATACTCACCCCTAACCAAGCTATCAACCCCATGAGCTAAAGTATCCGTATGAGCCTCATAAGCATCAAAATTGGTATGCAAACCAGGGCTGGAAGATTTAACCGCATGTTTATACGGTAATCTCTCCGTAATACCCTCTTTCAAATCGTTAATAAGACGCAAGGACATATTTTGTACTTGCTTTGAATGCATTCCGCCGAAGAACGCACCGATCAGACCATCCGTTATCAGAGATTCCATATCAAAAATGCGGTAATGCTGTGCCATCTCCGAATATCCATGATCTTCTAAAACTTTGGACGACCAACCACGTTCAACCATACCAAAAGGAACATTCAACACCGCCCCACTTGCGACGGTCTTCGCTATAGATTGAGAAGCAATGGCTGCAGGGGCGAGCAACGCAGACGTATGCACTATCGCCTCCCGCCACGATAAAGCATCGGCGGTCTCTTTATCCAATCCTTCTGTTTGATGCAGCATTGAACTCTCGGCTTTATGGGATAAGTAAGCATACAATGCTCCTACTGCTTGTGGAGCGTATCGTAAAACAATCCCCGCTAATTTGGTCACGGGTGTCGGCATAAGGCTTAACGCGCCCCCCACAAGAGCTGCTCCAGCAGCATAAGGAGCAAGGCTTGTTAATCCTTCAACAAGATGCGCCCCAGTCCCTACAGAATGAGGATCCGTACGGGAACCCCTGTAATAATTGGGTTGGTCGTGCGTCTCTTCCCGAAAGGGAGCAACAAGCTTATCAAAAGACCGTGAAGGTATGTTTAAAATCTCATCCCCTAAACCCGTGTACCATTTAATATCAGGGGAAACACGCGGTCTTTCCGCCCATTCCTTAATATTATCCCTTATATTTTCATCGCTCACTGCGTTGAAATACATGCGTCGTCCTTTCTGTTTTACGGTGCGTGTTCGTTAAAAATTTGGTGTTCATAGTACATTATATTTCTCGACCTGCGTTCATCCAGCTTTACATCTTCCACGTTAATAATGATGGTTTTCCCTTCTTTATCAACTTTCTGATTGCCATTCTTTATGATCATGTATTTCCCAGATCCAACGTTCATGTACTTAGCCTTATAGGGATCATACTCCCCCGTATCTTTCGTCGCATACCATAAACAATCCAAAAAATTATCTTTGTTCATACCACGAGGAGGCATAAGCGTTGATCCGTTAAAACTAACGGGAGTGAGTTTTTCATATCACCAAGTATATAAAGCTTGATGGCTTCCTTATCTTTGATAAAATCACCGCCAACGGTGCTTCGTTCAAGATTAGTGAGAGGTTTATTGATATAAGAGGCATACAAGGTATCAAATTTATTGGATTTATGATCGGTGTTGTATCGGGTTTCTATATCTTTCTTGTGTTTCATCCCATCGAGAACCACCATTGATGCATTCTTCGCATCATCGGAAAACTCCGAACTTAACCGAACAACTGCGGATAAACCGTTATCCTCAATATGGGCAAAAGACGAACGGACGCCCTCCTTGTCACTATCCGAAAGCGTGTTGTACGCCCCTCGGATCAAATCCACCGCCTCCGAAGTTGGACGCTTCACCAGCTGCGTCCTCAATTGATTCTCTTCTGTCTTGTTAAAATGCGAGGTTGTAAGGTTATGGTCATCTTTGATCTTCTTAACAAACCCAGCACGTTGACTAAGGGAGTCGGCAAAACTTTCCTCCGTATCAAAACGAAGCGGGTCGATCTGCTTATGCTTAATACCCCAGCTAATAGCATCTTGATTAAGTTCCTTCATCGATTGCCTGTGGGATTTTTCCAACATTTCCTTGTATTTAGTAGCCATTATCGTAGACGCTAACGATAGCGATGGGTTGGAAGCATAATCATCATCGACCTTTTGAAAAAACTCCTTCGCCTCTGAGGTCGACATCAGCTTAATACGGGCTACATCAGGGGCGGCAGCGAATTTAAGTTGCTGTAAGTTGTAGAGTTCCGTCCCTTGGTCAACCCCGTAAGCTTGCGTATAATCCTCAAGCGAGATTAACTCCGATGGTTTCACCGTGATTCCTTGATTAAGTTGGGCATCGATCCGACGAGCCTGAGCTTGTGTTTTTGTTCTTAGTTTGGTATTAAGGGCGTTATCTCTGCTTAATAGATGTTCGAGAAGATGACGTCGCTTTGTGTCGTCAAGTCGATCCCAACCCGCCAGACCTATTGATTTGCTCACATCCTCAACAATCTCAAGACTACGTTCTCGTGCTGAGGAGGAAACATCGGATAACGAGGTTGAATCCTTCGGTGTGTGGCCTTTTTTGTAAAAAGCACGTATAAAGTTTTCGAAGACCCGAGGATCCCTCGCATGCGCACCGATAATCTGATTGGTGTTTAGCTTCTCTTGGGCCTCGCTGAGCAATTTGTGTTTTAACTTGAGGTTAATCGGAAGAGAATTGATGTGATCGGTTATGCTTTGGACCCGTTGAAAATAATTCTCATTGGAAGGATCGTGCAAAACGTGAGCTGCTGCGAGACCCACCGTCATATTCAAGTTATCCTCTTGGGCTCGTTGGGTCGCTCCTATTTGAATATCTACACCTTTTGTATGATAATCGCGTATATCGTGTTCTACCTGAGCTTGAAACTTCTTACGAACATCCCTATGAGAAATGCTCGAAAGGAACCGATCATATGCCGACCGTATCCTCCCGTCTACATACTCCTTGATCTTATCCCCCGCTTGAAGGCTGTCTCTGGTATCCAAACTGTTGGTAAAATCGTGAAAGTCTTGAACAGCTTTAAACGAAAGTTCCGTGTATCGGGTGTTGGCAGTCGCAAAAGCGTTGTCTCGGCGTATCCCTTCTAAGAATTGAGTGGCTTTCCCAAGAGCGTCCCCGAGATCAAGCAACCCCGCTTGAGGATTGACGGAGTCCCTCACTGCGTCTTGATTCGGAGTAACCGCCTCCACTAAGGGTTTGTTGGTCGTGATCTCAATCATGAAGCGTCCTTTCCTTTTACGTTATAACGTCTAAACATCTTCATACCCGCCGATGACGCCGACTCTACCATAGGAGGACCGGCGATTGCGGCAACGGACGCCCATCTATTATTTTCAACCGCTTCCTTATTAGCTCTGTGCCATCCTGCTTCTTTAGCAAACCGAGCAACCGTTCGTTCTCTCGCTGTTCGAGCGGTGTTGATACCTTTATAGGCGTTGCGGGCGTTTTGCCCGACCAACAGATCCAAACTCGCCCCCGATAAACCCGATAACACCGCTTTCATACGGAAGACACCCGTGTCCATTATCCCTTCTCTGCGGGCTTGGTCTTCCCTATCCAAATAGAGAACATCCGCCCTAAGAGCGTTTTCTTCCGCTAGTAATGATCGATATTCGTGGTCTCTAATCGACGACCTGTGCGCAGCAAGCGTCGAAGAAATACGAAGCCCAGCTCCAACAAGGGGTGACGCAAGTGATAATCCATATAAGAGGTCATCCATGCCTATGCTCATATCGCTCTCCTTCAAATTGCGTGTGTGCGGTGATGGAAGTAAGACAGAAATAACCTCCGGTCTTTTGGCGGATGATTATTTCAGGGTTAAGCGACGCATCGGACGGGACTAAAACCTCAAATTCGCCCGTCTTCGGTTTGCCTCGTAACTCCTCCACAGGGACAATAGGAAAACCTAATATCCCAACTTCAAGATCAGCGGTGTTGATAACTCGAACCGCTACCTTGAATATACGACGCTTCTTACCCATTGTGCTGTTGAAGGACTCACTCGTATCCATACTGGGAATACAAACATACCGCTCGTTCGCACCTCCTTCATATTCATCCTCTTTTGATCCATCATCTTTTGCCAACCTTGGAAGTGTAGCATCTCGTTCTACCTCAATTCTTGGTTCATCTTCCCAAGAGCTTAAAGACCGTTTAAACTCCTCAAAATAGATGTCCGATTCAGTATCCGCATGCATGCGTTTAGGGTTTACGTAACTACTTACCTCAAAGGAGGGAGTACTTATCTTGGGTGCAGGAGTAAGTTGATGCCAACCCTTCCAACTCAATAAAGCCTTAAATCGTTTAGCGAGCTCGGCAGGTAAATCAGCCACTTCATCGCTGGGTTCAACCTTCTCGTAGTCCATCATCAAAGACGGATCACCGCCCGCTTTCTGAGTCGTTGCAGAGACTGAAGAAATAGGATGAAGGCGGCCCATATCCTTCATAGCACCTAAAATAGCCGGCTCATAAGTACCCAAGGGGTATTCAAAGCTCGCCTTAAAATCCTCCTTATACTCATTCCACAAGCCATATGCATTATCTATGTTGAGTTCTTTTAAACGGCTGGATAATTGTGCAACCAATTTCTCTCGGGTTTTCTGTAGCTTTTTTTGATTTTTATTCGGGTTCGGGTTTTCCTTCGCATCGGCTTCAATCACCGATTTCAACTCTTTTATCTCTCTCTCAAACTCGGATCGAATAAAAGAGACAATCCGTTCATCATTACTCTCTTTATACTTTTTCGCCCTACTTAATTGGGTTTGCAACTCTTTTAAATCGGCGGTAGGATCAGAAGGTTGCTGGGCTAACCCAGATAAACGCTCCACTTCCGCATTGAGGTGGGCTTGATTTTTAAGCGAACGCTCAAAGGCGTAGATAGTCCAATACCGTTCTTCCTTTATGGCGTTGTTTGTCCAATCGCCATAAAAAATCTCAAATAATTTAGAATAACTTGAATCAAACTTCGATTGCACATCCAAAGACGAAAGAGGCGGAAACGTGTAATCCCCTTGAAGGATTTTTTCACTCCCCGAAATAATAGTGTATAATGGCGGTTGCTCTTGCGGAATGTCTTGAAATATCCCGTAAAGACGTAGCTTAATCCGAATGTCCATAACCGTCTTATTAACTTTCTGCAGTTCCGATCGAATGTCACTAAGATAAGACTCTGATTTCCCTCGTTTAGGGTCTTCTTTAACCAGCCTCCTCGTATGGTGCGTAATCTCTTTGATAAAGTTGTTAACTGCGATCACGCTCTTTTGATGTTTACTTGATAACACTTCAAAACTGTGTTTCCGAACAGAGCTTTCCCCCGCCTCCACGGCTTTAGACATTGCGTCTACAGCGTTCTTATTCGCCCTCAAGTTTTCAATACAGTGGCGAAAAAGGACATCCAATTTCTGATATACCGCCTCAACCCCGTGAAGTTCATCCTTTTCATACATAAGTCCTAAAGGACTCCACTGAGATAAAAAATTATGAATGCGGTAATAACCAAAATCGTTATCAAGGAAATGATTAATCGCTTTATCGGACTCCTGTGTCCCTTTGTAAGATCCGTCTACAGGACTGTACGAACGGTAGAACACCTTCGCATACTTCTGAAAACGTTGCTTTATCTCATCCGGGGATAAGGATTTCCATTCTTTATAGGAATCCCAAGCCTTCTCTTGCAAATCCTCGCTTTGCATTCTAGATTGCTGAATAATCTCAGCTACTCGGAGGTTTTCCTCTTGTTCTTGGAGCTCCTTCTCTTTTTTGGTTAGTTTAATACCAGCATAGTCGCTTTCCCCAACGCCTATATCAGAAGCCAATGGCTTCTCTCTTTGATCCTGAGGTTTCTTATCCTGGATACCCTTGTGAGCTTGAGCCGGTGGGGCTTTGGCAGTAGGAATGGCTGGAGTCTCATTCTTAGTATGGGTCTTCCCAGCCAATAACGAGTTGTCAAGGATATCTTGATTCTTTCTTTCAGTTTCCTCTCTATCGTCCGTCTCTGTTGTACCGGGTTCTTTCCCTTTTTTACCCTCGTCTTTAACCTCTTCAAGCTCTTCTTCTTTAGGCGGAAGTTTAACAGAATGAGTCGGGACGGAAGGGAGCCCTAAACCAAAATCATCCCCCTCCGCTTTTATAGGTGTCTTCTCTTGTAGTTCCTTATCCGCTTTCTCTCTGTCGGCTTTTTCTTTAGCTTCCTTATCCGCTTTCTCTCTGTCGGCTTTTTCTTTAGCTTCCTGTTCTCTTCTTTGTTTTTCTTCTTGTGCGTTAGCCCGGGCCAGCACCGTAGCCTGTCTAAGTTCACTCGTAAAATTGGCGACGTTGGCTATTGTCGAATACGCAAGCCTAGTTTCCGCTTTAAATCGATTACCATGTCTTATTTCCGCCCAGTGATAGTCAGCCTTAACCTTAGAAGCTAAGTCTCTCAGTTGCTTTATTTGATCGTAGGTTACGCCGCCTAACCCCTCGGTTCTCGTTATCCTCCCAATCCAACTAGCAATGTTGGTGCTCGTTCGGGCCCACTCATCCGACTTATCCCCCACTCTTCCGTTTACCCAGTCGTTAGCGAGATCCCAATAAATGTGGGCGTACGCAGCATGATAACGGGCTTTGGATGATCCTTTTTCGGATTCATCGTATTCCTTTTGATGGTTTTTTATTTCTTTTAAAAACTGGTTCAGTTTATCGTTGAAATAAGTATGATCAAAAGCAAGCCCTCTTAACTTCCTATGCCCTAACTCTGCGTTTACATGCTTTTTTACCACCTCCTTAATCTTGGTAAACACCACATCTTGCATATTATTCGATTTCAATAATACTTTAGAAATCGATGTAAAAGTATTCGGTGGAGTGTTTTCTTTCAGCTTTGTGCCCACATCAATCGCTTCAATAATATGACTATCCGCTGTTTCCTTTGATTTCTGAGCCAATTCTAGAAATCTAAAAGCGTCTTTCATATTATTGTTGATTAAGGCAGATTCAACCTTTCTAATATTTTCTTGTGTGGACTCCAAATCAAATCCTGCGGATTCTAATGCGTCTCGAACCTGGTTGTTTATTTTATGCTCATCCTCAGCCTCGACCATATCCATAAACCGATACAAAAGACGGTCGCTTTTGTCCGATAAAATCACCTCACCGGTTTCAGCAAGTCTCTTAAGTGTGTCCCCTACTTCCTTAAGATCTTTGAGACCTGCTTCGATCACCAAGGTTAAATCTCGGCTTACAACTCGTTCATAACGCTCAGAGACTTTTTTCAACCGTTGTTCAATCGGGCCTACGATATAATCGTAACGGTCTTTATGGGGATTGAGATCAGATGACCATGCAATGATGAATTCTCTCAAATGTTTAATATTATCTTGGATAGACGTAATGGTCTTAGCTACATCTTCGGAAGGTATTTTATCCTGATCAAGATTATTGGTTTGATAGTCAATCGAGGTGGCTAACTCATTCATCACTCTAAGTCGTTCTAAAACCTCTGGATCTTTTGATATCAGTAGTTTTTCTGTCTCTTCTTTAATCCTTTTTTCAGAAGCTTTTTTTTCCTCTTCTTCCTGTTCTCCCATTTTGTGCATAGCCAAATCACTAGCCCCGGCACCAACCACTGCAGCACCCACACCCGCCACAGCTGCTCCGACCCAACCTATAGGAGTTGCCAGAGCCGCTGCGGTAGCCACCGTGCCAACAACCGCACCAACTGTAGCCGCAATCGATGTAATTGAATTCCAAAATCCCATTAGAACCACACTCCTTATAAAACTTTATTTAAAATCATCCAATAGCTTCAAACGAACGGTGAAGGAACGTTCCTCGCCAGCCGACAGTGCGACCAACATCCAAAGTGATGTTCCCCCACGATTATCATTCGGAAAAGAGGCGGCGGATAAAACATAATGTTTATCGCTAATCATGTGGGTATGCCACGCAAAATCCCCTTCCCCCTCAGCCGAAAATCGGCAACCTAGCAAGCGAGGAAAAGAGTTATCCTTAGGTTCCAGCACCACCCAAACGATCGAATGCGGCTCTTCTTGATACACCAACTGCAGTATACGCTGATTGAACAAATGATCAGCGAGTTGCGTTATTTCATTGAATCGAAACCCTTGTTCGGTGCTCCCTGATATATATTTAATCCGTCGCCCCACCCCACAAACAAAGACCAGACAATCACCAACGCTCACAGGAGGACAAGCGTACACTCCTGATCCCGATACCCGTCGAAAATCAATAGATAATCCCTTAGAAAGGCTGATGGACAAAAGCCATAAAGATGTATCACACCCAACCAACACCCCTTCCCCGAACGGATGCATCCAATGAATGGTGCTCGCAGAAAAGTCCGTAACCGCTGTCGTTAACGCTTTCGTAGGATCGTAACACCCGTAGTCCCCATCAAGAGAAAAATCGTAAAAAGCCCCAAAACTCGATAAATAAACCGAAAGTTCATCGCCCTTACTGCCAGAGAACAGCAATCGATTATTATGAAACGTTACATGTGACGGATAACCCTCTTGCTCGCCCCACGCACTCATAAACCACGAAACAACAGAGACTCCTGCTTGAAAAAGGGTCTGCGACTGAGGAGCTACGGATATTGAACGCCCATCTTTCGAAACGTCTTTTATATCCCCCCATACATAATACGGATCTACAGCCCCTGAAGCCGATTCCCGGGAGGTTTTAGAAGAAAGATTGCGGACGGTTATCCAAGTTATATTATTGTCCTTAACGTACGTTGCTCCTTTTGAATAACCAAAACGATCCCCCGATCGACCCGTGGTAAGACTTCGGTAGACTTTATCATCCGCAACGATATAAGCACCTATAGAATAATTTGTGTTCTTAGCCCACTCTGGCGGATGACATCCTAAACAAATACTCCTTCCCTTATCGAGGGGTTTAAAGATCTTCATATCCGATGTAATACGGGCAGTACTGGTGTCCGCTTGAGATATCGACAGCTTTGCGTTCGACTTAACCCCTGAAATCATGCCGTCCCTCAGCCAAGGAGGAGGGAGAAACTTAATCTGCTCAAACACAAACGAGATTTTATCCCCGTCTTGGATGTAAAGAAGGTGGTGGGGTGGATGATCCTTATGGACAAAAACCGCAGTTGATCCAAAAACCGCATATTCTAAGCTCGTATTATCCTTAAAAGTATAGGGGGTTTTATACGTTTTCCCGAAAAGAGCCGGAGACCACTTCGTAGAAGATCTTACAACGACGATCTGTAGTTTTTTATCTCCAAAAACCAGTAACGCATAACCACCGTCTGGGATGCTAAAAGAAAACACACGGTTTGATCTTGGATCTAAACGACAATCTCTGTACTCTTGCATAAGAGGCATAGAAACCAGGGGTCCATATCTTAAAGGGATAAGATTGCGGCTCTTCGCAACCCCTTGAGCGTGCAGAGACAAGTCTTTACGGGACTGAAGAAGACGTGGCGACAGCTCGCCAGCGGAAAAAGAATGCTTTGTCCACGTCGTATTAACCATTGTGATACCCCCTGTCTTCAGGAATTTCTACACCATCCATGTCCATAGCAACCGCTAAAACTCGCTCGCTTTCACCTTTCAAATAGGATCGCATTTGATCATCCGAGATTAAAGGAGGACACAGTTCTCCTGCCAGTTTTAAAGCAAACGCCTCTTGATAGAGGGGATCACAATCCGATAGGGGAACTTCCCCAATATACTTAAGAGAAAGCGGGCGGGGGGTATCACCACGAGCTACAATATATCTGCCCCTTAACTGAGTTTCCTCACTCGTATTTAAAACTTTAAGACATTTTAAGGGAATATAATATTTTAACTCCCCGTTATATGTAAAATATAAAGGTGATAAGTCCATCGACTGCGTCGCAAAACTCCATGAAAAAGAACGCAATAGACCCTTATGAATTGGAGGTAACAAAAGACGGCAATAGTCCGCTTTGAGACTCCTTTCGTTCCAGTTCTCGAGGGGGCGTTGCCCTAACTTCAACAACGCCCAATTACAGATCTCAAGTTCCGTCATCATGCAGCCTTAGTTCCTTTTAGCACTGGCACACCTTTCAAGGAATCTTTCGATATCTCAATCCCTAATATCTTATCTGGTTCTATTCTCGTTGCTCCAAAAGATGAGGTTAAAGTGATTTGAGGGGCATGCCATTTACCAGGATCTTTAGAATGTTGTACATCAATGGCTTTTCTTTGTGTGAAAACCACCGCCGATTTGCAATAAATTGGAAGAACATACTTAATCTTAGTATCTTCAAATTTTGCAGAAGATTTCACGGTAGGTTTGCCATTAGGGTATTCAACCTTTCCGTCAATCAGTCCGGGGAATTTTGTTCCAGCAGGAAACAAATCATTACCTGGAACTTTTTCCATGTTGATAAACCAAACACCCGCAAACGCTTCAATTTTACCCGCTTGCAAAGCAGCAGTGTTGATATAATCCTTGGAAGTAGCCCTTTCTAAGGCAAATAGCGATGCCCATACATCACTAGGAACTAGAACATAAACTTGCTCAGAATCAACATCAATATAGCGTTTTCGAAATATCGATTTGGCAGTAATCAATTGTCCTATAAAGGTTTTGAAAAAATCATCCCCTTCAACCGCAGATAGTATATTTTCTTTAGAAAAAAACTCAGTTTCCGCCCCTATCTTACCTTTCTTATTAACTCCAAGCATACCTTTTAGTATCGCTTCATCCTGCTTACGATGCATCGCTGCTGTCGCTAACGATGCATATGGCAATAACGGATTAATACCTGAATCAAGGGTTGCAAACGGATCAATGCGTTCTGCCCAACCGAATTGGCTATGACCAACCCAACGTCTATCTTGATCCGTCGCATTATAGATTGTATCAGGCATATCCCCGACAATCTCATGAGCTTCTGTAGGTTTAAACACTTCAACCAGTGCCGATGCTTCCCCTTCCGTTGCTTGTTCTGTTACCGTTGGGCGAAGTTTCGATTTAGTCTCTTGAAGTGCTAACTCAACACGTTTCTTAAATTCATATATATTAGCAGTTGCTAATTGTTCTTTTGTAGCCATTTTTTTATTCCTTTATTGATTAAGTGTTGCTTGCTTTTCGGCCCATTGAAGAATTTTCTTTGTCGCCTCCTTATCCCCAGACAAAACCCTTGATCCGAAATCGGGGGTATTAAAAACCTTATCAAAATCTCTATCAGCCTCTTGGGATCCCTCCGATCGGACAAATGTGTCTCCTGTTGAGGATTCTTTGTTCTGCTGGGCGTAACGGTCAAAAAAATTAAACGTCTTCTCAAACCCCCAAGCGGAAATAAGAGATTGAACATCATTGTCGGGTATTTTCTCTTTACGAAAATAACGGGCTATATCCTTTTCCCTTGTCTCGTAATCCGACCCTAATTTCGTTTGTAAAAGCTTTCTCTCTTCCTCCAAAGACGCACCAAATTGTTCACCGATCTTCCGTCCATGATCAACAAGCTTGTCAACCACTTTCTGTGCCACCCTCGCATCAACGCCCGCTTCCTTAAAAGCCTCAATATGAGCGGTAACCTCTGCCTCGGGGACATAATCAGGACAACTTAAAGTGTAGTCTTCGATCGGCGGTTTAGGTTCCCCAGCTTCTTCAGTTGATGATGAACTAGAGGAAGGATTACGACCTTGCGGGTCAATCTGTACCGCTTCTTCCTTCAAAGGTGGTGGATTAGACCGTTGCGAACGCTCGCATTCGACCACGGGTGGTGTTGAAGGTAGGGGAGTTAACTGATCAGTCTCATCACTCATTATTTACTCCTTAGTATCGTGGGTTATCAGAATACATTTGTACAATTCGTTCAAAACTAAGCCCACAATTGGAAGCTATGTGGACCGCTAAACTTCTCTTTCCCTCCAAAAGGGCAAGTTGGTGGGCAGAATCATTTGAAACTGATGATAAAAGCCCGCCTTCAACCATCAAATCTGTCAAGACGAAACGACCTTCAGGAGTGGAATAAACATGTTTGTAGTGACGAATTCTTCGCTCGTCTTCTTCCAGTTGTCTCGCTAAAGCATCGGAATCAACCGTATAGCCATGGGATAACACTTTGCTTTTAATCATATCCGCAAGTTTTCTAAAATTAACCATAGCTGTTCTCCATCATATCGTGGGTAAGTTTCTTCTCCATTGCTCTTCCTGCGGCTTTAGCCCCTATATCCTGGCTTGTTTGTTGTAACTGTTGTTGAAGGTGTTGTTCCTCCATCACCCTCCTTTGAACTTCCCTCTGTTGGCGAATATCCTCCACTTCGGCGGTATCGCGGATAAGAACGGCAGGGGTGTTGGTCGCCCATAAAGAAAAACGGGAAACCCTATCCGTATCCATATGATCCATACAGCTTGGATCACCCGTTTTAACTCCCAATTCAACAACAGTGTTAACCCCTTGAAGAGCACTCGCAACACTCTCAGCTTGCTGGTATTTGAATAAAGGTGATGTATATTCCACCTTTAATAATGAAACAGGAGGATTATCAGCCCCTTCACACTCGGGAAGATTGCCTTGTGAATCCAGAATATCCAACTCACGACTAATCATCGCCCCAATAAATTCCGATTGGAGCCCACCTATAAGAGGACCTACAAACGCCCCTTTCTCACGGGTCTTTTCCATCGATTCCGCAGCAGAACGTGACGCTTTATCATCAAGAACCTGAAACAAATCGAGCAGAAACAAACTGCGGATCGACTCTTTTAATCGATTAAGCTCCTCGTGGTAAGGAAGAGGATTGCCGAATTGCACAGGTTGAAACAACGATCTTCCTTCTCTGCTTAAAGCACCTATGTTCATATAACCTGGCTTCAGATCAAAATTTCGTTGCTTCGCTTCCGAAACCGCAATTGTCGGCGGGTGCAGAGAAAGACGCCCAAACTGAGCCAATTCGTTAACCGTCTCATTCAAACGCCGAATCGTAGGCAACGCTTCCATAGCAGGGGACCGCCCGTATATCTCATCAGCCCGCACTCGGTAGCGTCCAACAATATAAGGAAACGTAGCAATCTGCTTCTCTTCAAAAAAACGGTTCTCATCAACACTGACAAACTTCGAATGAAAACCCTTGTTGCCTTTGTCTTTCTTCTTATCTGTAAGACTTTTAGGATAAACCGCATGGATAATCGTAAACCGCTCGTTTTCATTCCTAGCCAAAGCCGATTTCATTTTAGATGATAAAACCTTATCACCCCATTTGCTGACAATCTGATCCACCGTAAACGTAAATTCTCGATAAACACTGTCCACAACGTTTTGGTGGTTAACGCTCATATAAACGTTGGATAAAGGCACCGAAATATAGCGTATACCCTCTTCCAATCCCTTCTCATCAACGTCCGCTTCCATGTAAAAACACCCCGTGCCAAACTCAACAACACTGGTGTAAAAAGACTGCAAACAACCAACAAAACCCGAACGAGAACGCTCCCTAAATCCAAAAAGAGTATCCGTTACTTGATCACACCACTCTCTCACCTTCTTCGATCTGGCGTCCTCCTTATAGAGAAAAGCTTGATAAGCCGAAAAAGACTCCGCTAAACCATGCCACTTCTGCCCGGGAGGCGTAATCAGAGACGAAAGCAACGAAGATAGCTTAATACACGCCTCAGAACCTGTCGTATCCCACATACGCAATTGGGCGTTATTCTTATAAGGATATAAAAACCCCGTTAACTCCTCCATCCAATAATTTAATTCCCCTCTTTGATTCTTCAAATAATTAAACCGATCCTGTATATCTTTGGCAGATCTTTGATTCATCGTACATGCACCCCTGATAAAAGACTCGATGAGGTAAAACGCCGAGCAGGAATGGGTATTCTATTCATCTCGTAAGCACGTAAAATTTCCTGGCGTCTCACTTCAGCCAATTCATCCCCTTCCAAGGGGCGAACACCCTCTTCTTCTTTTTTTCCTTCTTTCTGAGAACTACCGAAAAATCCACCAATGGTATCCCATTCACTATATAAACCTGCTGCTCCGCCCATTAACCCGCCTATAACACCCCCAACAGGGCCAAATATGGACCCTAGCTTAAAACCACTGGATAGCGATGAACCGAATTTTACACTCGAATCTAAGAAACCCATCCGATAAACTCCAAAAAAAACGAGAAATAAGCGGTTGTGACAGCCAACGGAAAAAAGAAAAGGCGGGTCGATTATCAGTTGGAGTCATATTCAAACCTCCGCTCAATCAATAAATCAACCCCTTCATACTGGTAAGATGGGCACCGACCAAAGTCCATATCACTGCGTGGTGGATTTTCCGCAAAGGTATACATAAGCCCGTCCGAATAATCGGTGCTTTTAGCTCCTTTAACCCTTTTAGATTCAATGGCTAATTCGCCCGTATTCGGAACGATAAAAGACTTTAAGGATTTTAGGTTTTGAATTAATCCACTGTGGTTGATAAGGCTCGCAAACTCCAGCCAATCAGCCATCTTAACATGTAGCTCCGTGCGTCGGTTTCGACAAAATTCAAGATCAACAGCACGCTTCTGACCGAGCACTCTGTATACGTGATAACCCAACATTTCCAAATAATCACAAGTCCTTGCACCAGTGTTATTTGCGTCAATAATAATCGCATCAGGGCGGTATTTCTCAACTAAACCAGAAATCTTGTTATTCGTCGTCCTCAAATCCGTTTTTGACCAATCAAATAGGTGCTCAATAACAGGACCTCTACGCAGAACAACAACGGTATTATCGCCACCCTCCTCTGCTATATCACAACCCATAATAAGAGGGGCGTAAGGATCAGGACAAGGCTCTCTGTTCAGGGCTTCTTCAATTATATTAAGTGGTATAAAACTATCGATGTCCTGTTGTGGAAATTGTCCACATACCTCAACCCGGGTAACATCAGAATCCAAGCCATAACGAGCTATGATCCCTTCATGAAAACTCGGATCAATGCCTTCAACCGTTCGTGTGTCAATCTGAAATCGCTTCCATTCGTTGAGTGGCTTGTTAAATATATCGTAAAATTTGCCACTTAAACGACGAGGATTAGACGTCATAATCCAGAAACGATTAGCGTTCTGCTCCGTTAAAAATCCAAGAATGCCTAAGTTAATAACATCAGGAGTGCCCGATGCTTCATCGTTAATTATCGCCATTCCATAGGTGTTATGATGACCAACAAAAGTATCAGGACGCTCTTCCGAATACGTCCTACACATCGTCGAATAATGTTTAGAATCAATCCCAAGACTACAATGTAAAACATCAGAATACCAAGGAGCTGGATGCAAAGATAACGATTGCATCTCAAACCAATGTTTGTTCGGTAACAGGGATAGCCACTTACTCACTTCCGCCCATAAAGTCGTTTTAAGCTGAGTCTCAGAGTTCGCAAGACAAATAATAGACATACCAGGTCTTGTTGACATCAGCCATAAAACTAACCAAGCGTTTAACGTCGTCTTTCCAATACCACGACCTGCCGATATAGCCCCTTTAAATACTTCAGGATTGGGGTTATTAACACTGTTAAGACAATGAGCGTCAACCACTTCCATGAACTCTAGTTGCCAGCTCCTAGGAGCAGAAAAACCTTCAAGCGGTGTGCCTTTTTCACCCCAAGGAAAAAAATGCAATACAAAATTGCTAAAACTCAGCTTTATCTCATCAGACCACATCAGATCAAAAAGCTTTTGCTCCGTTTCTGGATTTGTTGGAAGTTCTCGGCTCAATAAAACCCTTCTTCAATAAAATTCAAGTATAACACACCTTAACAAAGAAGAGGATCCTTAACAAAGGTTACACTACCATAAATTGAATCGCTCTGCAAGCTAAAAACGTCAGAAACACCTTTTAATTTAGTTTTTTTTCGATTTTGTAATAAATACAGGTGTTATACTCTCTTTCGTCGCTGATAGTAGGTTTCTGAGCTTAAGAAGCATTGTTGTGTAAAATAGCTGAAGACTCTTCAATATTCCAAAATTTTATAAAAATTGTCGGAGGGGTGCCTATATATCCTTTAAAATTAGTCTCTGGGGGCCTCCCCACCCTCTAAATTCCCTAAACTCCTTCAGCTCTTTAACTTTTTATTAACTATTTAAACTCCTAAACTCTTTAAGTTTTTATTAACTATTTAAACCTCCGAAGCTCCTTAAACTCCATAAACCAACAGAAATAATCCTTAATCTTCTTTTGTGGTATTGATGGTAGATTAGTCATGTTTAGTTAACTTCGGAAGCTCAAGAGGCTTTTCTGTTTGTTTATCTAATGCTTTAACAGGCTTTAATCCCTTGCTTTGAATGCTATGCTGTACTCTATCCATCAACGGCTTTAAATCTATCGTATGCTTCTGCTCAACCGATACATGATTACCGTATACATGCCTATGACGCTTCTCAAGCTCCCACTGCAGACGTTTCATACGGAGTTCTCGTAACTTGATTGCTTGAGGATTATCTCTTTCTTCTTCAGTAAGTGGAGCTTCAACAACAGAGGCAAGATTTTCGCTCAAATGCTCCATGTGGCTCTGTTTAGCTTGCTCATAACGCTTTTCTAAATCTTCTCGATCTTGTTTTACCCAACCGTGAAAAGAAACCACAGTTACACCGTGCTTCTTACAGGATTGTGATAATGACAAACCACCACTAAAAGAAGCTAAAATATTATCAATTCTTTCTTTTGTGTATTTGTGAGCGTACATAATAAAGGTAAAGTAGCATAAAATCAAATAAATAGCAAGCTTTTTACAAAGTTTTATAAGGCGCGAAAATAGAAAAGGGTTTAAGCGGTTGAAGGAGCCTTCTTAAGCTATGAAGCTCCTTAAGTTATTGAAGTTATGAAGCTCCTTAAGTTACGAGGTTATAAAAAGCTCGCAGATGCCGACCTTCAGCCACTTTGGGGTAGCAGTAGCAGTCGTTTTTCAAATACTCGTTACGCTTCGTTACGCTTCGTTACGCTTCTATTTTTCAAAGTGTAACGAGTAAAAATAAAGTGTTTTCAATAACTTAGGTTATAAATTTACTACTCGTTACGTTCGTTACGCTTGTTTTCAACTTTTTGCTTATGTGAGAGAATATTATTAATGGATTATAGGGACTACAGCTCACTGTATATACGTATATAGTAGAGGAGTATGGCGCTGAGAAGCGTAACGAACGTAACGAGTATACTATAAGCCTTTGAAAGTACTTAGTTTTTACTGATCACACTTCTTTTTTCAATGTGTAACGAAGCGTGACGAGTGTTACCATAAATACCGTGCTAAGTCATTGTAATAACGGCTATTTTAGACTTTTTATCTTGTGCTATAGATACGTAACGAATTTTTATAAATACGGGCTTTTGGGGGCTTTTTAAAGGGTTTTTCCAGTCATTGGCTGTCCTCCCGAGGTGCAACCTATAGTTTTCACAGCGTCCCAATATCGTTTAGCACACGTAAAGCCGTGACGAAAGTTTTAGAGGGTTTCTTGACGGCAGTTGCTACTAGTAATCATCGGCTGTCCTCCCGAGGTGCATCCTATAGTGTTCACATACTCCCAATATCGTCCTCTAAAAACTCCGTTGCTCTTTATTAAGAGCGATAAGAATTTCCATTTACAATAACATCTCTCAAAGTATTGTGTCAAGGGTTTGATGCGTTTTAACTTGGTCTAGTCTTTTCTTGTTAGTGACATCTTCATATCGTCTATCTATCACTTCCCCGTCATAGATCCAATCAAAACTGATTTCGTATTCATTACGTAGATATAAGGCGTACCTAATGCTTGTAGAGCACATGCCATTTTCAAACAGATTTGCTTTCCGTATATCTCTAATACGTGTTCCGACGTCTTTCCAATATTGGCGTATTTCTGGCGTGATGATCAAAGTGTACTCTTGCAATGATTTTAACGAAGTTTCTAAAAATGGATTTAAAAACATAACATCCAAGCCTTTAACCAACTGTAAACACGACCTTAGTGTGAATAATAGCTATAATTTAAAGTATTTTACTTGACTAAGTAGAAATTATGTTAAATAATACCATAAAATAAACAAGAAGTCATCTGTTAAATGCAACGAATTGATTTAAGAAATTTAAGGAGTAACCGATGGAAATAGATTTACAAGAAAAGTTTAAGAACTTACTTCAAGAAGATATTAAAGACTATTTAGATACGTGGCATAAAACGTTGTATTCCCCTGAAACCACTCTAAACCCCAGCGAAGCTGAACTTCTTGAAAAAGTAGCTTAACCCCAACCTACAACCACCCTTTTAAAGGGGTGGTGTAGACGAAGTACGGAGACCTAGAAAATGGGACAATTAAAGCGACCTTACCTCGAAGCGATGGAAGCCAACTACGGGTTTTTAAGTGCTGTAAACCCTCGGATGGGCATTGAGCCTGAATCTAACCATGAAGTAGAGGTAATTGAGAAGCTTGAAAGTGCTTTAAAGACCTCTAAGAAGTTAATTCATTTTCGGGACCGTACAATACGGACGCATACACTAGAGGATTTAATCGAGGAAGTCAACCGGATTATTGTTTTAGCTGAGGCTCATAAACGGCGTTTAGAACTCAAGATATTCGAAGATAATGAGGTTTGGAGGTTATTAGATGAAGCCCGTGAAGATTGTGAAGATTGTGAAAACTGTAGTGAGCATCCTGATCAAGAGCATAAAGAAGATTATTACGCCAGTCAGATTTAAGAGATACCCTGTAAAGGGTTCGGGGGTGGATGTTTATACCTCCGTGATTGATCCACCCCTGTATAAAAACCACTAACACCCCTTTAGAGGTTTAACGAGCCAAAAGGCGAATAACAATGAAAGGAAAATACCATTATGACTATTAAGAAAGTACTAATTGCCTCAACATTATTATCCCTCTGTGGCTGTGGTTTAGCGGATGAACCAAAGAAGCTGAATCCTGATCAACTCTGTGATGCCGTTTGTAGGCTTACTTTAGAAGAACAAAAAGAGTTACAAACTAAGGTAAATCAGAGGTATGAAGAACATCTTACAAAGGGTGCGAAACTATCTAGTGATTAAAGCGAAAGAGCCCCTTGAGCAAACTATCAAGGGGCTTTTTCAACAAAGTTCAACCGACAGATAAGAAAGGATAGAACCAATGACGTAGATACAAAATAACAAAAGAAGAACACAGAGTCTTTTCAGCATGACATCGCATTAGGGCTTTAAGAGGTTTTAACGATGTTAAGAAAGGTGCTTTAGGGGGGTTTTATCGAAGCTGAAGATAACCTTTGCCATAGTGGTAGTTGTTGGGAGTAGCAAGGGGGCGGTGAAACACCGCCCCCTTAAGACTGAAGGTGGAATTCAAAAAGTTCGTAGCAAGGGGGTCGCAAAACGCTACCCCCTTAAGACTAATGCTCATTGCTATGGGGTAACAAAACGTTACCCCATCTTTGACACTTGGAAGTTAGCGAGCTCAAATTTGAGCTGGCTGATTTGGAGGATAAACCATGAAAAAACATTCTTTTACACGCTTAGAGAAGCTGAAGATAGCGTTTAATGCCCTACTCTTTTTCGGGTTTGTTGGCATGATGTGCCGGTGGAAATGGAGGTAAAATGGCGTAAAGGAGGTTATTGATTAATGGCTAGATAGTTTTAACAGTATTCCTATAGTAGATACGAGTACAGAGACTATTATCCCCATAAACCACTTTGTTTGACTGTTAATAGCGTCTTTAAGTTCTGACTTAGTACAAGCTAATTCTGTTCTAACATCAGCTATATCTGCTTTAAGCTCTGTTCTAACGTTAGCTATATCTTGTTTAAGCTCTGTTCTAACATCAGCTATATCTGCTTTAAGCTCTGTTCTAACGTTAGCTATATCTTGTTTAAGCTCTGTTCTAACATCAGCTAGATCCGCTTTAGTTGCAAGATATGGTAAAGCCGTTTCCAACTTCGTAAAGCGGATTTCAACACTATCTCTTTGAACTTTTTGTTTTACGGCTGTCTTTTCCATAAGTCCCATTGTACACCTTCGATGTTAACAGAGTCAATTAGTTATACCTATCTCTTAAAATCTATAATATTACTATTATCATCCACTGATTCAAAGGCAGGTTTAAGTTTTAATCCTTTGATTACTTCAAATCCTTTTTGCTTGAGGTTGAGCGTAACCGTCCTCGTTGATATGCGTTTTCTATCGTAGTTTAACTCTTGTTCTCGGTATTCACTGTAGCTTTTTGCCAAACTATGGCTCTCTTCCCACAGATCTTCACCAATATCGCAACAATCATCGATCCATGCTTGGTAGGTATCGGTTCCCTGTCTTTCTTCCTCCTTGGCTTTTAAACATACTTCGGGTATATCGACGTCTAGACCCTTGCTGAGGTAGGCTTTAACTCCTTTTAAAAACCACTTCTTTGCTTCTAAGGTGTATTTGGTTTCTAGTTTTTGGGCAAAGGATGCATCTCTATTTGCTATTGGTTTATCGAAAGGGATTACGATGTATCGCCTCCACCATGCATCATCAGGATTTCTAACGAACAGATGTTTGTTAGAGACGATGAAAGGAGTAAAACTAGCGGGTGATTCACTGTAGGTATTACCGTAATTGAGGCGTGCTGTCATGCAATCACCTCCTGTCATTTGTTTTATTTTAGCGGCGTTTATCTCATCATTTTCATTAGTTTCGCTGATAATAACAATTCTAGATCCCATGAGTCTGATAAGGCTAGGGTTTGCTTTACCTGCTTCTGGGGGACGGTTTTGCATAATGTCGCTTGCCTCGGCATTAATGACGTATTGGTTTCCGAAAGCGTATTTAATAAGGTTCATGAGGGTGCTTTTACCGCTTCCTCCAACACCTCGAATATGAATAAATCGTTGGGCTTTATTCCCTCCTAGCAACGCCATTCCAACACAACGGGTGAAGAAGTTCATCACCTCTTCGCTTTCGAAGTATCCTGACACTAGATCAAGAAACTCTTGCGATGGCTCACCCTCAACAAAAGGAGTTCCTGTTGATTTGGTAATATATAATTCTTCGGTTGGGGTAATGCGTTGTCCTGTTTCTAAATCTAATATCCCGTCTTTTTCCCCAAGAAAAAGACTCCAGTAGATCAGACGTTATGCCGAAAATACTCCCAGCTTCAAGGCTTTGAGCAGTGGATTTAGCCTTTGAGTTCTCTTCAACCTTTTGTCTTCTATAATCAGTGTTGAACCAAACTCTTGGACTTTCTGAATTTTTACTATAAACATCGCTTTGTTGTAAGCGTCGCTAAACCGAGAAGATAAAAGACCATCAGGGATTAATTTTCTATGATGATAAAACAGAGACGCAAAAGTAGAACGCTTTTTCGTTGTATCGCCATCCTCTTCACAGTCGAAGGTGTCCCATTTATAATTAAAATTCTCTTCATCATAGGTAGATCCCTGCTTACTCCACCGTTTAGCAAGTTCTTTACCCGCAGGTGATCCTTGTGTTTCGTGATGAACAGCCATAACAACGGGTATCCATTCATCGTGAGAACCGTTGTAAAATTCTTCGCCAAAACAAGATAAAAAGGCGGTTATTTCTCTATTGGTGTACTGTCTATTATTGTTGTTAGCCCACGTTTTACAGGGTATAATCGATTTTTTATCTTTTACCAGTGGCACGGTAATCTCTTGAAAAAACTTAAAAAGATATTCAACATCTTCTTCGGAAAGCAAGGGGATATCTTCCGCTTTAAATCTATGGGGCGGGGTCGTCCATGTGTATTCTTTTTTTGTTTTAGGGTGGATATTATAGGCAACGAAGTATTGACCACAACCCAAAATATCAAGATGCCCTTGGGTACTTTCAGTCGTTTTCTTCTTCTTAATCCCTTCTTTATTCATTCGGAAAGGAATAAGAATTTTGGGCTTTTGCCCTATTCTTACGATCGGCGTTCCATGAAGAATCTCAAAAGTATCTTTAAAAGTATTGGCGGTTTTTTCGTCTTTTGAATCAATATCAAAGGCGTAAAGTGGCTGTTCCCCTACGCCACAGACAAACCCAAAGCCACAAGCAGGAAGTTTGTCGATTTTCTCACTTGAAAGTAGTTGTTCTTCCCACTTACCCAATCGCTGTGGTCTTTTATCCCCTAAACGCAAAGGGATGAGCTTAAACCCATTATGAATGGCTTGTTTCGCCTGTTCCTTCCATTGCATTACTGGCATTTAACCTCTCTTATAAATTAGTTCTTCTATGGGTTTGGCTTTCAGTCTTGCTATCTCTCTTTCTAACGCTTCGATCTCAGCTTTTGTCATGCCCATTGGCTCTTCTGGAGCTATCCAGCTATCTTTTGAATATAATTTCCGGTAAGACTGACGGGCTTTTTCTCTTATTTTATCTTTGTTATTTAGGCGGTATTGACGATTATATTCTCGATATTTATCTTTATTCTTAAGATAGTACTGATGGTAACTTTCTCTTATTTTATCTTTATTCTTAAGATAGCGCCGACGCCTGCGTTCTAGTATTTTGTCTCTGTTCTTGAGATAGTAGCGACGTTTATATTCTCGTCTACACAACATCCTTTCTTCAGGTGTTAAAACTTTTCTTTCCATAGTGACGTACTCTCTTTTTAACTGATCGCTTTAGCGAAAGCACTAATCACGAACTCTTTGAATTCTCTTAACTTTTCTTCGTCTGTTGTTTCCCCAGCAACCGAGACCACAACCGAAAGACGGGCGGTATTGTCTTCCTTCATCCAGCCATCCGCTCGAATTTCGGTGGTGCGTCCTCTTTTTCGGGTATCGAAGTGTTTAACCCCTAATTTAACTGTGTTCATTGACACACCTCACACACATCGTCATCAGGATTATCGCTTTGACGCCATTTATTTCTTTCACCTTTCACCAGCTCATCTATGATTTTCCTCAAGGGCTTTAAAAGCTCATTAGCACTGTCTTTAGCCTCTAATTCAATGTGTCTTAAAATGTCTTCCGATACCGCCCCTAAACCAAGACGGAGAATTAAAACGCTATCCTGATCCGCAATACGACGGGTTAAAACGTCGAATTTAGGTCCATTCCATGGTGTATTTGTCATCTTAAAACACTCCTTATTCTTTGGTTGTGTTTGATGATCCTTTTATATCACAGGCTGCTAAAGGTGTCTAGAAAAATAATAGCTATATTTTAAAGTTTTTTCTTGACTAAGTAGAAATTATGTTAAATAATACCATAAAATAAATAAAATTCAATTAGGCTTAAATCGCAAACCAGGGAGCGTACCGATGGGAGCATTAAAGAATCATTTTCATGACGAGATTAACGAGAACTTTTACTTTCATAGTCATCCGAACGCAGATCCAGATATAAGTATTGAGATGCAGATTAGCGAGAATCAGCGGTATTTGGATGAAGAGATATCGCAGTGCAATGCGGTAGTTGATGTTTTTAAAAGGTCTGATTCCACCATTTTAGACAAGCTAGATGCGATGGATGACCTAAAAACTTACATTTCTCTTCTGCAAGCTACGGCTAAAAATCTCGAGTCATTGCTTAAGGAATATTGGGAAGAGTCTTTGGACGGAGAGGACGACGAAGAGATTTATGAGCATCCTGATCAAGAGCATAGAGAAGATTATTATGCCAATCAGATTTAAGAGATCCCCAGTGATGGGTTCAGGGGGTGGATGTTTATACCTCCGTCCATCCCCAACAAATAAAAGTATAAGAGCGGGAGCGAGTGAAGATGAGCGTACATTTTATTGAAGAGGCGGTTAAAGCCAAGGACATACCACAGTTGTTAACTTTTCTTTCTTTGATCACTCAAGGGTTGCAGGAGGCTTTAATCACCCAAGATGTTAAAGCCGTTGAAGCGGTGGATCCAGACCTCAAGAAGAGAGTCACGTTTTTAGCTATATCCTACATGAAGAGATGTGGTGATAAGGGGAAATCGCAGTTTTTATCCGAGATTTTGGTCCCTGCTTTAGGAACGCATAAAACTTTTGTCGATTGCACAAATGAGGATTTTAGATTGGTGGAAGCGAAGTTATTGGAGCAAAGCGATGCATGATTGCTTTTTCACCATTGGGGTTCTGATTTTTATTGTCGTTGTGGTTTATTTTTTAATTCCCAAAGATCCTGACGATACCACCCCCGCTTAAACGAGAGTTGAATAAATTTAAGAGAGTGAAGATTAATGGCACACCATGCATTTTTATCGGCTTCAAGCAGTCATCGTTGGCTAAAATGTCCTATAGCCCCGACGCTTGAGAGCAAAATACCTCAAACAACAAGTATATACGCCTCTGAAGGCACTTTTGCCCATAATCTTTTAGCGCATTGCCTCGAACAAGGCGTTGATGCAGAGACAGTTTCTCATCAAAAGCTGACTTTTGAGAACGATACCCGCATTGTTGATACGGAAATGGCGTCTAGTGTCTCGATGGTTTTAGCGTATGTCCGCACTTTTTCTGGACCATTTTTATCGGAAACCGAAGTTCCCCTTGAGCCTTTTACAACGGAACCAGGGGCAACCGGCACTGCGGATATCCTTATTTTTAATAATGCCCAGTGGATCATTGCCGATTTTAAATATGGGGCTGGCGTTCCTGTTAATGCTGAGAACAACCCCCAATTGATGTTGTATGCCTGTGGTGCATTGCACAGTACGGAGATCACTATGGGGTGGATGATGATTCTTGTCGATTTTGCCGAGCTAAAGTTCGTTGTCCTGCATTGAGTAGACATGTGTTGTTAGAAACGACACAAGACCCATCAACCAACACAACTGTTGAATTATCGAAAGCCTATTCCTCGATTTCGTTGATCAAGAGTTATGTGAAGGCGTGTGAAGATGAGATGTTTAAACGGTTGAATGCTGGGGATGAAATACAAGGGTATCAACTAGTCGAAGGACGCAAAGGAAATCGAAGTTTTAAGGATATTAACCGAGCGCAAGAGCTGTTGACATCAGTTTTAGGGGAAGAAGCGTTTAAGCGAATTCTCAAAACTCCTAAAGAATTGGAGCAATTATATAAGGAGCAAAAGGTTTCTGATGAATTTTGGGAAGAGTTGCAAGAGTTGATCACGAGAGGCGACGGCAAACCTGTCATCGCCCCCCGAGATATACCAACAAACAAACAAACCCAAAAATCGCAATTAAGCGAGTTTGAGGTAATAACATAGAAAGGATCGAACTATTAGCAATACAACACCTTTTAAGGATTTGAAAGTATAGAAAGGATCAAACAATGAGCACTATAACCCCTTTTGAATTTGAAAGCAACAAGATCCGTACTATTGTGGATAAAGACCAGAATATATGGTTTGTGGCTAAAGATGTCGCTGTAGCATTGGGGTATGAACGCCCTAATGATGCGATAAACGCTTATTGCAAGGGGGTAGCAAAACGCTACCCCATCTCTGACAGCCTCGGGCGGAACTCAAAAAGTCCGTATTATATCAGAGCCTGATGTTTACAGGCTAATTGTTAAAAGCAAATTACCATCAGCACAGAAGTTTGAACGTTGGATATTTGAGGAGGTGTTACCTACTCTTCGCAAAACAGGCAGTTATTCGGTTGAAGCACCGAAGCTTAGAGCCACTTCAGCGAGTACAGTTTTAAGAGTTCACAAACATCTTGAAGAACTAGCCAAGCAAGCAGGATTAAAAGACAATCAACTTTTGTTGAAGGTTAACCGAGGCGTTACGAAGATAACAGGTGTTGATCAGTTAGAGGCTATGGATATCAAACACCTACCCTCTTCCGATAACGACGAATATTTAACAATTACCCAAATAGGGGAAAGGCTTAACCCACCTCAGAGAGCGAGATTTTTAAACAAACTTCTTCTTAAGCGAGGACTGCAAGTTAGCAAGGTCTCAGGTGGCTATATACCGACACCTAAAGGCGAAGAGTATGGAGGTAAGATGTGTGATGTGCCAATGCAGCATGTTGAAGGCTCAACCCAGCAATTAAAATGGAATTCGAATTTACTCGTTTCGTTTCTTCAAAACGAATTAATTAACACACCACGCCTATAATAGAAAGGAATTTAATAATGCAAAAACTAACTGTAAAAGGACGTCTATCATACCCTGCTCTTGATACGAAGGTGAGTATGAAGCTCCCTGATGGCTCAAGTGTTGAGCACTACGGCTGTGATATCGTCTTTCCGAAAACGGATACGAAGCAGATTAACGCTGTTGAGGCGTGTTTAAAGACCGCTGTTACCGAGATATTTCCGAATGTCTCTCCGGATGCGTTTTTGTCGGCGGTTCGAAGCAAATCGGAATCCCGTGGGGTTTTGAGGGACGGCGATGCGAAGATCGCTTCTTCTCACAAGCCTGAGAATTACACACAAACATACACAGACAGCGTGTATATCTCGGCGAAGAACAAATATGTTCAACCGTTACTCGTGGATCGTCAAGCGCAACCTGTGAGCAATCCGAGGGAGGTTTTTTATCCGGGGTGTTGGGTCATTGCGAAGCTTAACATCGGGGCGTATGAGCTTGATCCGTACAAAACCAAGGGTTTCAGTTGCACGCTAACGGGCGTTCAGTTCTTCAAGCATGATGAGCGTTGGGGTGCTTCCCCGAAATCGGACACTTCGGAGTTTAAGGATTACGGCGAAGAGCAAGACTCCGATACCTCGGTCTCAAACTTTGCCTCAGCGGAGATGGAACCTGACGCTCTGCCATGGACCTGATCAATGCCAAAGCTGTTTATCGACATTGAAACCCGCAGTCCTAAACCCTTGCCTAAGGTAGGGGTTTGGGCTTATGCGGAGCAGGCGGTTATCATTTTATGTGCGTATGCATGGGACGATGAACCTGTGAAGTTGTGGGATAGGACTGAACAATCTGCTATGCCATCGGATCTTCTGCAGTATTTAAGAGATGAAACGGTGATGTGTGTTGCACACAATAGTCTGTTTGAACGGATACTGTTTAAGAAGACATTAGGTATTGATATTCCATCTAAACGTTGGATTTGTACGAGTGTTTTAGCCCGCACGAATGGTTTACCCTCTTCGTTGAAAAACGCTTGTTTAGCACTAAATTTTTCTGAACATTTAACCAAAATGGAAGAAGGAAAAGCTCTTATCGCTCGTTTTTGCAAGGGATCGATTGATTCCCCTCCGTATGACTGTACTCGTGCTAATCACGTTCAAGCGTGGCAGTTATTTGGGGAGTACTGCAAACGAGACGTTGAAGCCACTAGAGAGTTATTTAAGCGACTTATTCCTTTATCTGATGGGGAAAGGGATTTATGGCTTTTAGATCAAACGATTAATGATCGGGGCTACAGGATAGACTTAGATTTAGTTTTGAAGCTTCAAGAGCTCATAGCCCAAGAGCGTAAGAAGTTAGATGAAGATATCGTTAAATTGACAGATGGTATTATACGCTCTTCTCGTCAAACGTATACTTTAAGGATGTACCTATTTCTTATAACGGGAATAGATTTGGTTGATATGTCGGAGGGTACTTTAAAGTCTATTCTGTCTCATTCTAACATCACTCAATTGGCTAAAGACCTGATTTTGAACCGCTTAGCATCATCGGGATCAGCAATTTTAAAACTCAACACTTTATCGGAGGCTGTTAGTTCTGATGGGCGTCTTCGAGGGACTTTACAGTTTTATGGTGCGAGCAGAACGGGTCGATGGTCTGGATGTGTGTTTCAACCTCAGAATCTTCCTCGTCAAGAGCGATCGGAGGAAATATTGACACAAACACTTCAAGCTTTAAATCGAGGGGAAACTATTGCAGATCCGTTAGGTTTGGCTAGTGATTGTGTCCGTTCTTGCATCATAGCCTCAAATGGCAAAAAGCTTGTTGTTGCGGATTTAGCAGGGATTGAAGCCCGGGTTTTGGCATGGATTGCTGGTGAAGACTGGAAAATCAAAGCTTTTGCAAATGGTGAAGACATCTATGTTACAACTTATGCTAAAGCGTTTAACACCCCCATTGACAAAGTGAGTAAAGAACAAAGAGCTATTGGGAAAGTTATGGAATTAGCCTTAGGGTATCAAGGTGGGGCTAAGGTGTTTAAGACAATGGCATCTCATTGTGGATTAGATCTACAACAGTTTAGTCAGAATGTCAAAAGCACCTCAACTTTTGAAGATTGGGAACAAGCGGAGTCTCATCATCTTTGGATGCAAGATCAATATCCCGAATTTGCGGTGAAGGATAAATTGATAGGCACGGCTTGTGAACTTGTTAAAAAGGCTTGGCGGGCTAAACATCAAGGTGTTCTTCAACTATGGAAGGACTTAACCGAGGGTTTTGCATGTGTAGTGCAAGAAGGAGGTTCAATATCTGCTCGAAGGGTTGCGAATGTTCCCCGTCTTGTGATGAGGAGGCACAAACGAGACGTTCACATTGTTTTACCTTCATCAAGAAGGCTTGTTTACAGTGATGTAAAGGGCGATTGTTCTTATCTCAATACTGCCACTTCACAGCTCATGAGAGAGAGAACGTATGGTGGCAAGCTAACAGAGAATATTGTTCAAGCCATCAGTAGGGATATCCTTTGCGAGGGCATGAAAAACGCTACTAAAAATGGCTATGACATAGTTTTAACGGTTCATGATGAGATTGTTAGTGAAACTCCTGATACTCCTTACTTTAGCGTTGGGACCTTATGTTCTTTGATGACAAAAAATCCCAGTTGGGCAAAAGGTTTGCCCCTCAAAGCAGAAGGTTATGAAGCGAAAAGGTATCGCAAATGAGTTTTTATTCTTTCCATTATCAGACAGAAAAAGACGTGGAAAAGCGTTTAGTGACAGGGGCAGAGAAACTTGATTGTTGGGTTCGTAAAGCATCGTTTGTAGGACGTAGAGGTTGTCCAGATAGATTAATCATCACCCCTAATGGGCGTTTATGGTGGATTGAAGTCAAAAAGCCAACAGGGATATTATCACACCAGCAGCTGAGTGAAATAGAAGAACTACGACGGCGAGGACAGCGGGTTAAAGTTCTGGTCTCTATGGAGGAAGTAGATAACTTTTTGGAAGAATTAGCATGCACCTCGTATTGAAACCCCATCAAATTGTAATGGTTAATTGGCTCTTAAGTCATGACAGATGTGCTTTGTGGGCTTCGATGGGTTCGGGAAAGACGGTAAGTGTCTTATTCGCCTTATCCACTATTAAAATACTTGATCCTCGTCCTGTCCTTATTATTGCACCCTTACGAGTTGCCCAATCTGTTTGGAAGGATGAGGTGGAACGCTGGTCAGCATTTAGTGATATGACTGTTTCATCTCTTATTGGATCGGAACGACAAAGAATAAAGGCTCTCAATACTCCTGCTCACCTTTACATTATTAATTTTGAGAATATCCCTTGGTTAGTCAAAATGAAGCTTGATCATTGGGATTTTGCAACGATTGTTGTTGATGAAAGCACAAAGTTGAAATCTTTTAGAACCCATCAAGGAACAAAGCAAACGAGAGCTTTAGGGAAAGTAGCTTTTAGCAAAGTTGAACGTTTTATTGAGCTCACAGGGACCCCTTCGCCTAATGGCTTAATCGACTTATGGGGTCAAATCTGGTTTTTGGATAAAGGGAAACGTTTAGGTCTAGTCTTCAAAAGTTTTGTTGAGAGATGGTTTCATACGCAACAAGTGGGATCTCATATTGGAGCGGTCAAACACATCCCGAAAGCCAATGCTCAAAAAGAAATAGAAGAGAAACTATCCGATTGTTGTTTATCGCTCAATATCGCTGATTATCAAAATATTGATAAACCTATTCTCATCACTAAAAAAGTCCCATTACCCCAACCGGTGATGAAGCAATATCACAAGTTTCAACGAGAGTTGTATTGCGATCTTCAAGGAGAGAATATTGAAGCGTTTAATTCCGCTTCTAAAACTGTCAAGTGTCTCCAATTAGCCAATGGTGCGGTGTACTACGACGAAGAAAAACATTGGAAAGAAGTCCATGATGAAAAGATCAAAGCGTTAGAAGTCATCATTGAAAAAGCCAATGCCGCCCCTATTATCGTTGCTTATCATTTTAATAGTGATCTTGCTCGATTGCAAAAAGCATTTCCCCAAGGCCGAAAATTAGATCAAAACCCTCAAACTATTAGTGACTGGAATAGCGGCAAGATACCTATTATGTTCGCTCATCCTGCATCTTGTGGACATGGCTTAAATCTCCAATATGGCGGGAACATTTTAGTCTTTTTCTCCTTGTGGTGGGATTTAGAAGAACACCAACAGATGATTGAACGCATTGGGGTCACGCGTCAACGACAAGCGGGATTCAAAAGAGCGGTTTTTGTCTATTATTTAATTGCCCAGAACACCATAGATGAGTTGGTTTTGAGGCGTTTGCAAACCAAAGCCACTGTTCAAGATTTGTTGTTAGAAGCTATGAAAAAGGAGACTATCCATGTATAATTTTGACAGAGTTTTTAGATCTAGTAAATTTGAAAACGAGCATAATATTACTCCTGCCCAATGGAAAAAGCTTTTAACGCTTGAAGCAAAGTTTCTTCCAAATAAGCGCGCCCTAGAATCATGGCTCGACAAAGCAAAAAAGGTCACATCGCTGTCGAAGGGAGAAGCGATGATTGAAGTTGAGTATCTGGTTAAAATCGCTCTCCATCATCAGAAGTGGTATTATCGGTTGGACGACCCTCTATTTACTGATGGGTTATATGATCGCGTATCAGAGCGACTCGACGCATTACAAGAGCAATTCCCTGAGCTTTTTGATGAGGATCATCCATGGAACACCGTGGGGTATTAACATGGCTCATATCTTTGTTTTGATTGGGGCATCAGGAGTTGGGAAAACCACCATCGCTAAACAGGTGGTTCTGAACTCTGAATATCTGGTGATGCCTGTCGGGGTCACGACCCGACGACCCCGCGTCGATGAAAAGCAATACATCGATTATCGCTTTATCTCTCAACCCCAGTTTAAAGGATGGAAACATACCGGACTTTTTATAGAAACAACGAAGGTACGAGATGAATACTACGGATATCTCAAAGAAGATATTAATAATCCGATGGAACATGGATATGACATTCTCCTCATTCTCACTCATCAAGGACTAGCACCTCTCAAGAAACTCTATGAGGATCAAGTAACTTCAATCTTCATTGCCCCTCCTTCGGAAGCGGAATTAATTCAACGGCGTATAAAGAGACGGGAAGATACCCCTTTCAACCTAGATCCTGATCTTTTTGGAAAGAACCATTCTTATTCCTTCACAATAGTCAATAATCATCTACCAACCGCTTGTCGGCAAGTTGGTTTCATAAGAGAATTCGTGAAGCAGCATCTTATAAAGCTCTACCCCCATCTCTTCTGGACTATCTTATCTGTATACCAAAAGCCAAGAATACAAGCGATAATCTCCTGTGTGAATGGACTTAACAACGTTAGAGGATCAATACTAAACATTCTCTCTTTTACACTCCACCAGACTAATAACGGATAAACAACAATCCAAAAAAGAGTCGTTAAAGGTCTAATGAGAGCGTTAAAGCCATTAATCCACTTAATATCAATCTTAACATTTTGAGATTTTACTCTTGCTAATCTGATGGGTTTATCAGCTTTAAGCTCTTCAATACCGTATTTAATTTCTTCAAGGTTAACTTGAGTGGAAGTGTTAATCTTAGCTAATTCAATCTGCATTTTATTGTATTCAAGCGATTGTTTCTTCGTCAGATATTCTGACACCACATCTACTATTCTCTCAAAACTTGAAGGAATAAAACGCAGTAAAAACCTGAATAGTCCTCCTGCTAAAAAAGATTGTGTCATTGTTTAAACCATCCTTTAATGTTCAATAGCCCGTAGATGATTGCGGTAAGAGAAGTAACGGCGATTGCTATATTCTTCAAAGCTGAAAAAAGCCATTTCACACTTTTTAGTATGTCTAAAATCTCATTGACACCTTTTTGTTGTTCTCTGTAGTGTTTTTCAAAAAGTTTACAATGAGAGATAAGACAATCCTGTTTAGAATTTGAATTAGTACAGAATTCAATAAATTCCTCTCTTGTAATATAATGATCTTCTTGTCTTTTAGTCATCAAAATTAATAACTTCTTGTAACCAATACAGTGTGATGTAATAACTGTCAGTTTTACCCATAATCCTCCATCTTTTACGTGCGTTTTCTGCACTAACTGCCATTGTGTGTTCTTGAGTAGCACTAACTGATATATAACCACTGCTGTTTTCTGAAGGATAAGCCCAATATTCTATATCACTCCCTGATATTATATCACCAATTGAAGCTCTTACACGTATACGGGCACATCGTGTCGTTGTACGACCTCGGAGCAAACCTAGAAAACGAGGTGTTAGTTGTCGTGCTATTTCATCAAAGATAGAGGTATCAGTTCCCCTAATGAAACACTGACCGTGGATATAGACATCCTTGTCGTCATAGAATTTAACACGATCTACAAGGCTTCCGCTCTTATTCTTTGTTGCTATAGATAGACCCGTAATATCCCCTTTAACCACTCTCGTGATCGAACCACCTAGTACCCCATCTTTATCCTTGAAACGTATAGATGAATCATACCCTCTAGTGTCATCAACTCTAGTGTCATCATGTTGAAGCGTAAGCTTATTCGACGTTAACTGCGTTTGTATATCTTGTAGATACTTTCGTGTTTGTGGATCTAAACCTTCTGCTTTAGATGAGGCAATTTGTCCTAGCTTACGACCAACAACTTCCGTTTGAGTAGCTAGATCATTGACTATTCCATCTATGATATTCATCTTTTGTGTTAAAACGTTTACCTGATTTACTTTCTTTTGTACCTCTATGTTAAAATCTTTAAAAGTTTGTTTCTCACCTTCGAAAATCCTTAAAGCGTTATTATCGTTAATCCACCTTTTAGAACTTAAAATCAAACTGCTTTCGTCTACATCAACTTTAAAATCTCTTTCAGGACTTAATTCTTCCATGTTGCCATCAGGATATTTAACTTCAGCATGAATCCTACTTGGATCTTTAACAGTCCAAGGAATAACAAAATAAGAGCCAAAAAGACGATAAGACACATCTTTCGATTGTTCGAAGTTATATTGCATCATCCATTCCTTTTCCTTTGTTTTTTATATTTTTGTCTCTGTCTATACACCTCTGCTCGGGCTCTGCCTCCTGGGTTCAGTACATCATCGATAGAATTGCGAACAAAATGGTTAAACGCACCTCTCGCATACCAAAGGTTTTGAAACGGAACAAAAGTGTTTACCAACTCTTTACCAAACTGAGCTTGAGCTTTACCCCGTTGTTTCCGAGTACCTTCATCCCAAACTGCCTCCTTACCTGCAATCGCTAATTTCCCTGCTTGCGATGACCAAGGTCCTAATACATCCCAGCCACTACTGTTGAAGGGCGAAAATCTTTCATAATGCGTTATTCCATTAATAAGAGCTTTGATGTATTCCGTGGGATCACTAAAATCCAATTGTGGCTCTTTCCCAGAAATAAGAGGAACGAGAGTTTTTCTGATTAATTCTTCCCCTAATATACCTATGACTAAAGCTTTGGCTCTGTATACCTGCGACGACACTCCAACTAAGGAACTCGGAATCTCTATAAGATGCATTCTTGACCATGATATCGGCATGACAAGAAACTGTCCCATTAAGCGAGCGAGATTGTTAACACTTCCATCTTTCCCAGTTATCCATCGTTTATCCTGTATGGTAGAACCTACAGAGCCCCTTGCATGTTCTTGCACCGTTGACCAAATAAAAGTTCTGTATTTATTCGCAAGATCACTCTTTAATCTATAAATGTCTTCACCCTTTTTGAGAAACGGAGTTAATTTAGTATCATCAATTCGGTATATGTTTTTATCCGTTAAATAAGTGCCTTTGCCTTTAAAACTTTCTGTATCTGCTAAAGAAAGAAGTTTCAAATCACGTTCATTAAATCTATGTTCGTCAATTATACTTTTAAAAGATTGTTCGCCTATTTTCTTTTTTAATGAATCCATATCTTTAAAATTGCGAGTAAAACCACCGACATAATCTTGTAAGGTGGCAGATAACCCTCGCACCATCATGTTATCTAATGTGGTCAACCCCTGCCAATCCATGGTCTTTTTCGCCATAACCCCGAGAACAGACTGACTATTTGTTTCTAAATCACGGGTAAAACCCGTCGCCATATGTTCTAAACCAACTGTTATACTTTTTATAAATTCTTTTCTCTCTTTGCCTGCCACTGGGGAAGCATTCCAAATATTCGCAATATTCGTTTTCCACGTATATCCCATCCGTTGAGAACCCATAAAAGCACTCTCAATAATTTCTTTAGGTATATACAACGATTGGCTACCCAACTTAGTTATAACCGTCCAAGCTGTCGCAGAATCAACAATTTTATCCATGGTAGAAGGTTGTTTTCTTCCCATTGTCAATCCATCCCAATCCATTTGGACTTGCATCTCTTCCTTTTTCAGCTTATTAAGAGCTTTTGTTTTTTTATCCCCTTCTAAACGACTGTTAATATCTTCTCGATCTCTCTCAAACATACTTGCTAAAACAAAGTTAAAATTCTCATTTGCATTAGCCCCAAACTCACGAGCTATGGCAATATCCCTTATGAGATTATCAAACGAACGACTCATCATTCCTTCAACAGTCAAATCAGAACCAAACTCTTTCATCGCCTCAACCAAACCTTGAGGGGTGTAGTGAAGTTGACGAACTTGACGTAATCGACCTCCAAGAGAAATCCCAGAATGATCCTTCCCTCCTGATGCAATAACCTTGTTACGACCCTCACTTGCTAATGTCTCATAAACATCTTCAACAAATTGACGCAATGATCCTTCATTATCCAGTCCTCTTTTTTGATACTCTGCCCAATCAAGACGAGGAAGGGTGCGATCAACGAATTCATCTTTCGTCACTAACGATATCTTCCGAAAATCCATCGGTTGTGGCGTATAGTTATCCCGAGGATTAAACTTTATACCTACGGCTTTCGCCTCCTTAACAAGAAAATCCATCGTCTCATGAAAGATACTTGCAAGCTTTAATGCCTCGGGATTTACCCCTTTATCACCACGAAGAGCACGAAGAAGCTCAGTATGGGCATTGACATCATTCTTAAAACCAAAAGCCTTCGTCCCATAAGTGTGATAGTCCTTAAACCTATCAAATACCTTTGATCGTAAGCCTTTTATCGACATTTCTATCGAACCGCCAGAAGTGGCATGATGGGCAAGACGATGACCTAACTCTGTAACTTGGTTTTCCCCTTTAAATGTGGATAACAACTCATAAGGCTTATAACGATCGGAATCAGAGAAAAAAGAACTTTTGGCTTTTTTGCTTACCCTCTTAATTTGTTGATCAAGGGGAAGATCTGCAAAACCAGCTTGCTTTACACCTTCTTGCTCCCAAGCTATACGGATATGATGTTCGATATGTTCAATATCCACATCACTTAACTTAAGTTCACCAGCCGCTACACGAACTGCATTAATACATTCCTCTTTCATCATTTCACTCCAAATAAACAGTTAAGAGCCACGGTGAATACATCCTTTTTAGACAATTCAATATCTCTGGTAATATGCTCTTTAATTCCTGGTTCATGAGCAAATTGCTGTTCTAAATCGGTCAATCTACGTTCGTATTCAGGAACTTGAGAAGATAAAGGGTCTTGTTCCTTTAAAGCTTTCGGTTTTGAAACCTCCTGCTGAGCAAGGAAATCCTCCCCTTGTTTTAACTGTTTCTTCAACTCAGGACTGAACTCTACTTCAGGTTTGGTAATCATATCCTTGGTCATTAAATCTATCGACTTTGGATCAACATTAATTTCTTCGCCTCGCCTCATTTTCTCAATAGCTTGTTCTAATGTCTGAGCATGAAGTTCAGCCGATCTAGAGGTAGTCGCAATAGCAGGAGCAGAATGGTATATATCATCAATATCTCTTTTAACCACTTGAGCTATATCAACATCAGAAGGTTTGATATCCGGATGTTTCCCCCCTTTACCATGCAACGCTCCTAATCCCGCACCGATAATAAACTCCGTCGTTGTATGGATACCATCCACTTCCCTATAATGTTGGGCTAAATCCTTGTGACCTTTATAATCTAAATACGCACCTATGCTTTGTCGCTCCCCTAATCCAAAAGCAACATTTGTCGCCCCGCCAGTAACCGCCTTTGACACCAATGATTTACCAATAACACCAGAAACACTACCTCCTGCAAAAGTAGTTCCTGTCGTTATTAAAGCTCCTATCTTGGCAGTCTCATGCGCAACCCCCTCATCCCTTAATTCTTTATATCTTCTCGTCCCTGATGCGGATGATGCAGTCGCTAGTCCTATGAAGGGGGAAGCAAGAGCAGTAACTGGGTTAATAGCGGATAGAATAAAACCTGTCCCAAATGCTGATAAAAAATGACCAATGCCATGAGCGACACCACCCATAACACCCACGTCTTCAACAACATTATACCAAGGTTTACTGGTAATCTTATTATGAGGGGTATAATAGCCAAGAGAAGTAGGGATCGAAGTTATAACATCCACCTGTCCCTCTGCCGTTCCTTTGATAAACTCGCTAGGAATACTAGCAACGTCATTAGTGATATTCGTCCAAAATCCATAGTCTGGTTTCTTTGGTGGATCATACCTATAAAAGCCAGCATCCATAGCATGCTTTATTTGTTGCAGAAGCTTCTCTGTTTCAGAATCACTTCTCAGTAACATGTTGACCCTCCTTAGGATTTTCGAGAATTCGTTTAACGGTCTTGTTCTTCTTTTCCTCCGTTACAGCCGTGCTATCCTTGAGTGTCTTTTGTATCGTCTGCTCATGTTCGATCGAATAAGGTGAAACTTCTATAACTAAAGGCGCTCCCGTTTTGGGATTGTGTATATATTCCCTTCCAAACTTAACGAGATACTGTGCAGATCCATCAGAAGTGGGTCCAATATTCTCATACCCGTATTCCTTTCCAGAAAGCCCAGACTCTTCAAAAACCTGTTGAGCAACAGCGGTAAACTTGTTTGTAAAATCTTCAGAAGACATGCCACGAGGGGGAATAAGAGGTGATTTAAAATCCCCCATCGGAACAGGGATATTACCTACGACAGCTTCAAAAGAATGTTGGAGGTTTTTATCGTATTGGGATGCAGGTTGCCTCAAAACCCACTCTTTTAGCGACTGCGTAGGAGCTTCGTGAAACGAATATGTTTTATCGGATAAAAGCTCCCCTGCGAGATGATAACCGACGAGTTTTGATGCTCTGTCAAATTCAGCATCCCCATAATCCCCAATACTTGCAAAAACATTTCCGTATTTTTCTCTAAATCTTTCCTTAAACCATGCATCAAAACGTTCACCTGTTATATCTCGTATATTCTCACCTCTATTACGAACTCGGTATTTATAACCTCGTAAAACATCAGAGGCTACATCGGGATCATCCTTTAACAGCAATCCCACCTCACCCATAACAGGATGCTCAAGACTTTGCATCGCCTCAATCCAAACAGAATTCTTTAAGCCACCGAGACGTTCAGCATAGTCTTCCAAATGCGAGACAACGTCCTTTGATTCCAATTTGTCCAGATATTGAGTTAGTTTACGACTCTCTTCTTTAGAAATTAACGGACTAGAAACTCCATAAAACCCTTTCAATGTCTGCGAAACTTCCCGTCTATGAACAAAAAAATCCCCCCATTTGGAAGGTTCATCAGGCATCTCTTGGGTTAAACCGTGGGTTATAGCCCATTTAATCGGATGCTCTTTTCTTTCCTTGTCGTTCTTATAAACAGCCTTCACACCATCCGAATACAACTTGTTTTTAAACTCCGCTCCAACTAAGTTTTGAACGTCTGGTTTAAGTTTAGTTAACTCTGTCTCTACTTGATCATTAGGCATCAAAAATATCTGATTAATTTTAGGAGCAAATTCCTTTAAAGTTTGAAGTTGAGAGGATAACATCTGCCCACGAGTATTACCAAACAAATGTCGCAAATTATCCTCAGATAAATCCGCATCTTGAATATTTTTAGGAGTAATACCTCGCTCTAAAAATGATGCTATATTCTTTATCTTCGTTCCTACCCTAGATCTTTCCTCTTGCTTGCCCGTCGTACTCGCATTTGCCACTTCTTTCAAAATCGCTATCTTCTTCTGAGTACTTAAATCTTTCCAACCCTCAAAAGGATTTGTGTTGTCAACAACGGTGTCGTTAACAGAAAACGTATCTAATGGAGTGTTATCAACGATATCCGCTATCGTCGATTTGTCATCAATCTTTGAACCTTGCCCTTCTCGCTTTTGTATAAAAGAGCTGAAAACTTGGGGATTGTCGACCATATACCGTTGTGCCTGTGCTAAAGCGGCGTTCTCCCTCGTTGTTCTACGCCTAGCATCTTTCGTAGTAGGATTAAGCGGAAGTTTGTCAATAGCGTCACTTGCAAACTGTACTTTTTCCCTATAATTACTATCCGAGCCGTCAAGAAGAAGAGAGTTAGATACCGACCTCTCTATTTCTCTTATACCTTCTTCCGTCCGTTGAACCTGAAAGCCCAATTTATACTCATTAGCCTTCAGTTGAAAACGAGCCATTTGTTTATTAGACTGTTGTAATATATGACGTCTTACTTCAGGATAATCTAGCTTCTCATGCATCTTTCCGTATAGGGGCTTAATATCGTTGCTCAGTATACTTTCTAAATTCTTCTTAACCTCTTCCTCATTCCCCCCTTGCAAACCTTGAAGCTTCTCGTTAAATACCTTTTCCGCTTCTACCGTAGTCTGCAAAAACTCACTATCCGCCTTAAACGCCGATTGCCTCCTTACTGTCTCTTCTATTAACTTGGTAGATTGATTTAACTTATTAGCTATATCACGCAATCCCTCATCAGGACTATAACGTTGTTGCACATGCTCTTTAACAGGAGCAAATGGGGTCGCCCTTGATATGTACGGAACGAGCTCTGACACCTTATCCTCCTAAACCTTTAGAAAGCCCAAAAGTAACTAAATCCGCAAACGTGCCAAATGCATGTTTCCAGCCCATATTGCTTCGACTTTTAACCAAATTACTAATGTTCCCACGCAACCAATCAGACTCATCCTCATAGCGCTGAACTTTCTTTTGACCAGAACCTAAAATAGTCTGGATCTCTCGCTCCATCTCCGCTAAAGTCTGTCCTAACCATAGTTCTTGCGTAACAGGGGATAGTCCACGAGCAGACATCTGTGATCGCATCTTAGAACTTAAATAAACATGCTCTTTCCGCTTTTGCGATATTTGATCTAATGTTTCCAAATCCGCAAGATGTGCATTATCCTGTGCAAGCTTCTTACGTTGCTCATCTGTTTCAATTTGTGCTTGAGCTTGCGATACATCCGCTTGATAGTCCAAAATACCTTTAGTGAATCTGGATAGAACTGAAGCCCCAGTTAGAAAGAAAGGTAATAATCCTACCATTTTAGCCCCCTGTACTAAAATGAGTTATGACAGCCGTTATAGCTCCTGTATTCGCTCCTTTTTGACGTAAACATAATCCATCTTGCGAGGTAAAACTTCCTCCAAGCGGACAATTAAATTCACCTGATTTCGCTTCGTCTTTCAGCCCTTTAACGGGATACATCTTGTCAAAAGACGTTCCTACCTCTAACCCTTGAGCGTTTAAAACTCGGACACTACTTGATACAACGCGTCTTTTCCTACCTCCCAACCCATTAAAAGCTTCTCCAGTATCTGTACTAGGAAGTTGTGCTAATGATGTATATGTATAACCAATTCCCTCACCCTCAACTATAGAATCTCCTTGTTTGTAAGGCACTATAGAACCATCTAACGATACCTTGACCATTTCACTTTCTTGTTTCATTACATCAATCGAGGATTGAGAAACAGAAGTGCGCTTAAAAACCTCTCTATCACGATATTTGAGATAAAGCCCTATTTCCCTATCCACTTGATCAACAACCTCTCCAGCTTTCTTGAGACTTGAATCTATCTCCTTTAGTTCATCCCACAGGCTACTACCAGGAGTTGAAGTTGGAATTGAAGTTGAAGTTGGAATTGAAGTTGAAGTTGCTTTCTTCTCTAGATACTTACGCTTCGTACTACCAAGATTAGCGGTTTTAGCTTCTAAACCTGGCGGAATAGGCATATTAGGAAAATGGGCATCCCAAGCGTTAATGAAATCTATAGCTCTGTTTCTATATCTTTCACTTTTTAATGCGAGACGCTTTGAGGATAGGTGATTCTTAGCGTCCATCTCTTTTATTGCTTCTTGTAAATAATCTTCTGCTTTATCCAATAACTCATTAAAACGCTTCGTGCCTTCTTCCTGACTTAAAGGAGATGTTTTTAAATACTCAAATTCACTAGGCTCCATAGATTTTACGTTTTCAACATCATACAATAGCTTATTCGCTTTATCCCATGTATTATTGATAGAAGCATATAATAAACTGTTATTACCCCTAAGCATCTGAATCCGAGTACTAACGATGGTTAAAATGTCATTAATCTCAAATAATTCATCATAAAACCTTTCTACATGAAGATGCGATAATTCATAATCCTTACGCTTCCGTGCCTCTATGGCGTTCTTAAGTCTTTCCTCAGAATCCTTAATAAAGTTCTCAATTTCCGCAATAGTCTTCTCAATATCTTTATCTCTAACCTGTTTAATCAAAAGCTTTTGTTCTTCCAGCATTCGACGTAAAGAAGAAGTCTTTTCCCATGCGTCCTGTCTAGAAATGGAATCTAGAGCTTTTTCGGAGTCTTGAATACGCGCTTCTTTGTTGGTAGTGTCCATCACTAACTGGTCGTTAAAACGATCAACCGCATTGTTCCAGACCACAGCTAACCCATCCCTAATTTCATTCAAACGGACAGATATACTCTTTGTACTTACCCCACTATTGGCAGGATCAGAAGCAAACAATTCCATCATCTTACGGATTTCTACTTCCTTCACTACCCTAATATATTCCTGCTCGTCTAAAGGAATTAATCCGTTCTTAGCTCGTTCAAGTAGGGTCTCTAAATCCCTTACTTCCCTATCTAGGTATTGCAAAGTAATATTTTGTTTATTATCTGCCATTTTGTTATGTCCTGTTTGTACACTCCTGGTATTATTGCGTTCTGCGCCTAAATCACATCCAATTAAAAATAGACTTAAAACCGCAATGCTCACTAATCCTTGATTCATACCTTCTCATCCCTTTCTAGAATATCCATCAATCACATCCACAGGTTGATATGTGTTCATTCTACGGAAATTACCCAACTTTTCGAGGGATCTGGTTTTTCTGCCTGTATCATCCAGTCTTTCAACTAAAAGCCACAGATCATCTTGCCCATCTAAAAAACTAGCACAACTGGTTAAGGAATGAATTTGAGTATAAAATCCTCCTAAATTATGTGTGTGCCATGCACATACCTCATTGTCTGGATCAAATGTGCATCCAACTAATCTACCATCTCGTAAAACCACCCAGATAATAGAATATGGACTTTGTTGTAAGACTGCTTCCCAAACCCCTTTAGTTAATATATGTTCTGCAAATAGGTTCAAATCCCTAAAGCGGTATTCAGTCTTAGTATTATCCGCCGATCTATTCCCGACCAAACTGATTAAATCCCTGCCTGTATCTTTAATAAAAACACAATGAGAACCAACTAAAATCGGGGAAACGGCAATACTACCAAAATTACCAATAGACCTAATCGCAACCGTCGCCTTCGATACAACCTCATTTTGACTAGTCTGTGTTATCAACCACAAAGCCGATTCCGTACCTACTAACAAACCACTATCGTTATGGGATAACCACTGAATACCCTGTCTGACATCTGAACCTAATAAAACTGAAAATGAACTTGTTAAATCTGTATTTCCCCCTTGTTCAGATATTTGATTAAAATCAGTAAAATCATCTAATTTTGAGAAATGAACCATTTGCGGATTGTGTTTATCGCCACTTAACACTAAACGATTACCAAAAAAGGTAATACAAGACGGATAGCCCTCTTTCTGTCCCCATTCTCCTAATAACCAATGCTCTGTCGGTAAATCATTTTGCAATGGAAACGCTCCTTTAAGCTCCAACAAAACACATTTAGCCGTTTTAAAACGCTTAATAATACCTGTCACCCAGATCAGTAGGTTTCGGGCATTACCTTTTGTGCTTTCGACTTTTTCCCATAAACAACTTCCATCCTTTTGCTGATGTTCTTTGTCAGAAAACGTCCATTCAGTCGATTGTGATTTGCCTTTATTTATACATTTCAACAATCGGTCATTATGCACAACATAGGAATTATCCAAATACCACGTATCTGGTATCCATCGTTGAGGACGAAATCCAAGATTTAACTCTCTTCCTATATCCATCTCCTTAAACATCTCTCCATCTGCCTCAACCGAAACCATACCCGTTTTACCTGTTTCCGTATTCTCAAATGGAGTTTTTAGGTTTATGCTAACTTTCTTATCATCAATAAACTGTTTCTTAAGTGGAGGAACATGTTTAAATAAAACTTCTTTAAATTCCCAATCTTTGCCTTTTAGCTCCAATTGACAGGGTGGATGTTTTGGATGAACCATCCATAATGTATCAATGTTTTGAGCTACTTCAATCTCATCCACATCTTCCTTTTTATAAGGAACTTCTATAGTTGTAACCTTTGAACAACCACCCATTCGTCGTTCAAATATATGAAGTTTTAAACATCCTAATACTATAATATACGCCGTATACGCATCTTTCACAAAAGAAAAAAGACGTTGTGGTTTATCAACATCATCAAAAACATGATAAATCCGTGTACCTGGTCTTCTCATTAAAGCCCCAGTACGCAATGGTATGTAGTTATGACAATGAGCTAAACAGCTTTGATAAATTTTCAAATTTGAACCTGATTGATGAACAAAGGGTGATACCTCACCAGACGCAAAAGAGTTTTTAAAATGAATCGCTTTAGTCATAATAAATAGGCTCTCCTTGACGTTCTTTACTTGAAGATAATACCGCATTATCCCAAGCTACTTCAAAATCTCGGATTAAAGAATTCTTCAATCCTTCATTCTCTCTGGCTTGTACACAAACCTCCAAAGCCAGTTTACACGCCAAAACTTCACAATATAAAGGATCACAATCTTCTATTTTAACCTTCTTGATAAAGGTTAAAGCTAAAAATTCCTCCATTGAGGAATACAACATCAACCCCCTCAAAAGAGGATTTTGCGGTTTTAATATTCTGAGACAATCTCGGGGAAGAGGATAGATCCATTGACCGTCATCCTCTTGTTCTAAAGGCGAGAGATAATAACAAAAAGTTGCAAAACTCCAATCAAAACGACGTAATAAAGATGAATGAAGAGGTTGCAATTGAGCCTTACAGCTCAAAGCAAGAGAGGAATTATCCTCTAAAGTCTCAACAGGCTCTTCTCCTATTTTGCGTAAAGCCCAATTGCAAACCTCTAAATCAGTCATCATGCAGCCTTAGTTCCTTTTAGCACTGGCACACCTTTCAAGGAATCTTTCGATATCTCAATCCCTAATATCTTATCTGGTTCTATTCTCGTTGCTCCAAAAGATGAGGTTAAAGTGATTTGAGGGGCATGCCATTTACCAGGATCTTTAGAATGTTGTACATCAATGGCTTTTCTTTGTGTGAAAACCACCGCCGATTTGCAATAAATTGGAAGAACATACTTAATCTTAGTATCTTCAAATTTTGCAGAAGATTTCACGGTAGGTTTGCCATTAGGGTATTCAACCTTTCCGTCAATCAGTCCGGGGAATTTTGTTCCAGCAGGAAACAAATCATTACCTGGAACTTTTTCCATGTTGATAAACCAAACACCCGCAAACGCTTCAATTTTACCCGCTTGCAAAGCAGCAGTGTTGATATAATCCTTGGAAGTAGCCCTTTCTAAGGCAAATAGCGATGCCCATACATCACTAGGAACTAGAACATAAACTTGCTCAGAATCAACATCAATATAGCGTTTTCGAAATATCGATTTGGCAGTAATCAATTGTCCTATAAAGGTTTTGAAAAAATCATCCCCTTCAACCGCAGATAGTATATTTTCTTTAGAAAAAAACTCAGTTTCCGCCCCTATCTTACCTTTCTTATTAACTCCAAGCATACCTTTTAGTATCGCTTCATCCTGCTTACGATGCATCGCTGCTGTCGCTAACGATGCATATGGCAATAACGGATTAATACCTGAATCAAGGGTTGCAAACGGATCAATGCGTTCTGCCCAACCGAATTGGCTATGACCAACCCAACGTCTATCTTGATCCGTCGCATTATAGATTGTATCAGGCATATCCCCGACAATCTCATGAGCTTCTGTAGGTTTAAACACTTCAACCAGTGCCGATGCTTCCCCTTCCGTTGCTTGTTCTGTTACCGTTGGGCGAAGTTTCGATTTAGTCTCTTGAAGTGCTAACTCAACACGTTTCTTAAATTCATATATATTAGCAGTTGCTAATTGTTCTTTTGTAGCCATTTTTTTATTCCTTTATTGATTAAGTGTTGCTTGCTTTTCGGCCCATTGCCGAAGGGTCTTTGTCGCCTCCATATCCCCAGACAAAACCCTTGATCCGAAATCGGGGGTATCAAAAACCTTATCAAAATCCCTATCAGCCTCTTGGGAACCTCTTTGCGAAGGTGGTGGAGGTGAATAGCTAGAATCCCGAGTTGAACGTGATAGTTTCTCTAACAGTTTAAAAGCGTTATAGGCTCCAGCAACAGCGATAAAATTATCAAAAGTTTCGCCTGATAATCCCACTTCTTTCACAAAACCTTTGACTTTCTTGTTTAATTGCGAAAATCCCTCCAAACCATATTCTCGCTTTAACTTCAAAATGTCTTCATCAAATATCCTGTTGTGCTTTTCCTCTTGACTCTTTATATGCTCTTGAAACGACTTAGCTAAAGAATCTGTCAATACCTGTGCATCAGCTTTCGAAAGACCATTTTTAACAAAACTCTCTAACGCTTGCTTCTTATCAGCTTCAGAAACACCTTTAGGAAAATCAATCGTATAATCCTTCGGTATATCTACCTTCTCATCACTAAAAAGCTTGTCAGATAAAGATGCTTTCTTTGAGACATCAGGTTTGCTATCGAATTTAGCTTCCGATACCTCCACTTTAGATCCCATCTCTTTCACAGAAGGGTCTGTATTGATTTCTTCGCCTTTTGTAGAAACTGAAGTATCAACAATTCCTTCCTTCAGTTGTATGTTCTCTTGTTCCATGTTCTATTTCCCTATTGTTCCATTTGTTCCAATTCTCTATAAGCGGAAATAAGCTCTTCCGCCTCTAAAGCAATCAAATCCGTAATATAAAGGGCTATTGTTCTTTTCCCTTCACGTCGAGCTAAAGCAATCGGATCATTCGAAAGTTCAGTAGCTAATAAACCCCCTTCTCTCATAATATCCAATAAAACCCAACGACCTTCAAAAGTCGCAAAAACCGATTTGTATCTTCTTACTTGTTCAACTTTCTCAGCTTTCTCTACTTCATCAAATCCCTTAATCATACCTCTCCTTTAGCCCTATCTTGTGCTATCGCTCCTCCTGTCTTAATGGATTCCTCCATCGTTAATTGTTTCATTTGGGAGGCTTCCGCTTGCTTCTGTTTCTCAATAAGTTTTTGTTTCGTATCTTCTTCAGATAAAACAAGAACTTCTGGAACTCCCGAACCATCTGCCGCGTATTTTCCACACAGATAAGGATTAAACATCATCAGTGGAGTCGGATCCCCCGTCATACTAGCTATCTCCGCATTAACTCTTATACCCTGAACAATCCCATTCAACTCTTCTGCCTTTTGGTATTTGTATAATGGAGAAGTGTAAGAAACTTTCAAATCCTTCCCTAAGCCACGAATGTCCCCTTGATCTTGATATAAAATATCTATTTCCCTCTTGACCATCGAACCGACAAATTCTGCTTGTAACCCTCCAACTATCGCAGAGATAAAAATACCTTTCTCTAGGGTCTTCTCCATCGATTCCGTAGCAGACCTACTAGCCCTATCCGCTAACACTTGAAATAAATCCAGAAGGTATAACTCTCGGATCTGCATTTGTAATCTTTGCATCTCTTCATGCGAAGGGCGAGCGTCGCTCCCTGTAAAAAAAGGGACTGCACGAGGTCTCCCTTGACGATCCATCCATCCATGATTCACAGTTTTCGGCTTAGTCGAAAATGTTTTTCCTCTCGTATCTTCTGATGTAAGAACTGCTGGGTTTAACGCCTTTTCCGAATAAAGGGAAACAGAAGCACTCAAAGCGTTTAATCGCCGAATGCTTGGTAATGCTTTATGGGTGGGAGAATACCCAAAAGGGTTACTAGGACTCGCTTCATAGCGACCAACAATATAAGGCATTACCCGATGATAACCTTCTTCAATAATACGGTTCTCATCAATACTGACTATAACCTTTTTATACCCTTCGTAATCATCCTCTTTATCTGGAAAAACCGCTTGAAAAAACTCATACTTCTGAGGATCAGAACGATCTAAATCCTCCTTCATCTTATCCGAAAGAGCATCATATCCCCATTTTTTAGCTACATTCTCAGGGGTTAAAGAAAATTCTTCAAAAACCGTATCAACGACATTCTCGTGATTAGCAGAACAAACAATTGAAGATACCGGTACGGAAATATACCTTAATCCTCCCCCTTCTCGCTCCGAAACGTAAAAACATCCCATCCCAAACAACACAACTTCCGTATAAAAATCCTTCAAACAAAGGTTAAATCCTGATGCAGGAAGTTCCCGTTGAGCAAACAACTCCATCACAAAATGATCACATTGTTCTCGTATCAGTTTGTTCTCCTGTGAGGCAAAAAAAGACCCTGACTGGGGATCAGGAGCTACCAAACCATGCCAACGAGACCCAAAAGGAGTGATAAGATTATGGAGTAAAGAAGCAAGTTTATCACTGGCGGATGTCGCTGTTGTATCCCAGATTTTTTTGTCTTCAGATGCCTTACCTCTATAAGGACAAACTAAATCTATAATCTCCTGACGAATCGGTTCAATCTCAGACCGTTGGGCTTTTAAGCTTTCAAATCGAGCAATTAACTTCTTAATGAACTCTTTATTGTTATTGTCTTCTTTTTTTAATCCCACCTTATCTACCATGCCTACATCCCGTAAGCCTCATAGTTAAAACCAGTGTCCAAAGCCTCATACTCCGATATATCTTGACCTTGATATAAAGGATTGTCTTTCCTCGGAGGATCAACCGCAAAAGTGTAGCATAACGCATCCACGAAATCAGGACTTCTAACTCCGAATTCAGAACGACCTTGACGCTTTTTCTCAATCAATAATCTACCCAAGGTATCAGATATGGATTTGATGGATTTTAACTCGTTAATTAAATCAGGACAGTCATCAGGAAGTTGTAAACCCCCTGTAATCGCTGATCTCATTAAATCATACAACTCCGCCCTTAAATTGTGATACTGTTCAGGTTCGGTACTTCGGCGTTGACCTAATATCACCTCAACCGAAATATGATGCATGTTAAGCAAATAACTGACTACTGTCCCTCCTATCCCATTGCCGTCAATAACAATAGCGTCAGGATTATACCGGTTAATTAAACTCGATATCTTCCGATTCGTTACTTCAATAAGCTCGCCAGACCAATCAAAAATACGCTCAATAATATTGCCTCTTCGCAAAACGACAACGGTTTTGTCCTCCCCTTCTCCTGCTATATCACAACCCATGATTAAAGGAGCATACGGATCTGGAATTGCAACTCGTTCTAATGCTTCTTCAATTATATTAAGTGGTATAAAACTATCGATGTCCTGTTGTGGAAATTGTCCACATACCTCAACCCGGGTAACATCAGAATCCAAGCCATAACGAGCTATGATCCCTTCATGAAAACTCGGATCAATGCCTTCAACCGTTCGTGTGTCAATCTGAAATCGCTTCCATTCGTTGAGTGGCTTGTTAAATATATCGTAAAATTTGCCACTTAAACGACGAGGATTAGACGTCATAATCCAGAAACGATTAGCGTTCTGCTCCGTTAAAAATCCAAGAATGCCTAAGTTAATAACATCAGGAGTGCCCGATGCTTCATCGTTAATTATCGCCATTCCATAGGTGTTATGATGACCAACAAAAGTATCAGGACGCTCTTCCGAATACGTCCTACACATCGTCGAATAATGTTTAGAATCAATCCCAAGACTACAATGTAAAACATCAGAATACCAAGGAGCTGGATGCAAAGATAACGATTGCATCTCAAACCAATGTTTGTTCGGTAACAGGGATAGCCACTTACTCACTTCCGCCCATAAAGTCGTTTTAAGCTGAGTCTCAGAGTTCGCAAGACAAATAATAGACATACCAGGTCTTGTTGACATCAGCCATAAAACTAACCAAGCGTTTAACGTCGTCTTTCCAATACCACGACCTGCCGATATAGCCCCTTTAAATACTTCAGGATTGGGGTTATTAACACTGTTAAGACAATGAGCGTCAACCACTTCCATGAACTCTAGTTGCCAGCTCCTAGGAGCAGAAAAACCTTCAAGCGGTGTGCCTTTTTCACCCCAAGGAAAAAAATGCAATACAAAATTGCTAAAACTCAGCTTTATCTCATCAGACCACATCAGATCAAAAAGCTTTTGCTCCGTTTCTGGATTTGTTGGAAGTTCTCGGCTCAATAAAACCCTTCTTCAATAAAATTCAAGTATAACACACTGAACAAAACAGTCCTTAACAAAGGTTACACTACCATAAATTGAATCGCTCTGCAAGCTAAAAACGTCAGAAACACCTTTTAATTTAGTTTTTTTTCGATTTTGTAATAAATACAGGTGTTATACTCTCTTTCGTCGCTGATAGTAGGTTTCTGAGCTTAAGAAGCATTGTTGTGTAAAATAGCTGAAGACTCTTCAATATTCCAAAATTTTATAAAAATTGTCGGAGGGGTGCCTATATATCCTTTAAAATTAGTCTCTGGGGGCCTCCCCACCCTCTAAATTCCCTAAACTCCTTCAGCTCTTTAACTTTTTATTAACTATTTAAACTCCTAAACTCTTTAAGTTTTTATTAACTATTTAAACCTCCGAAGCTCCTTAAACTCCATAAACCAACAGAAATAATCCTTAATCTTCTTTTGTGGTATTGATGGTAGATTAGTCATGTTTAGTTAACTTCGGAAGCTCAAGAGGCTTTTCTGTTTGTTTATCTAATGCTTTAACAGGCTTTAATCCCTTGCTTTGAATGCTATGCTGTACTCTATCCATCAACGGCTTTAAATCTATCGTATGCTTCTGCTCAACCGATACATGATTACCGTATACATGCCTATGACGCTTCTCAAGCTCCCACTGCAGACGTTTCATACGGAGTTCTCGTAACTTGATTGCTTGAGGATTATCTCTTTCTTCTTCAGTAAGTGGAGCTTCAACAACAGAGGCAAGATTTTCGCTCAAATGCTCCATGTGGCTCTGTTTAGCTTGCTCATAACGCTTTTCTAAATCTTCTCGATCTTGTTTTACCCAACCGTGAAAAGAAACCACAGTTACACCGTGCTTCTTACAGGATTGTGATAATGACAAACCACCACTAAAAGAAGCTAAAATATTATCAATTCTTTCTTTTGTGTATTTGTGAGCGTACATAATAAAGGTAAAGTAGCATAAAATCAAATAAATAGCAAGCTTTTTACAAAGTTTTATAAGGCGCGAAAATAGAAAAGGGTTTAAGCGGTTGAAGGAGCCTTCTTAAGCTATGAAGCTCCTTAAGTTATTGAAGTTATGAAGCTCCTTAAGTTACGAGGTTATAAAAAGCTCGCAGATGCCGACCTTCAGCCACTTTGGGGTAGCAGTAGCAGTCGTTTTTCCACGTGGTAACCACTTCTATTTCACTATGTGGTTACCAGAAAAGTAAAGTAAAATCAAATAGTTAAGTGATAAAAAACCACTGGTAACCATGGTAACCACATCTTTATAAACTTTTACATACGTGAGAAAAAGTATAGAGGTATAGTAAAACAGATCACACTATGGGATTCTTCTTAGATTTTTAAGGGAAAAGTTCTTGATATTATTTTTAAGCTGAGCTACAAATCACACTCGAAGCCGTGAACAGATGTATAGCATCACTTCCCTGGTTTGCGATTTAAGCCTAATTGAATTTTATTTTATGTTTTTGTTGGGGGTATTATAAGGAAATGATTTATTAACTGTCAACCCATAAAATAAATATTTTAAATTAACCATCCCCCTACCACCTTAACCCGTTGATTAAAGAATCTTTTAACGACCCGTAGACAGTTGTATATAATACCTACAATCTTGACTTATTCTTTGGCTTTACGAGAAGATTGATTGGCCTTTGCCCGCTTAATACTTTTAGGTATGATAATCTCATCCCCGAAATAAATCCAATCTAATGGCTTGCCTATCGCTCTTTTGATATTTTGTGCAGTTGTTATACGTGGTGTTCTTTTCCCACTTTCATACATTGAAATTAAAGCACACGGTAAACCTACTAGCTTTCCAAACTCAACTCTATTAAGACCTAGATGCTCTCTTATCTCTTTAAGCCTCAAGCCGATAGCTATAGGATCTAAAACGTTACATCGTAAATCTTTAGGTTTATGAGTCTTAAAGATCGTTTCACCATCATAGATCCAATCAAAACTGATTTCGTATTCATTACGTAGACATAAAGCGTAGTTAATGCTTGTAGAGCACAAGCCGTTTTCGAACTTCCAAATAGTACTCTCCGTTTGATTGGCTTCTTTAGCTATTTCATCTAAGGTTTTGTCCTTTGATTTCCGTATATCTCTAATACGTGTTCCGACGTCTTTCCAATATTGGCGTATTTCTGGCGTGATGATCAAAGTGTACTCTTGCAATGATTTTAACGAAGTTTCTAAAAATGGATTTAAAAACATAACATCCAAGCCTTTAACCAACTGTAAACACGACCTTAGTGTGAATATTTAACATAATTCGCAGTATTTTTTCATTTAGGTGTTGACTAAGTAGAAATTATGTTAAATAATACCATAAAATAAACAAGAAGTCATCTGTTAAATGCAACGAATTGATTTAAGAAATTTAAGGAGTAACCGATGGAAATAGATTTACAAGAAAAGTTTAAGAACTTACTTCAAGAAGATATTAAAGACTATTTAGATAAGTGTCATAAATCGTTGTATTCCCCTGAAACCTACCCGAACATGTATAGAGAGCAAGAGCAGAAGCTTCTTGATGAAATTATCGAATTAAGGTGGAAATTTGCCAAGGAAATTAGTTCGAAGACTGCTACGCAGGCGTGCCCTAAACCCCAGTAAAGCCGAACTCATCGAAAAAGTATCTTAACCTACAACCACCCTTTTAAAGGGGTGGTGTAGACGAAGTACGGAGACCTAGAAAATGGGACAATTAAAGCGACCTTACCTCGAAGCGATGGAAGCCAACTACGGGTTTTTAAGTGCTGTAAACCCTCGGATGGGCATTGAGCCTGAATCTAACCATGAAGTAGAGGTAATTGAGAAGCTTGAAAGTGCTTTAAAGACCTCTAAGAAGTTAATTCATTTTCGGGACCGTACAATACGGACGCATACACTAGAGGATTTAATCGAGGAAGTCAACCGGATTATTGTTTTAGCTGAGGCTCATAAACGGCGTTTAGAACTCAAGATATTCGAAGATAATGAGGTTTGGAGGTTATTAGATGAAGCCCGTGAAGATTGTGAAGATTGTGAAAACTGTAGTGAGCATCCTGATCAAGAGCATAAAGAAGATTATTACGCCAGTCAGATTTAAGAGATACCCTGTAAAGGGTTCGGGGGTGGATGTTTATACCTCCGTGATTGATCCACCCCTGTATAAAAACCACTAACACCCCTTTAGAGGTTTAACGAGCCAAAAGGCGAATAACAATGAAAGGAAAATACCATTATGACTATTAAGAAAGTACTAATTGCCTCAACATTATTATCCCTCTGTGGCTGTGGTTTAGCGGATGAACCAAAGAAGCTGAATCCTGATCAACTCTGTGATGCCGTTTGTAGGCTTACTTTAGAAGAACAAAAAGAGTTACAAACTAAGGTAAATCAGAGGTATGAAGAACATCTTACAAAGGGTGCGAAACTATCTAGTGATTAAAGCGAAAGAGCCCCTTGAGCAAACTATCAAGGGGCTTTTTCAACAAAGTTCAACCGACAGATAAGAAAGGATAGAACCAATGACGTAGATACAAAATAACAAAAGAAGAACACAGAGTCTTTTCAGCATGACATCGCATTAGGGCTTTAAGAGGTTTTAACGATGTTAAGAAAGGTGCTTTAGGGGGGTTTTATCGAAGCTGAAGATAACCTTTGCCATAGTGGTAGTTGTTGGGAGTAGCAAGGGGGCGGTGAAACACCGCCCCCTTAAGACTGAAGGTGGAATTCAAAAAGTTCGTAGCAAGGGGGTCGCAAAACGCTACCCCCTTAAGACTAATGCTCATTGCTATGGGGTAACAAAACGTTACCCCATCTTTGACACTTGGAAGTTAGCGAGCTCAAATTTGAGCTGGCTGATTTGGAGGATAAACCATGAAAAAACATTCTTTTACACGCTTAGAGAAGCTGAAGATAGCGTTTAATGCCCTACTCTTTTTCGGGTTTGTTGGCATGATGTGCCGGTGGAAATGGAGGTAAAATGGCGTAAAGGAGGTTATTGATTAATGGCTAGATAGTTTTAACAGTATTCCTATAGTAGATACGAGTACAGAGACTATTATCCCCATAAACCACTTTGTTTGACTGTTAATAGCGTCTTTAAGTTCTGACTTAGTACAAGCTAATTCTGTTCTAACATCAGCTATATCTGCTTTAAGCTCTGTTCTAACGTTAGCTATATCTTGTTTAAGCTCTGTTCTAACATCAGCTATATCTGCTTTAAGCTCTGTTCTAACGTTAGCTATATCTTGTTTAAGCTCTGTTCTAACATCAGCTAGATCCGCTTTAGTTGCAAGATATGGTAAAGCCGTTTCCAACTTCGTAAAGCGGATTTCAACACTATCTCTTTGAACTTTTTGTTTTACGGCTGTCTTTTCCATAAGTCCCATTGTACACCTTCGATGTTAACAGAGTCAATTAGTTATACCTATCTCTTAAAATCTATAATATTACTATTATCATCCACTGATTCAAAGGCAGGTTTAAGTTTTAATCCTTTGATTACTTCAAATCCTTTTTGCTTGAGGTTGAGCGTAACCGTCCTCGTTGATATGCGTTTTCTATCGTAGTTTAACTCTTGTTCTCGGTATTCACTGTAGCTTTTTGCCAAACTATGGCTCTCTTCCCACAGATCTTCACCAATATCGCAACAATCATCGATCCATGCTTGGTAGGTATCGGTTCCCTGTCTTTCTTCCTCCTTGGCTTTTAAACATACTTCGGGTATATCGACGTCTAGACCCTTGCTGAGGTAGGCTTTAACTCCTTTTAAAAACCACTTCTTTGCTTCTAAGGTGTATTTGGTTTCTAGTTTTTGGGCAAAGGATGCATCTCTATTTGCTATTGGTTTATCGAAAGGGATTACGATGTATCGCCTCCACCATGCATCATCAGGATTTCTAACGAACAGATGTTTGTTAGAGACGATGAAAGGAGTAAAACTAGCGGGTGATTCACTGTAGGTATTACCGTAATTGAGGCGTGCTGTCATGCAATCACCTCCTGTCATTTGTTTTATTTTAGCGGCGTTTATCTCATCATTTTCATTAGTTTCGCTGATAATAACAATTCTAGATCCCATGAGTCTGATAAGGCTAGGGTTTGCTTTACCTGCTTCTGGGGGACGGTTTTGCATAATGTCGCTTGCCTCGGCATTAATGACGTATTGGTTTCCGAAAGCGTATTTAATAAGGTTCATGAGGGTGCTTTTACCGCTTCCTCCAACACCTCGAATATGAATAAATCGTTGGGCTTTATTCCCTCCTAGCAACGCCATTCCAACACAACGGGTGAAGAAGTTCATCACCTCTTCGCTTTCGAAGTATCCTGACACTAGATCAAGAAACTCTTGCGATGGCTCACCCTCAACAAAAGGAGTTCCTGTTGATTTGGTAATATATAATTCTTCGGTTGGGGTAATGCGTTGTCCTGTTTCTAAATCTAATATCCCGTCTTTTTCCCCTATGTACCTAAAGTTAGCATCAAAGAAATCCGATGTTATATGAAATTGGCTTTTAGACTCAAGGGCGTTTGCTGTTGACTTAGACCTTGATTGCTCACAAGCGTTTCTTTTTGCATAAGCCTTAAGATACAAAGATCTCGGGTTCTTCTTAGTACCGTCTTCGTTTTCAAGCTCCTTACAAATATCAAAGGAATCTTTCTTCTGAGCAACAAGAAAATCCATGATATAACCCGCTATTTTAGCATCTGTAATCCTCCATATATAACGGTTGGTCTCGTCCCTTTTATACCATGCTTTAGTATCCGATGCATAAAGGAAGTGCCCTGATTTAGACACACTGAACATGGCTTTATTATAGGCATCACTAAAACGGTCTTCTAAAAGTCCATCAGGGATTAATTTTCTATGATGATAAAACAGAGACGCAAAAGTAGAACGCTTTTTCGTTGTATCGCCATCCTCTTCACAGTCGAAGGTGTCCCATTTATAATTAAAATTCTCTTCATCATAGGTAGATCCCTGCTTACTCCACCGTTTAGCAAGTTCTTTACTTTTGGCGTGGTAATCTCTTGAAAAAACTTAAAAAGATATTCAACATCTTCTTCGGAAAGCAAGGGGATATCTTCCGCTTTAAATCTATGGGGCGGGGTCGTCCATGTGTATTCTTTTTTTGTTTTAGGGTGGATATTATAGGCAACGAAGTATTGACCACAACCCAAAATATCAAGATGCCCTTGGGTACTTTCAGTCGTTTTCTTCTTCTTAATCCCTTCTTTATTCATTCGGAAAGGAATAAGAATTTTGGGCTTTTGCCCTATTCTTACGATCGGCGTTCCATGAAGAATCTCAAAAGTATCTTTAAAAGTATTGGCGGTTTTTTCGTCTTTTGAATCAATATCAAAGGCGTAAAGTGGCTGTTCCCCTACGCCACAGACAAACCCAAAGCCACAAGCAGGAAGTTTGTCGATTTTCTCACTTGAAAGTAGTTGTTCTTCCCACTTACCCAATCGCTGTGGTCTTTTATCCCCTAAACGCAAAGGGATGAGCTTAAACCCATTATGAATGGCTTGTTTCGCCTGTTCCTTCCATTGCATTACTGACCTTTAACCTCTCTTATAAATTAGTTCTTCTATGGGTTTGGCTTTCAGTCTTGCTATCTCTCTTTCTAACGCTTCGATCTCAGCTTTTGTCATGCCCATTGGCTCTTCTGGAGCTATCCAGCTATCTTTTGAATATAATTTCCGGTAAGACTGACGGGCTTTTTCTCTTATTTTATCTTTGTTATTTAGGCGGTATTGACGATCATATTCTCGATATTTATCTTTATTCTTAAGATAGTACTGATGGTAACTTTCTCTTATTTTATCTTTATTCTTAAGATAGCGCCGACGCCTGCGTTCTAGTATTTTGTCTCTGTTCTTGAGATAGTAGCGACGTTTATATTCTCGTCTACACAACATCCTTTCTTCAGGTGTTAAAACTTTTCTTTCCATAGTGACGTACTCTCTTTTTAACTGATCGCTTTAGCGAAAGCACTAATCACGAACTCTTTGAATTCTCTTAACTTTTCTTCGTCTGTTGTTTCCCCAGCAACCGAGACCACAACCGAAAGACGGGCGGTATTGTCTTCCTTCATCCAGCCATCCGCTCGAATTTCGGTGGTGCGTCCTCTTTTTCGGGTATCGAAGTGTTTAACCCCTAATTTAACTGTGTTCATTGACACACCTCACACACATCGTCATCAGGATTATCGCTTTGACGCCATTTATTTCTTTCACCTTTCACCAGCTCATCTATGATTTTCCTCAAGGGCTTTAAAAGCTCATTAGCACTGTCTTTAGCCTCTAATTCAATGTGTCTTAAAATGTCTTCCGATACCGCCCCTAAACCAAGACGGAGAATTAAAACGCTATCCTGATCCGCAATACGACGGGTTAAAACGTCGAATTTAGGTCCATTCCATGGTGTATTTGTCATCTTAAAACACTCCTTATTCTTTGGTTGTGTTTGATGATCCTTTTATATCACAGGCTGCTAAAGGTGTCTAGAAAAATAATTAACATATTTCGCAGTATCTTTTCATTTAGGTGTTGACTAACTGAGAATTATGTTAAATAATACCCCCAACAAAAACATAAAATAAAATTCAATTAGGCTTAAATCGCAAACCAGGGAGCGTACCGATGGGAGCATTAAAGAATCATTTTCATGACGAGATTAACGAGAACTTTTACTTTCATAGTCATCCGAACGCAGATCCAGATATAAGTATTGAGATGCAGATTAGCGAGAATCAGCGGTATTTGGATGAAGAGATATCGCAGTGCAATGCGGTAGTTGATGTTTTTAAAAGGTCTGATTCCACCATTTTAGACAAGCTAGATGCGATGGATGACCTAAAAACTTACATTTCTCTTCTGCAAGCTACGGCTAAAAATCTCGAGTCATTGCTTAAGGAATATTGGGAAGAGTCTTTGGACGGAGAGGACGACGAAGAGATTTATGAGCATCCTGATCAAGAGCATAGAGAAGATTATTATGCCAATCAGATTTAAGAGATCCCCAGTGATGGGTTCAGGGGGTGGATGTTTATACCTCCGTCCATCCCCAACAAATAAAAGTATAAGAGCGGGAGCGAGTGAAGATGAGCGTACATTTTATTGAAGAGGCGGTTAAAGCCAAGGACATACCACAGTTGTTAACTTTTCTTTCTTTGATCACTCAAGGGTTGCAGGAGGCTTTAATCACCCAAGATGTTAAAGCCGTTGAAGCGGTGGATCCAGACCTCAAGAAGAGAGTCACGTTTTTAGCTATATCCTACATGAAGAGATGTGGTGATAAGGGGAAATCGCAGTTTTTATCCGAGATTTTGGTCCCTGCTTTAGGAACGCATAAAACTTTTGTCGATTGCACAAATGAGGATTTTAGATTGGTGGAAGCGAAGTTATTGGAGCAAAGCGATGCATGATTGCTTTTTCACCATTGGGGTTCTGATTTTTATTGTCGTTGTGGTTTATTTTTTAATTCCCAAAGATCCTGACGATACCACCCCCGCTTAAACGAGAGTTGAATAAATTTAAGAGAGTGAAGATTAATGGCACACCATGCATTTTTATCGGCTTCAAGCAGTCATCGTTGGCTAAAATGTCCTATAGCCCCGACGCTTGAGAGCAAAATACCTCAAACAACAAGTATATACGCCTCTGAAGGCACTTTTGCCCATAATCTTTTAGCGCATTGCCTCGAACAAGGCGTTGATGCAGAGACAGTTTCTCATCAAAAGCTGACTTTTGAGAACGATACCCGCATTGTTGATACGGAAATGGCGTCTAGTGTCTCGATGGTTTTAGCGTATGTCCGCACTTTTTCTGGACCATTTTTATCGGAAACCGAAGTTCCCCTTGAGCCTTTTACAACGGAACCAGGGGCAACCGGCACTGCGGATATCCTTATTTTTAATAATGCCCAGTGGATCATTGCCGATTTTAAATATGGGGCTGGCGTTCCTGTTAATGCTGAGAACAACCCCCAATTGATGTTGTATGCCTGTGGTGCATTGCACAGTACGGAGATCACTATGGGGTGGATGATGATTCTTGTCGATTTTGCCGAGCTAAAGTTCGTTGTCCTGCATTGAGTAGACATGTGTTGTTAGAAACGACACAAGACCCATCAACCAACACAACTGTTGAATTATCGAAAGCCTATTCCTCGATTTCGTTGATCAAGAGTTATGTGAAGGCGTGTGAAGATGAGATGTTTAAACGGTTGAATGCTGGGGATGAAATACAAGGGTATCAACTAGTCGAAGGACGCAAAGGAAATCGAAGTTTTAAGGATATTAACCGAGCGCAAGAGCTGTTGACATCAGTTTTAGGGGAAGAAGCGTTTAAGCGAATTCTCAAAACTCCTAAAGAATTGGAGCAATTATATAAGGAGCAAAAGGTTTCTGATGAATTTTGGGAAGAGTTGCAAGAGTTGATCACGAGAGGCGACGGCAAACCTGTCATCGCCCCCCGAGATATACCAACAAACAAACAAACCCAAAAATCGCAATTAAGCGAGTTTGAGGTAATAACATAGAAAGGATCGAACTATTAGCAATACAACACCTTTTAAGGATTTGAAAGTATAGAAAGGATCAAACAATGAGCACTATAACCCCTTTTGAATTTGAAAGCAACAAGATCCGTACTATTGTGGATAAAGACCAGAATATATGGTTTGTGGCTAAAGATGTCGCTGTAGCATTGGGGTATGAACGCCCTAATGATGCGATAAACGCTTATTGCAAGGGGGTAGCAAAACGCTACCCCATCTCTGACAGCCTCGGGCGGAACTCAAAAAGTCCGTATTATATCAGAGCCTGATGTTTACAGGCTAATTGTTAAAAGCAAATTACCATCAGCACAGAAGTTTGAACGTTGGATATTTGAGGAGGTGTTACCTACTCTTCGCAAAACAGGCAGTTATTCGGTTGAAGCACCGAAGCTTAGAGCCACTTCAGCGAGTACAGTTTTAAGAGTTCACAAACATCTTGAAGAACTAGCCAAGCAAGCAGGATTAAAAGACAATCAACTTTTGTTGAAGGTTAACCGAGGCGTTACGAAGATAACAGGTGTTGATCAGTTAGAGGCTATGGATATCAAACACCTACCCTCTTCCGATAACGACGAATATTTAACAATTACCCAAATAGGGGAAAGGCTTAACCCACCTCAGAGAGCGAGATTTTTAAACAAACTTCTTCTTAAGCGAGGACTGCAAGTTAGCAAGGTCTCAGGTGGCTATATACCGACACCTAAAGGCGAAGAGTATGGAGGTAAGATGTGTGATGTGCCAATGCAGCATGTTGAAGGCTCAACCCAGCAATTAAAATGGAATTCGAATTTACTCGTTTCGTTTCTTCAAAACGAATTAATTAACACACCACGCCTATAATAGAAAGGAATTTAATAATGCAAAAACTAACTGTAAAAGGACGTCTATCATACCCTGCTCTTGATACGAAGGTGAGTATGAAGCTCCCTGATGGCTCAAGTGTTGAGCACTACGGCTGTGATATCGTCTTTCCGAAAACGGATACGAAGCAGATTAACGCTGTTGAGGCGTGTTTAAAGACCGCTGTTACCGAGATATTTCCGAATGTCTCTCCGGATGCGTTTTTGTCGGCGGTTCGAAGCAAATCGGAATCCCGTGGGGTTTTGAGGGACGGCGATGCGAAGATCGCTTCTTCTCACAAGCCTGAGAATTACACACAAACATACACAGACAGCGTGTATATCTCGGCGAAGAACAAATATGTTCAACCGTTACTCGTGGATCGTCAAGCGCAACCTGTGAGCAATCCGAGGGAGGTTTTTTATCCGGGGTGTTGGGTCATTGCGAAGCTTAACATCGGGGCGTATGAGCTTGATCCGTACAAAACCAAGGGTTTCAGTTGCACGCTAACGGGCGTTCAGTTCTTCAAGCATGATGAGCGTTGGGGTGCTTCCCCGAAATCGGACACTTCGGAGTTTAAGGATTACGGCGAAGAGCAAGACTCCGATACCTCGGTCTCAAACTTTGCCTCAGCGGAGATGGAACCTGACGCTCTGCCATGGACCTGATCAATGCCAAAGCTGTTTATCGACATTGAAACCCGCAGTCCTAAACCCTTGCCTAAGGTAGGGGTTTGGGCTTATGCGGAGCAGGCGGTTATCATTTTATGTGCGTATGCATGGGACGATGAACCTGTGAAGTTGTGGGATAGGACTGAACAATCTGCTATGCCATCGGATCTTCTGCAGTATTTAAGAGATGAAACGGTGATGTGTGTTGCACACAATAGTCTGTTTGAACGGATACTGTTTAAGAAGACATTAGGTATTGATATTCCATCTAAACGTTGGATTTGTACGAGTGTTTTAGCCCGCACGAATGGTTTACCCTCTTCGTTGAAAAACGCTTGTTTAGCACTAAATTTTTCTGAACATTTAACCAAAATGGAAGAAGGAAAAGCTCTTATCGCTCGTTTTTGCAAGGGATCGATTGATTCCCCTCCGTATGACTGTACTCGTGCTAATCACGTTCAAGCGTGGCAGTTATTTGGGGAGTACTGCAAACGAGACGTTGAAGCCACTAGAGAGTTATTTAAGCGACTTATTCCTTTATCTGATGGGGAAAGGGATTTATGGCTTTTAGATCAAACGATTAATGATCGGGGCTACAGGATAGACTTAGATTTAGTTTTGAAGCTTCAAGAGCTCATAGCCCAAGAGCGTAAGAAGTTAGATGAAGATATCGTTAAATTGACAGATGGTATTATACGCTCTTCTCGTCAAACGTATACTTTAAGGATGTACCTATTTCTTATAACGGGAATAGATTTGGTTGATATGTCGGAGGGTACTTTAAAGTCTATTCTGTCTCATTCTAACATCACTCAATTGGCTAAAGACCTGATTTTGAACCGCTTAGCATCATCGGGATCAGCAATTTTAAAACTCAACACTTTATCGGAGGCTGTTAGTTCTGATGGGCGTCTTCGAGGGACTTTACAGTTTTATGGTGCGAGCAGAACGGGTCGATGGTCTGGATGTGTGTTTCAACCTCAGAATCTTCCTCGTCAAGAGCGATCGGAGGAAATATTGACACAAACACTTCAAGCTTTAAATCGAGGGGAAACTATTGCAGATCCGTTAGGTTTGGCTAGTGATTGTGTCCGTTCTTGCATCATAGCCTCAAATGGCAAAAAGCTTGTTGTTGCGGATTTAGCAGGGATTGAAGCCCGGGTTTTGGCATGGATTGCTGGTGAAGACTGGAAAATCAAAGCTTTTGCAAATGGTGAAGACATCTATGTTACAACTTATGCTAAAGCGTTTAACACCCCCATTGACAAAGTGAGTAAAGAACAAAGAGCTATTGGGAAAGTTATGGAATTAGCCTTAGGGTATCAAGGTGGGGCTAAGGTGTTTAAGACAATGGCATCTCATTGTGGATTAGATCTACAACAGTTTAGTCAGAATGTCAAAAGCACCTCAACTTTTGAAGATTGGGAACAAGCGGAGTCTCATCATCTTTGGATGCAAGATCAATATCCCGAATTTGCGGTGAAGGATAAATTGATAGGCACGGCTTGTGAACTTGTTAAAAAGGCTTGGCGGGCTAAACATCAAGGTGTTCTTCAACTATGGAAGGACTTAACCGAGGGTTTTGCATGTGTAGTGCAAGAAGGAGGTTCAATATCTGCTCGAAGGGTTGCGAATGTTCCCCGTCTTGTGATGAGGAGGCACAAACGAGACGTTCACATTGTTTTACCTTCATCAAGAAGGCTTGTTTACAGTGATGTAAAGGGCGATTGTTCTTATCTCAATACTGCCACTTCACAGCTCATGAGAGAGAGAACGTATGGTGGCAAGCTAACAGAGAATATTGTTCAAGCCATCAGTAGGGATATCCTTTGCGAGGGCATGAAAAACGCTACTAAAAATGGCTATGACATAGTTTTAACGGTTCATGATGAGATTGTTAGTGAAACTCCTGATACTCCTTACTTTAGCGTTGGGACCTTATGTTCTTTGATGACAAAAAATCCCAGTTGGGCAAAAGGTTTGCCCCTCAAAGCAGAAGGTTATGAAGCGAAAAGGTATCGCAAATGAGTTTTTATTCTTTCCATTATCAGACAGAAAAAGACGTGGAAAAGCGTTTAGTGACAGGGGCAGAGAAACTTGATTGTTGGGTTCGTAAAGCATCGTTTGTAGGACGTAGAGGTTGTCCAGATAGATTAATCATCACCCCTAATGGGCGTTTATGGTGGATTGAAGTCAAAAAGCCAACAGGGATATTATCACACCAGCAGCTGAGTGAAATAGAAGAACTACGACGGCGAGGACAGCGGGTTAAAGTTCTGGTCTCTATGGAGGAAGTAGATAACTTTTTGGAAGAATTAGCATGCACCTCGTATTGAAACCCCATCAAATTGTAATGGTTAATTGGCTCTTAAGTCATGACAGATGTGCTTTGTGGGCTTCGATGGGTTCGGGAAAGACGGTAAGTGTCTTATTCGCCTTATCCACTATTAAAATACTTGATCCTCGTCCTGTCCTTATTATTGCACCCTTACGAGTTGCCCAATCTGTTTGGAAGGATGAGGTGGAACGCTGGTCAGCATTTAGTGATATGACTGTTTCATCTCTTATTGGATCGGAACGACAAAGAATAAAGGCTCTCAATACTCCTGCTCACCTTTACATTATTAATTTTGAGAATATCCCTTGGTTAGTCAAAATGAAGCTTGATCATTGGGATTTTGCAACGATTGTTGTTGATGAAAGCACAAAGTTGAAATCTTTTAGAACCCATCAAGGAACAAAGCAAACGAGAGCTTTAGGGAAAGTAGCTTTTAGCAAAGTTGAACGTTTTATTGAGCTCACAGGGACCCCTTCGCCTAATGGCTTAATCGACTTATGGGGTCAAATCTGGTTTTTGGATAAAGGGAAACGTTTAGGTCTAGTCTTCAAAAGTTTTGTTGAGAGATGGTTTCATACGCAACAAGTGGGATCTCATATTGGAGCGGTCAAACACATCCCGAAAGCCAATGCTCAAAAAGAAATAGAAGAGAAACTATCCGATTGTTGTTTATCGCTCAATATCGCTGATTATCAAAATATTGATAAACCTATTCTCATCACTAAAAAAGTCCCATTACCCCAACCGGTGATGAAGCAATATCACAAGTTTCAACGAGAGTTGTATTGCGATCTTCAAGGAGAGAATATTGAAGCGTTTAATTCCGCTTCTAAAACTGTCAAGTGTCTCCAATTAGCCAATGGTGCGGTGTACTACGACGAAGAAAAACATTGGAAAGAAGTCCATGATGAAAAGATCAAAGCGTTAGAAGTCATCATTGAAAAAGCCAATGCCGCCCCTATTATCGTTGCTTATCATTTTAATAGTGATCTTGCTCGATTGCAAAAAGCATTTCCCCAAGGCCGAAAATTAGATCAAAACCCTCAAACTATTAGTGACTGGAATAGCGGCAAGATACCTATTATGTTCGCTCATCCTGCATCTTGTGGACATGGCTTAAATCTCCAATATGGCGGGAACATTTTAGTCTTTTTCTCCTTGTGGTGGGATTTAGAAGAACACCAACAGATGATTGAACGCATTGGGGTCACGCGTCAACGACAAGCGGGATTCAAAAGAGCGGTTTTTGTCTATTATTTAATTGCCCAGAACACCATAGATGAGTTGGTTTTGAGGCGTTTGCAAACCAAAGCCACTGTTCAAGATTTGTTGTTAGAAGCTATGAAAAAGGAGACTATCCATGTATAATTTTGACAGAGTTTTTAGATCTAGTAAATTTGAAAACGAGCATAATATTACTCCTGCCCAATGGAAAAAGCTTTTAACGCTTGAAGCAAAGTTTCTTCCAAATAAGCGCGCCCTAGAATCATGGCTCGACAAAGCAAAAAAGGTCACATCGCTGTCGAAGGGAGAAGCGATGATTGAAGTTGAGTATCTGGTTAAAATCGCTCTCCATCATCAGAAGTGGTATTATCGGTTGGACGACCCTCTATTTACTGATGGGTTATATGATCGCGTATCAGAGCGACTCGACGCATTACAAGAGCAATTCCCTGAGCTTTTTGATGAGGATCATCCATGGAACACCGTGGGGTATTAACATGGCTCATATCTTTGTTTTGATTGGGGCATCAGGAGTTGGGAAAACCACACTAGCTCGATCAGTGATCAAAGCGGTTGATAAACTTATCATGCCTGTGGGGATTACAACAAGACTTCCAAGAAAAGACGAACAAAACGGTATTGATTATCGTTTTTTGTCTCATAAGAAATTCCAACAATGGATACAAGAAGGCAAGTTCATAGAAACAGCTTTCTGTCGAAATGAACAGTACGGTTTGCTTAAAGACGACATCCTAAACCCTTTAGATAACGGGTTTGATATCTTAACTATTCTGACCAATGAAGGGTTGAAAGAATTCGAAAAGCTTTTTGATCAACAGATCGTATCCTTATTCATAGCCCCTCCCTCAGTTCAAGTCTTAAAGAAAAGAAGACGTCAAAGGGGAAATTGGAAAGTAATAACTGAAGAAGACGATATCTTCGGAAGAAATAGAGCTTATGACTTCAAAATTATCAATGATCATCTAGGTATTGCCTGTCAGAAGATATGTCAAATTAGAGAGTGGGTGAAAACAAAAAACCATTCAGATATCCCGAGTTTGATCCCATAATAGATATAGAGCCCCCTGAAGAATCTGAACCCTTTGATGACTTTGTGATTTATACCAGAGAGAAAAGAGGGATGTTTTTTCTTGCACCTATTCGACTTTTTAATTACAATACACCTATGACAAACGTAGCAGAAAAAGAAAAAACACATAAAACATCTTCTCAACCTCTTACCGAGTACCGCTTGACTCTGCTTGAGAAAAATTATGATAGACTCGAAAATAAGGTCGATAGGCTATCCGATAAGATGGATGCACGCTTTGACTTCCTCATCGATAAAATGGATAAAGAGTCTAAAAGAGTCGATGCACGTTTTGAATTCAAAAAGTCGATGCACGCATGGAAAGAGATTTCAGATTGACTTTTGGAGCTTTAATAGCCCTTGCTCTAGGACTAGCAACTATGATGGCTAAAGGGTTTCACTGGCTTTAAACCTTCTACACCTTCTTCACCTCGTAAACACCTATTTCCTTCAACTTTCTTAACTAAAAAAGCTTTGGTGTTATCTTGACTCCCGCAATTTATGGTGTTATTGAACACAAAGTTGCATTCAATGGTATTACAATTAGTAGATTGACTCCCTATTATGTATCATTTAAAAAAATCTGGCGTTGTTTTATATAAATTCTGAGAGAGGGTTAAATGGATATCAAGAAAATATTATTAGCATCTTTATTGTCATCAACTGCTATAGTAGGAGGTTGTGATCTTTCTGGCAAAAAAGAAGCTAAGGATACAAGCGATAATTTCCTGTTCAAAAGGGCTTAAGATCGAAAGGGGGCTTTTATCAAAAATGCCCTCTTTCACACTCCACCATACCATCATCGGATAAACAATAATCCAAAAAAGAGTTGTTAAGGGACTGACTAAAGTGTTAAAACTATCAATCCACTTAACTCCACTTTTGATGTTTTGAGCTTTGATACGAGCTAGTTTTATCGGCTTATCTGCTTTTAACTCTTCTGCTAGATCGAGTTGGGTAGAACTGTCGTTTTTCGCCATCTCCAGCTTCAATTTATTATATTCGATCGATTGTTTCTTCGTTAGATATTCCGACACCGCATCTACTATTCTCTCAAAACTTGAAGGAATAAAACGCAGTAAAAACCTGAATAGTCCTCCCGCTAAAAAAGATTGTATCATTGTTTAAACCATCCTTTAATGTTCAATAGCCCGTAGATGATTGCGGTAAGAGAAGTAACGGCGATTGCTGTATTCTTCAAAGCTGAAAAAAGCCATTTCACACTTTTTAGTATGTCTAAAATCTCATTGACACCTTTTTGTTGTTCTCTGTAGTGTTTTTCAAAAAGTTTACAATGAGAGATAAGACAATCCTGTTTAGAATTTGAATTAGTACAGAATTCAATAAACTCCTCTCTTGTAATATAATAATCTTCTTGTCTTTTAGCCATTATAGTTCTTCCTGTAAGTAATATGTATCTTTCTCTCCAGGGCTTGCAGCTGACCAATCAGATTTACCCCAAACTCGCCATTTTTTGTTACGGTTCTAATGTTTTCAACCTCTGTTCAAGATCATCAATTCTTTTCTGCAATTGTGCGTTTTTGCTTTCGATCTTCTCTAGTTCTTGGATCCTGTTTTTCATATTGTTAAGATCAGAAACGATAGTTTCAACACCATCTAATCTAGTATGCAAAGGATACAAATCCGCTTCTTTAACAAGATTATGAGGAGCTTTAGGAATATTATAATTAACGCCTATATTGTAAGTACTTGATTATACTCATCTTTTTTCCGTATTTTTCATACCTTTTAACGGGGTGTGAGATTTGCTATATTTCCGCTAGCAGGTTTTACCACAGATCTTTCCCCCCTCCATCCCCTTAACCAAATCAATTAAAAGCTGTGGAATGCTATTGACTCTCACAATCTGTAGTTTTTTTTTGTAATATAAAGGAAAACGCCAAAGTATAGAAGAAACAAAAGGACAAATATTCTAAGAGTGGGGGAAAGGAATAACATGGATAGAGTAGAAATAATTGCAGGGATTATTACAATAGTGCTCTTTTTTGCGGTAATAGCAGGAGTAAGCCATGAGTTTTTTCATTTGGTTCTTATGGCTTCTTCTTCCGTTTTTGTCTTCTGCTTTGTTAAAAGAAAGTGTGAAAGTTTTTCTGATGGTTCCGTTATAATAGCTCTTAAAATGGCGCTGTATACTGCGGCGTTCATAGCGTATTACTTCAACATTAGCTCAGCAGATGAGGATGATGATTATATTCCTATGTATGTGCCATTTCTTACGCTAGCTGTAATGATGACGGGCTTCTGTATCTTAGAGGCCTCTGGTTCTTTTGATTGGGAAAAATCGATATTACTTTTAGTGGAAAGGATATGGAAAAAGGAAATCAGCTCAATGCTTTATCGTGCGTATTGCACTCGGACTTTTATCATATATTATAGTATACTTCTTATACTTCTAGCCTACACGATTGCGGCGAAGATCAAGGATAGTCCTTTTGCGATGCCCATACTTTTTATATTTAGCAGTTTGATCACATGTAGGTTAGCGATTCTCATTTGTATTTTGTCGGGGTTTTTGGCACTTGCAATTGCAAATATGGGTATCCTATGGTTTATATCCGTTCCGCATCTATTGAAAGCCATATACCGTATAGTTTATCCAGATAGATGTAACCTACCCAAATACGATAGCCAGCAGATACGATCTGAAACAACAGAAACTCTAGATCGTATACGCCAAGAAAAAGCCCGTAAATTTAGACAGGCACATGCTAAATTTA
>SACLas15
[truncated: 819,803 more chars]
