# Supplementary material for: Characterization of the Asian Citrus Psyllid-‘Candidatus Liberibacter Asiaticus’ Pathosystem in Saudi Arabia Reveals Two Predominant CLas Lineages and One Asian Citrus Psyllid Vector Haplotype
Source: Microorganisms. 2022 Oct 8;10(10):1991. doi: 10.3390/microorganisms10101991 (PMC9610752; doi:10.3390/microorganisms10101991)
Supplement: Supplementary file 1 [file microorganisms-10-01991-s001.zip › Supplementary Table S2.xlsx]

## Sheet: enrichSeqData-SC1
Sample	Total reads	Mapped reads	mapped percentage	Assembled length	GC%	Completeness(score)	Region Position	# tRNA	# Total proteins	# Phage Hit Proteins	# Hypothetical Proteins
SA-Clas1	114311852	37176789	0.3252	37889	0.4161	120	471-37344	0	41	40	1
SA-Clas2	82764602	26855415	32.45%%	35683	0.4143	116	472-35140	0	58	56	2
SA-Clas3	21200278	7943443	0.3747	36777	0.4182	120	469-36236	0	39	38	1
SA-Clas4	12253858	5654553	0.4615	36641	0.4181	120	470-36098	0	43	39	4
SA-Clas5	186395222	88858988	0.4767	38552	0.4159	123	737-38005	0	37	35	2
SA-Clas6	41020582	15448256	0.3766	39976	0.4115	146	2-39974	0	41	40	1
SA-Clas7	7886250	1479404	0.1876	36536	0.4187	123	467-35998	0	42	41	1
SA-Clas8	99130462	41780590	0.4215	37834	0.4153	123	472-37289	0	37	36	1
SA-Clas9	24110110	5878126	0.2438	36741	0.4175	116	468-36198	0	41	38	3
SA-Clas10	31094956	12434493	0.3999	36521	0.4178	116	470-35841	0	39	36	3
SA-Clas11	54858034	3781059	0.0689	37610	0.417	120	470-37067	0	39	38	1
SA-Clas12	32814084	10651385	0.3246	36504	0.4201	120	463-35962	0	40	39	1
SA-Clas13	74891364	1792422	0.0239	37518	0.4168	127	2-37490	0	47	44	3
SA-Clas14	106631662	13697780	0.1285	38262	0.3941	146	11-37534	0	49	45	4
SA-Clas15	39391120	479858	0.0122	36656	0.3927	134	11-36139	0	44	42	2
F-Clas16/control (Florida strain)	53513156	85519	0.0016	39699	0.3937	146	11-38977	0	47	44	3
SC1-NC_019549/ref_Prophage				40048	0.4119	150	2-40046	0	42	40	2

## Sheet: Sheet1
Prophage
