# Supplementary material for: Characterization of the Asian Citrus Psyllid-‘Candidatus Liberibacter Asiaticus’ Pathosystem in Saudi Arabia Reveals Two Predominant CLas Lineages and One Asian Citrus Psyllid Vector Haplotype
Source: Microorganisms. 2022 Oct 8;10(10):1991. doi: 10.3390/microorganisms10101991 (PMC9610752; doi:10.3390/microorganisms10101991)
Supplement: Supplementary file 1 [file microorganisms-10-01991-s001.zip › Supplementary Table S3.xlsx]

## Sheet: enrichSeqData-SC2
Sample	Total reads	Mapped reads	mapped percentage	Assembled length	GC%	Completeness(score)	Region Position	# tRNA	# Total proteins	# Phage Hit Proteins	# Hypothetical Proteins
SA-Clas1	114311852	40650004	0.3556	36958	0.393	137	11-36948	0	46	45	1
SA-Clas2	82764602	55728276	0.6733	36717	0.394	137	11-36707	0	46	44	2
SA-Clas3	21200278	10584640	0.4993	35576	0.3934	130	11-35566	0	42	40	2
SA-Clas4	12253858	4973776	0.4059	35681	0.3933	134	11-35671	0	45	42	3
SA-Clas5	186395222	97408408	0.5226	37473	0.3929	137	11-37463	0	44	42	2
SA-Clas6	41020582	27788031	0.6774	38655	0.3936	140	11-38645	0	46	43	3
SA-Clas7	7886250	1563806	0.1983	35427	0.3931	140	11-35417	0	48	46	2
SA-Clas8	99130462	54895964	0.5538	36891	0.3933	137	11-36881	0	45	42	3
SA-Clas9	24110110	4571919	0.1896	35898	0.3926	137	11-35888	0	44	42	2
SA-Clas10	31094956	13218375	0.4251	35755	0.3934	134	11-35745	0	45	42	3
SA-Clas11	54858034	4245372	0.0774	36701	0.3939	137	11-36691	0	45	43	2
SA-Clas12	32814084	5799467	0.1767	36074	0.3925	134	11-36064	0	45	43	2
SA-Clas13	74891364	3844886	0.0513	37282	0.394	137	11-37272	0	46	43	3
SA-Clas14	106631662	9964506	0.0934	37544	0.3941	146	11-37534	0	49	45	4
SA-Clas15	39391120	317542	0.0081	36149	0.3927	134	11-36139	0	44	42	2
F-Clas16/control (Florida strain)	53513156	122216	0.0023	38987	0.3937	146	11-38977	0	47	44	3
SC2-NC_019550/ref_Prophage				38997	0.3939	150	11-38987	0	51	47	4

## Sheet: Sheet1
Prophage
